# Supplementary material for: Gene expression analysis of cell death induction by Taurolidine in different malignant cell lines
Source: BMC Cancer. 2010 Oct 30;10:595. doi: 10.1186/1471-2407-10-595 (PMC2988031; doi:10.1186/1471-2407-10-595)
Supplement: Additional file 1 — Probe sets that were significantly up- or down regulated in all five cell lines with a mean change ≥ 2 fold compared to control treatment. [file 1471-2407-10-595-S1.XLS]

## Sheet: Fold change _= 2 POV zu 250 fil
Supplementary Table S1			Probe sets that were significantly up- or down regulated in all five cell lines with a mean change ≥ 2 fold compared to control treatment
Probe name	Acession code	Gene symbol	Description	Mean FC	Dir	Pov (raw)	TRD100 (raw)	TRD250 (raw)	TRD1000 (raw)	Pov (norm)	TRD100 (norm)	TRD250 (norm)	TRD1000 (norm)	ING	CD	CG+P	CC
A_23_P214080	NM_001964	EGR1	Homo sapiens early growth response 1 (EGR1), mRNA [NM_001964]	45.8769	up	481.325	2319.49	10015.4	765.092	7.65148	9.47198	13.1712	9.06851	3	1	1	1
A_23_P34915	NM_004024	ATF3	Homo sapiens activating transcription factor 3 (ATF3), transcript variant 2, mRNA [NM_004024]	39.9201	up	1445.51	5113.18	24788.7	1368.95	8.78727	10.5085	14.1063	9.20308	2	0	1	1
A_23_P429998	NM_006732	FOSB	Homo sapiens FBJ murine osteosarcoma viral oncogene homolog B (FOSB), mRNA [NM_006732]	38.6925	up	92.2531	225.68	3127.43	62.0624	5.76715	7.298	11.0411	6.63464	1	1	0	0
A_23_P114903	NM_002155	HSPA6	Homo sapiens heat shock 70kDa protein 6 (HSP70B') (HSPA6), mRNA [NM_002155]	37.1767	up	311.453	412.61	9791.99	362.118	7.42657	8.05576	12.6429	9.08626	0	0	0	0
A_23_P106194	NM_005252	FOS	Homo sapiens v-fos FBJ murine osteosarcoma viral oncogene homolog (FOS), mRNA [NM_005252]	28.403	up	402.388	482.612	6510.45	403.057	7.58331	8.47556	12.4113	9.21338	3	1	1	1
A_23_P131846	NM_005985	SNAI1	Homo sapiens snail homolog 1 (Drosophila) (SNAI1), mRNA [NM_005985]	27.6442	up	495.12	1108.66	6074.34	243.05	7.42516	9.02664	12.2141	8.17042	1	1	0	0
A_23_P365738	NM_015193	ARC	Homo sapiens activity-regulated cytoskeleton-associated protein (ARC), mRNA [NM_015193]	24.9469	up	96.9814	139.112	1235.56	141.706	5.27139	6.05602	9.91217	7.24042	0	0	0	0
A_32_P44932		THC2577566		22.4576	up	63.2618	240.242	1609.75	163.203	5.15869	6.78665	9.64782	7.85037	0	0	0	0
A_23_P435029		ENST00000369158	Histone H3.2 (H3/m) (H3/o). [Source:Uniprot/SWISSPROT;Acc:Q71DI3] [ENST00000369158]	16.9249	up	122.348	203.915	954.428	183.255	5.59137	6.88662	9.67244	8.18002	0	0	0	0
A_24_P239606	NM_015675	GADD45B	Homo sapiens growth arrest and DNA-damage-inducible, beta (GADD45B), mRNA [NM_015675]	15.9992	up	2870.11	6289.76	27818.5	4268.93	10.4934	11.2318	14.4933	12.2719	3	1	1	1
A_24_P917123	NM_013262	MYLIP	Homo sapiens myosin regulatory light chain interacting protein (MYLIP), mRNA [NM_013262]	15.0661	up	122.753	253.168	924.144	266.123	5.78904	7.29718	9.70227	8.66398	0	0	0	0
A_24_P237586	NM_181726	ANKRD37	Homo sapiens ankyrin repeat domain 37 (ANKRD37), mRNA [NM_181726]	13.6245	up	535.082	1128.37	4681.77	647.401	8.23797	9.19629	12.0061	9.72329	0	0	0	0
A_23_P142506	NM_015675	GADD45B	Homo sapiens growth arrest and DNA-damage-inducible, beta (GADD45B), mRNA [NM_015675]	12.1875	up	332.603	658.828	2757.91	324.512	7.46967	8.18997	11.077	9.01319	3	1	1	1
A_23_P49610	NM_032895	MGC14376	Homo sapiens hypothetical protein MGC14376 (MGC14376), transcript variant 1, mRNA [NM_032895]	11.0399	up	310.569	693.512	2073.82	193.069	7.3767	8.92419	10.8414	7.88348	0	0	0	0
A_32_P41065	NM_001017395	TMCC1	Homo sapiens transmembrane and coiled-coil domain family 1 (TMCC1), transcript variant 1, mRNA [NM_001017395]	10.5296	down	475.107	252.785	33.6486	29.0691	8.16167	7.01626	3.86383	5.58039	0	0	0	0
A_24_P290999	U60873	TncRNA	Human clone 137308 mRNA, partial cds. [U60873]	10.3259	up	136.291	204.651	767.678	200.238	6.10573	6.76953	9.47394	8.46692	0	0	0	0
A_23_P34396	NM_020317	C1orf63	Homo sapiens chromosome 1 open reading frame 63 (C1orf63), mRNA [NM_020317]	10.2522	up	554.075	1452.01	4623.18	973.341	8.43122	9.97238	11.7891	10.5366	0	0	0	0
A_23_P207999	NM_021127	PMAIP1	Homo sapiens phorbol-12-myristate-13-acetate-induced protein 1 (PMAIP1), mRNA [NM_021127]	10.1507	up	457.606	1235.18	2805.29	266.269	7.95163	9.27487	11.2951	8.66948	1	1	0	0
A_23_P23221	NM_001924	GADD45A	Homo sapiens growth arrest and DNA-damage-inducible, alpha (GADD45A), mRNA [NM_001924]	10.0735	up	2302.55	5801.37	15549.6	1146.16	10.3498	11.4358	13.6823	10.4523	3	1	1	1
A_24_P914479	BC002724	SNX5	Homo sapiens sorting nexin 5, mRNA (cDNA clone IMAGE:3629947), complete cds. [BC002724]	9.57806	up	1247.67	2701.08	6011.04	1515.6	9.1562	10.4194	12.4159	10.9659	0	0	0	0
A_32_P99804		A_32_P99804		9.28925	up	109.501	444.962	663.065	170.957	5.95605	8.25061	9.17161	8.1111	0	0	0	0
A_23_P131208	NM_006186	NR4A2	Homo sapiens nuclear receptor subfamily 4, group A, member 2 (NR4A2), transcript variant 1, mRNA [NM_006186]	9.2381	up	82.7159	137.614	685.22	32.0494	5.26125	6.40926	8.96743	5.48518	2	1	0	1
A_32_P209163		A_32_P209163		9.19772	up	109.7	254.454	643.012	98.2539	6.0312	7.17181	9.23248	7.4056	0	0	0	0
A_32_P222571		THC2717907	Q4IZP3_AZOVI (Q4IZP3) Outer membrane porin, partial (3%) [THC2717907]	9.11177	up	898.967	1403.73	6267.25	1719.62	9.19092	9.95883	12.3787	11.3612	0	0	0	0
A_23_P90172	NM_014330	PPP1R15A	Homo sapiens protein phosphatase 1, regulatory (inhibitor) subunit 15A (PPP1R15A), mRNA [NM_014330]	8.98052	up	569.191	941.635	3659.67	371.202	8.38214	9.14836	11.5489	9.21719	3	1	1	1
A_23_P132263	NM_019843	EIF4ENIF1	Homo sapiens eukaryotic translation initiation factor 4E nuclear import factor 1 (EIF4ENIF1), mRNA [NM_019843]	8.80411	down	580.581	540.312	99.6441	112.447	8.63577	8.54593	5.49759	7.60289	0	0	0	0
A_32_P105940		A_32_P105940		8.7145	up	186.94	527.872	1046.1	153.893	6.82972	8.22599	9.95313	7.93407	0	0	0	0
A_24_P2584	BC001892	C1orf63	Homo sapiens chromosome 1 open reading frame 63, mRNA (cDNA clone MGC:1827 IMAGE:3534629), complete cds. [BC001892]	8.32103	up	597.993	1531.65	4057.1	883.878	8.5595	10.0026	11.6163	10.4136	0	0	0	0
A_23_P436259	NM_152461	ERN1	Homo sapiens endoplasmic reticulum to nucleus signalling 1 (ERN1), transcript variant 2, mRNA [NM_152461]	8.29805	up	222.662	389.108	1028.17	281.127	6.90121	7.79934	9.95398	8.81684	1	1	0	0
A_23_P211007	NM_003489	NRIP1	Homo sapiens nuclear receptor interacting protein 1 (NRIP1), mRNA [NM_003489]	8.22412	down	1964.71	1496.62	359.188	157.011	10.4084	9.88426	7.36852	8.10334	0	0	0	0
A_23_P167559	NM_144726	RNF145	Homo sapiens hypothetical protein FLJ31951 (FLJ31951), mRNA [NM_144726]	7.86657	down	2644.64	2100.85	442.355	410.161	10.7425	10.4147	7.76677	8.93925	0	0	0	0
A_23_P115683	NM_024747	HPS6	Homo sapiens Hermansky-Pudlak syndrome 6 (HPS6), mRNA [NM_024747]	7.66583	down	13909.7	16300.5	2369.43	3507.65	13.5485	13.6038	10.6101	12.2032	0	0	0	0
A_23_P214969	NM_006079	CITED2	Homo sapiens Cbp/p300-interacting transactivator, with Glu/Asp-rich carboxy-terminal domain, 2 (CITED2), mRNA [NM_006079]	7.6015	up	417.774	768.868	2088.53	255.234	7.99776	8.75659	10.924	8.59643	0	0	0	0
A_23_P315364	NM_002089	CXCL2	Homo sapiens chemokine (C-X-C motif) ligand 2 (CXCL2), mRNA [NM_002089]	7.39962	up	130.015	131.714	730.522	230.674	5.43337	5.56529	8.00258	6.71962	0	0	0	0
A_24_P126325	AK027318	C1orf63	Homo sapiens cDNA FLJ14412 fis, clone HEMBA1004669, weakly similar to SON PROTEIN. [AK027318]	7.23792	up	58.8871	113.878	436.711	204.744	5.27458	6.16062	8.13015	8.29573	0	0	0	0
A_23_P117527	NM_017943	FBXO34	Homo sapiens F-box protein 34 (FBXO34), mRNA [NM_017943]	7.20452	down	495.008	356.891	89.9738	106.96	8.36021	7.77059	5.11167	7.53134	0	0	0	0
A_23_P218463	NM_013376	SERTAD1	Homo sapiens SERTA domain containing 1 (SERTAD1), mRNA [NM_013376]	7.16107	up	8042.35	22472.6	50332.4	7019.63	12.6093	14.1529	15.4494	13.133	1	0	1	0
A_32_P107752	BM468849	BM468849	AGENCOURT_6447766 NIH_MGC_92 Homo sapiens cDNA clone IMAGE:5587170 5', mRNA sequence [BM468849]	6.79306	down	768.363	616.993	147.029	94.2569	8.84627	8.36369	6.0822	7.13397	0	0	0	0
A_23_P151018	NM_014319	LEMD3	Homo sapiens LEM domain containing 3 (LEMD3), mRNA [NM_014319]	6.73858	down	814.301	909.261	145.548	86.1717	8.99836	9.141	6.24592	7.14599	0	0	0	0
A_24_P921446	BC017854	EMP1	Homo sapiens epithelial membrane protein 1, mRNA (cDNA clone IMAGE:4691099), partial cds. [BC017854]	6.7368	up	88.2629	93.5052	402.215	239.812	5.86253	5.69371	8.6146	8.77974	1	1	0	0
A_23_P20437	NM_032862	TIGD5	Homo sapiens tigger transposable element derived 5 (TIGD5), mRNA [NM_032862]	6.68111	down	1896.97	1281.05	327.554	833.541	10.4651	9.85967	7.72499	10.407	0	0	0	0
A_23_P385034	NM_001949	E2F3	Homo sapiens E2F transcription factor 3 (E2F3), mRNA [NM_001949]	6.55692	down	5305.89	5183.1	1270.66	572.883	11.7304	11.5772	9.01736	9.66024	2	0	1	1
A_23_P31041	NM_013262	MYLIP	Homo sapiens myosin regulatory light chain interacting protein (MYLIP), mRNA [NM_013262]	6.5533	up	121.899	233.542	479.098	16.554	5.82964	7.2479	8.54186	4.71192	0	0	0	0
A_23_P327069	NM_014743	KIAA0232	Homo sapiens KIAA0232 gene product (KIAA0232), mRNA [NM_014743]	6.14449	down	1939.98	1855.95	276.024	198.072	10.1054	9.79566	7.48614	8.17979	0	0	0	0
A_24_P261203		GTF3C4	General transcription factor 3C polypeptide 4 (EC 2.3.1.48) (Transcription factor IIIC subunit delta) (TF3C-delta) (TFIIIC 90 kDa subunit) (TFIIIC 90). [Source:Uniprot/SWISSPROT;Acc:Q9UKN8] [ENST00000372146]	6.11334	down	2412.97	3226.84	407.672	136.654	10.5474	10.9334	7.93546	7.75231	0	0	0	0
A_24_P54253	NM_152268	PARS2	Homo sapiens prolyl-tRNA synthetase 2, mitochondrial (putative) (PARS2), mRNA [NM_152268]	5.96764	down	774.048	869.762	123.639	177.63	8.90007	9.10489	6.32291	7.9966	0	0	0	0
A_24_P278637	NM_003824	FADD	Homo sapiens Fas (TNFRSF6)-associated via death domain (FADD), mRNA [NM_003824]	5.93214	down	936.24	778.872	146.399	186.89	9.33694	8.95272	6.76839	8.32238	2	1	0	1
A_24_P85200	NM_194278	C14orf43	Homo sapiens chromosome 14 open reading frame 43 (C14orf43), transcript variant 1, mRNA [NM_194278]	5.9301	down	438.916	346.943	78.9548	48.2199	8.1985	7.68739	5.63044	6.39744	0	0	0	0
A_23_P66260	NM_003414	ZNF267	Homo sapiens zinc finger protein 267 (ZNF267), transcript variant 498723, mRNA [NM_003414]	5.84946	down	410.977	460.709	71.6418	56.2748	7.97363	8.16339	5.11756	6.40145	0	0	0	0
A_24_P670342		A_24_P670342		5.79251	up	68.0954	148.087	273.914	58.3113	5.52345	6.46834	8.05764	6.66234	0	0	0	0
A_23_P103981	NM_003516	HIST2H2AA3	Homo sapiens histone cluster 2, H2aa3 (HIST2H2AA3), mRNA [NM_003516]	5.74496	up	5126.74	8526.69	22457.6	15898.4	11.7482	12.6653	14.2705	14.1701	0	0	0	0
A_23_P86917	NM_003824	FADD	Homo sapiens Fas (TNFRSF6)-associated via death domain (FADD), mRNA [NM_003824]	5.7104	down	14833.6	12895.8	3463.11	8896.9	13.569	13.1594	11.0554	13.4321	2	1	0	1
A_23_P362824	NM_001324	CSTF1	Homo sapiens cleavage stimulation factor, 3' pre-RNA, subunit 1, 50kDa (CSTF1), transcript variant 2, mRNA [NM_001324]	5.70188	down	2872.4	3396.47	570.371	1111.08	10.9894	11.142	8.47794	10.7211	0	0	0	0
A_24_P931955		THC2696916	Q2NF74_METST (Q2NF74) Predicted dinucleotide-utilizing protein, partial (5%) [THC2696916]	5.7009	down	206.986	136.759	19.2984	73.3412	7.02952	6.17546	4.0815	7.00174	0	0	0	0
A_23_P362415	BC001694	UBE2B	Homo sapiens ubiquitin-conjugating enzyme E2B (RAD6 homolog), mRNA (cDNA clone IMAGE:2967519), partial cds. [BC001694]	5.65084	up	34.7344	72.3267	176.9	144.269	4.48927	5.28781	6.98774	7.61835	2	1	0	1
A_32_P703	XM_942822	LOC646626	PREDICTED: Homo sapiens hypothetical LOC646626 (LOC646626), mRNA [XM_942822]	5.47043	up	217.001	417.004	752.934	220.86	7.05424	8.25372	9.5059	8.6215	0	0	0	0
A_24_P938293	NM_005524	HES1	Homo sapiens hairy and enhancer of split 1, (Drosophila) (HES1), mRNA [NM_005524]	5.44556	up	1369.82	1789.42	5371.63	6059.66	9.6623	10.2557	12.1074	12.794	2	0	1	1
A_32_P162537		THC2575678	Q753E4_ASHGO (Q753E4) AFR372Wp, partial (3%) [THC2575678]	5.44515	up	189.535	402.054	712.79	182.191	6.73643	7.94272	9.18141	8.25662	0	0	0	0
A_23_P126037	NM_012421	RLF	Homo sapiens rearranged L-myc fusion (RLF), mRNA [NM_012421]	5.40482	down	1220.85	1268.24	293.362	188.413	9.63254	9.73153	7.19829	8.13509	0	0	0	0
A_32_P90685		THC2539273		5.35414	up	50.4851	119.188	216.873	11.8757	5.14423	6.1619	7.56489	4.30173	0	0	0	0
A_24_P225308	NM_016374	ARID4B	Homo sapiens AT rich interactive domain 4B (RBP1-like) (ARID4B), transcript variant 1, mRNA [NM_016374]	5.31869	down	531.912	425.066	102.744	51.3826	8.36091	7.79846	5.94984	6.42008	0	0	0	0
A_23_P309381	NM_003516	HIST2H2AA3	Homo sapiens histone cluster 2, H2aa3 (HIST2H2AA3), mRNA [NM_003516]	5.26748	up	417.448	669.004	1574.6	697.842	7.96395	8.83465	10.3611	10.1525	0	0	0	0
A_23_P372334	NM_144716	CCDC12	Homo sapiens coiled-coil domain containing 12 (CCDC12), mRNA [NM_144716]	5.26563	down	3878.42	2897.92	804.011	1462.23	11.5543	10.9786	9.15767	11.1043	0	0	0	0
A_32_P7516	BC071773	BC071773	Homo sapiens cDNA clone IMAGE:4592187, partial cds. [BC071773]	5.1963	up	301.51	625.181	1057.65	98.5463	7.28273	8.64803	9.66022	7.26858	0	0	0	0
A_23_P141484	NM_018182	C17orf63	Homo sapiens chromosome 17 open reading frame 63 (C17orf63), transcript variant 2, mRNA [NM_018182]	5.18891	down	1054.66	845.804	218.988	302.704	9.28933	8.8981	6.9139	8.7788	0	0	0	0
A_24_P252718	BC036529	EPC1	Homo sapiens enhancer of polycomb homolog 1 (Drosophila), mRNA (cDNA clone MGC:33656 IMAGE:4828057), complete cds. [BC036529]	5.18581	down	412.526	466.971	71.7767	105.403	7.98761	8.11624	5.61304	7.56833	0	0	0	0
A_23_P399292	AK027091	AK027091	Homo sapiens cDNA: FLJ23438 fis, clone HRC13275. [AK027091]	5.16099	up	733.808	1606.8	2526.16	236.741	8.54976	9.99818	10.9174	8.43868	0	0	0	0
A_24_P96961	NM_025106	SPSB1	Homo sapiens splA/ryanodine receptor domain and SOCS box containing 1 (SPSB1), mRNA [NM_025106]	5.04971	down	1640.28	1419.07	302.355	454.102	10.0034	9.72025	7.66718	9.49572	0	0	0	0
A_23_P80062	NM_003185	TAF4	Homo sapiens TAF4 RNA polymerase II, TATA box binding protein (TBP)-associated factor, 135kDa (TAF4), mRNA [NM_003185]	5.03614	down	625.894	484.054	99.9074	83.8396	8.46283	7.8336	6.13051	7.12754	0	0	0	0
A_24_P345193	NM_015001	SPEN	Homo sapiens spen homolog, transcriptional regulator (Drosophila) (SPEN), mRNA [NM_015001]	5.02658	down	511.555	451.409	94.2161	55.5858	8.39357	8.11367	6.06399	6.57814	0	0	0	0
A_23_P82394	NM_032172	USP42	Homo sapiens ubiquitin specific peptidase 42 (USP42), mRNA [NM_032172]	5.00968	down	290.381	325.063	38.1465	34.7806	7.44812	7.48269	4.54111	5.86592	0	0	0	0
A_24_P220618	NM_015168	C19orf7	Homo sapiens chromosome 19 open reading frame 7 (C19orf7), mRNA [NM_015168]	5.00667	down	1305.33	979.962	347.458	162.104	9.65815	9.1676	7.3343	7.99213	0	0	0	0
A_24_P295709	BF446608	BF446608	7q89f08.x1 NCI_CGAP_Lu24 Homo sapiens cDNA clone IMAGE:3705734 3', mRNA sequence [BF446608]	4.97131	down	277.279	227.058	40.3846	27.8395	7.28925	6.79745	4.97563	5.47506	0	0	0	0
A_23_P12053	NM_015001	SPEN	Homo sapiens spen homolog, transcriptional regulator (Drosophila) (SPEN), mRNA [NM_015001]	4.95804	down	382.307	333.336	73.8828	41.1816	7.9388	7.67307	5.62903	6.09276	0	0	0	0
A_32_P123743		THC2664215		4.94905	up	572.94	1032.83	1907.51	78.061	7.5266	9.274	9.37706	6.55522	0	0	0	0
A_24_P925361	AJ227863	AJ227863	Homo sapiens partial mRNA; ID YG39-2B. [AJ227863]	4.90354	up	450.178	959.819	1407.05	213.683	8.0147	9.31335	10.3085	8.28781	0	0	0	0
A_23_P6561	NM_018029	FLJ10213	Homo sapiens hypothetical protein FLJ10213 (FLJ10213), mRNA [NM_018029]	4.89096	down	204.342	143.873	30.3303	49.4029	7.00052	6.52834	4.7104	6.35789	0	0	0	0
A_24_P921823		TCF7L2	Transcription factor 7-like 2 (HMG box transcription factor 4) (T- cell-specific transcription factor 4) (TCF-4) (hTCF-4). [Source:Uniprot/SWISSPROT;Acc:Q9NQB0] [ENST00000369397]	4.83968	down	5819.75	2680.35	1116.16	623.662	11.9049	10.5363	9.62999	9.8056	1	0	0	1
A_23_P75921	NM_145803	TRAF6	Homo sapiens TNF receptor-associated factor 6 (TRAF6), transcript variant 1, mRNA [NM_145803]	4.81126	down	334.657	343.755	78.4272	106.944	7.78343	7.77272	5.51702	7.57569	2	1	1	0
A_23_P10815	NM_014676	PUM1	Homo sapiens pumilio homolog 1 (Drosophila) (PUM1), transcript variant 2, mRNA [NM_014676]	4.80276	down	3562.46	2785.88	797.821	530.226	11.2787	10.6933	9.01481	9.631	0	0	0	0
A_23_P415643	NM_152652	ZNF553	Homo sapiens zinc finger protein 553 (ZNF553), mRNA [NM_152652]	4.75422	down	1131.09	1179.41	239.882	626.645	9.39593	9.40185	7.14673	9.83315	0	0	0	0
A_24_P156153	NM_153220	MGC35440	Homo sapiens hypothetical protein MGC35440 (MGC35440), mRNA [NM_153220]	4.74032	up	16.6271	52.4179	86.9173	13.9167	3.13519	4.74244	6.04794	4.29662	0	0	0	0
A_23_P408094	NM_002357	MXD1	Homo sapiens MAX dimerization protein 1 (MXD1), mRNA [NM_002357]	4.73693	up	153.528	223.808	486.966	105.243	6.65694	7.09689	8.9009	7.58856	2	1	0	1
A_24_P64362		C10orf26	Uncharacterized protein C10orf26. [Source:Uniprot/SWISSPROT;Acc:Q9NX94] [ENST00000369889]	4.69648	down	368.826	268.656	72.7727	47.3446	7.94333	7.48733	5.71175	6.30919	0	0	0	0
A_23_P309850	NM_152260	RPUSD2	Homo sapiens RNA pseudouridylate synthase domain containing 2 (RPUSD2), mRNA [NM_152260]	4.66976	down	5914.18	7576.67	1423.99	1599.63	12.0617	12.2928	9.8384	11.1788	0	0	0	0
A_32_P192389	AW844496	AW844496	AW844496 RC2-CN0051-210200-015-f06 CN0051 Homo sapiens cDNA, mRNA sequence [AW844496]	4.59415	up	21.8067	43.0833	88.9364	21.4229	3.98477	4.36277	6.35477	5.11472	0	0	0	0
A_24_P835763	AF086097	PCF11	Homo sapiens full length insert cDNA clone YZ88E05. [AF086097]	4.58906	up	376.642	584.855	1201.09	309.03	7.8454	8.56442	10.0436	9.01534	0	0	0	0
A_23_P37514	BC011905	C15orf39	Homo sapiens chromosome 15 open reading frame 39, mRNA (cDNA clone IMAGE:4121832), complete cds. [BC011905]	4.56215	down	3481.97	4107.56	826.326	1175.91	11.1137	11.1743	8.92399	10.7601	0	0	0	0
A_32_P330000		ENST00000360737	OTTHUMP00000028529. [Source:Uniprot/SPTREMBL;Acc:Q5TFG5] [ENST00000360737]	4.50701	down	433.829	287.443	77.2989	182.109	8.1391	7.47711	5.96693	8.27665	0	0	0	0
A_23_P37954	NM_001761	CCNF	Homo sapiens cyclin F (CCNF), mRNA [NM_001761]	4.50064	down	305.236	200.656	54.7604	79.8033	7.65848	7.00814	5.48834	7.17262	0	0	0	0
A_32_P127105	BC037740	BC037740	Homo sapiens cDNA clone IMAGE:5263531. [BC037740]	4.43904	down	2292.59	1548.02	547.527	203.931	10.5899	9.817	8.43965	8.27984	0	0	0	0
A_32_P109296	NM_152259	C15orf42	Homo sapiens chromosome 15 open reading frame 42 (C15orf42), mRNA [NM_152259]	4.42084	down	3245.19	3082.22	667.945	871.19	10.9844	10.8137	8.84008	10.3232	0	0	0	0
A_23_P345707	NM_152259	C15orf42	Homo sapiens chromosome 15 open reading frame 42 (C15orf42), mRNA [NM_152259]	4.40072	down	439.403	483.07	80.9137	82.0639	7.99488	7.9455	5.85714	6.95634	0	0	0	0
A_32_P226786	BC045174	BC045174	Homo sapiens cDNA clone IMAGE:5273245. [BC045174]	4.37606	down	599.815	547.108	102.53	49.2194	8.6341	8.30994	6.50447	6.29469	0	0	0	0
A_32_P181452	CR610211	CR610211	full-length cDNA clone CS0DD002YI15 of Neuroblastoma Cot 50-normalized of Homo sapiens (human) [CR610211]	4.35813	up	96.3295	168.376	280.133	132.484	5.87771	6.78537	8.00142	7.66191	0	0	0	0
A_23_P254179	NM_015339	ADNP	Homo sapiens activity-dependent neuroprotector (ADNP), transcript variant 1, mRNA [NM_015339]	4.32165	down	2715.75	2558.43	591.001	297.235	10.7845	10.5043	8.67295	8.92493	2	1	1	0
A_23_P164737	NM_004831	CRSP7	Homo sapiens cofactor required for Sp1 transcriptional activation, subunit 7, 70kDa (CRSP7), mRNA [NM_004831]	4.31915	down	1539.33	1820.48	343.666	400.751	9.97043	10.2584	7.85968	9.30461	0	0	0	0
A_23_P339003	NM_152269	C12orf65	Homo sapiens chromosome 12 open reading frame 65 (C12orf65), mRNA [NM_152269]	4.30412	down	347.828	293.226	66.1494	86.5491	7.70587	7.42219	5.60015	7.18078	0	0	0	0
A_23_P55376	NM_015443	KIAA1267	Homo sapiens KIAA1267 (KIAA1267), mRNA [NM_015443]	4.29647	down	964.049	675.935	231.265	246.249	9.2873	8.63089	7.18415	8.69435	0	0	0	0
A_23_P209694	NM_022894	PAPOLG	Homo sapiens poly(A) polymerase gamma (PAPOLG), mRNA [NM_022894]	4.27695	down	380.216	373.935	88.6498	76.1282	7.96312	7.95183	5.86654	7.06355	0	0	0	0
A_24_P278299	NM_024701	ASB13	Homo sapiens ankyrin repeat and SOCS box-containing 13 (ASB13), mRNA [NM_024701]	4.25185	down	1911.28	1663.53	378.039	575.28	10.27	9.94181	8.18195	9.83632	0	0	0	0
A_23_P27493	NM_020230	PPAN	Homo sapiens peter pan homolog (Drosophila) (PPAN), mRNA [NM_020230]	4.23758	down	1984.51	1832.77	456.923	664.58	10.4761	10.3521	8.3929	9.95758	0	0	0	0
A_24_P135276	NM_032172	USP42	Homo sapiens ubiquitin specific peptidase 42 (USP42), mRNA [NM_032172]	4.23217	down	2083.58	2293.46	388.599	476.363	10.4532	10.4456	8.37182	9.62777	0	0	0	0
A_23_P146187	NM_015169	RRS1	Homo sapiens RRS1 ribosome biogenesis regulator homolog (S. cerevisiae) (RRS1), mRNA [NM_015169]	4.21218	down	6995.04	7378.17	2387.37	2288.51	12.3983	12.4313	10.3238	11.4729	0	0	0	0
A_32_P177685		THC2632286	AA665072 nu76b01.s1 NCI_CGAP_Alv1 Homo sapiens cDNA clone IMAGE:1216585, mRNA sequence [AA665072]	4.18246	down	382.052	388.814	70.6982	28.6144	7.77251	7.53281	5.70816	5.4597	0	0	0	0
A_23_P66158	NM_001012991	LOC400506	Homo sapiens similar to TSG118.1 (LOC400506), mRNA [NM_001012991]	4.13078	down	1405.28	1384.07	390.695	432.417	9.75736	9.6768	7.71094	9.35792	0	0	0	0
A_32_P450879	BC009353	BC009353	Homo sapiens immediate early response 2, mRNA (cDNA clone IMAGE:4297793), **** WARNING: chimeric clone ****. [BC009353]	4.12214	up	44.5541	94.261	143.038	55.5139	5.01979	5.8414	7.06319	6.54865	0	0	0	0
A_24_P239731	NM_004776	B4GALT5	Homo sapiens UDP-Gal:betaGlcNAc beta 1,4- galactosyltransferase, polypeptide 5 (B4GALT5), mRNA [NM_004776]	4.12102	down	1258.68	1023.09	267.131	153.105	9.72143	9.21665	7.67843	7.86798	0	0	0	0
A_23_P142950	NM_015575	TNRC15	Homo sapiens trinucleotide repeat containing 15 (TNRC15), mRNA [NM_015575]	4.11632	down	2297.06	1499.37	560.16	379.276	10.5636	9.746	8.52228	9.30471	0	0	0	0
A_23_P101615	NM_152477	ZNF565	Homo sapiens zinc finger protein 565 (ZNF565), transcript variant 2, mRNA [NM_152477]	4.10191	down	327.103	268.233	53.031	99.4324	7.44806	7.03235	5.41176	7.30747	0	0	0	0
A_24_P360674	NM_078487	CDKN2B	Homo sapiens cyclin-dependent kinase inhibitor 2B (p15, inhibits CDK4) (CDKN2B), transcript variant 2, mRNA [NM_078487]	4.07634	up	154.732	313.894	454.01	55.2966	4.76125	5.9512	6.61706	5.24348	2	0	1	1
A_23_P47073	NM_014023	WDR37	Homo sapiens WD repeat domain 37 (WDR37), mRNA [NM_014023]	4.06993	down	867.808	675.174	225.478	196.815	9.14727	8.84341	7.12227	8.30937	0	0	0	0
A_24_P365469	NM_004776	B4GALT5	Homo sapiens UDP-Gal:betaGlcNAc beta 1,4- galactosyltransferase, polypeptide 5 (B4GALT5), mRNA [NM_004776]	4.05433	down	2920.87	2401.94	718.219	520.742	11.07	10.5325	9.05054	9.77057	0	0	0	0
A_23_P90021	NM_024341	ZNF557	Homo sapiens zinc finger protein 557 (ZNF557), transcript variant 1, mRNA [NM_024341]	4.04252	down	183.74	220.868	38.3423	58.9465	6.82241	6.96074	4.80716	6.59575	0	0	0	0
A_32_P130968	BC035377	BC035377	Homo sapiens cDNA clone IMAGE:4826240. [BC035377]	4.03899	up	227.085	386.084	626.152	224.588	7.14484	8.04002	9.15884	8.60936	0	0	0	0
A_23_P72853	NM_032889	MFSD5	Homo sapiens major facilitator superfamily domain containing 5 (MFSD5), mRNA [NM_032889]	4.03633	down	1427.03	1612.41	317.064	325.83	10.0081	10.1873	7.9951	9.02412	0	0	0	0
A_24_P2995	NM_015317	PUM2	Homo sapiens pumilio homolog 2 (Drosophila) (PUM2), mRNA [NM_015317]	4.03153	down	1378.65	1049.71	337.71	116.131	9.73946	9.27626	7.72813	7.49314	0	0	0	0
A_32_P63086	BC041913	BC041913	Homo sapiens cDNA clone IMAGE:5299642. [BC041913]	4.01772	down	649.768	394.885	118.226	58.8121	8.46865	7.77249	6.46227	6.59925	0	0	0	0
A_32_P11894	NM_152269	C12orf65	Homo sapiens chromosome 12 open reading frame 65 (C12orf65), mRNA [NM_152269]	3.99815	down	1283.74	1026.9	263.433	437.876	9.71068	9.42189	7.71135	9.40686	0	0	0	0
A_23_P14493	NM_018139	C14orf104	Homo sapiens chromosome 14 open reading frame 104 (C14orf104), mRNA [NM_018139]	3.98547	down	1424.29	1555.1	455.591	520.727	9.86948	9.9753	7.87473	9.63963	0	0	0	0
A_23_P343843	NM_145039	MGC16385	Homo sapiens hypothetical protein MGC16385 (MGC16385), mRNA [NM_145039]	3.97911	down	449.535	505.984	86.8475	66.7862	8.20389	8.25769	6.21145	6.84642	0	0	0	0
A_23_P20022	NM_013332	HIG2	Homo sapiens hypoxia-inducible protein 2 (HIG2), mRNA [NM_013332]	3.97883	down	3351.49	3384.7	814.917	1206.18	11.1101	10.9897	9.11775	10.7833	0	0	0	0
A_24_P291426	NM_016316	REV1	Homo sapiens REV1 homolog (S. cerevisiae) (REV1), transcript variant 1, mRNA [NM_016316]	3.97839	down	166.852	143.34	35.7315	55.4333	6.79234	6.34961	4.80015	6.59032	0	0	0	0
A_23_P254612	NM_006716	DBF4	Homo sapiens DBF4 homolog (S. cerevisiae) (DBF4), mRNA [NM_006716]	3.96838	down	1627.98	1691.12	465.487	456.734	9.94661	10.0244	7.95806	9.35254	1	0	0	1
A_32_P151875	NM_020781	ZNF398	Homo sapiens zinc finger protein 398 (ZNF398), transcript variant 2, mRNA [NM_020781]	3.96432	down	1565.88	2050.68	403.843	254.441	9.97639	10.3474	7.98932	8.71158	0	0	0	0
A_32_P134634	BP871540	BP871540	BP871540 Sugano cDNA library, embryonal kidney Homo sapiens cDNA clone HKR00303, mRNA sequence [BP871540]	3.93721	up	73.7304	81.1828	172.678	161.814	5.24643	5.27402	7.22361	8.04449	0	0	0	0
A_23_P74914	NM_014777	KIAA0133	Homo sapiens KIAA0133 (KIAA0133), mRNA [NM_014777]	3.92483	down	983.287	1227.43	264.403	225.214	9.29645	9.68916	7.32382	8.37371	0	0	0	0
A_32_P45375	AF037219	AF037219	Homo sapiens PIX1 mRNA sequence. [AF037219]	3.92316	down	70.1279	61.891	11.9897	18.5551	5.47139	5.21993	3.29791	4.804	0	0	0	0
A_23_P72850	NM_032889	MFSD5	Homo sapiens major facilitator superfamily domain containing 5 (MFSD5), mRNA [NM_032889]	3.906	down	3123.63	3493.07	749.921	767.865	11.2088	11.3352	9.24306	10.2156	0	0	0	0
A_23_P50259	NM_133444	ZNF526	Homo sapiens zinc finger protein 526 (ZNF526), mRNA [NM_133444]	3.88933	down	1018.03	1082.61	220.024	401.066	9.40786	9.47547	7.44834	9.39368	0	0	0	0
A_24_P636441	AK022223	AK022223	Homo sapiens cDNA FLJ12161 fis, clone MAMMA1000576. [AK022223]	3.86607	down	151.441	123.95	23.9501	54.7162	6.53578	6.23248	4.19892	6.54324	0	0	0	0
A_24_P260300	AK057480	AK057480	Homo sapiens cDNA FLJ32918 fis, clone TESTI2006588. [AK057480]	3.85981	down	414.528	320.23	93.8793	141.556	8.13619	7.70344	6.18766	7.86204	0	0	0	0
A_23_P136238	NM_053045	MGC14327	Homo sapiens hypothetical protein MGC14327 (MGC14327), mRNA [NM_053045]	3.83871	down	5489.24	5689.4	1409.78	1378.57	12.0138	11.8855	10.0732	10.9771	0	0	0	0
A_23_P62901	NM_006763	BTG2	Homo sapiens BTG family, member 2 (BTG2), mRNA [NM_006763]	3.83142	up	437.696	750.149	1040.07	124.089	8.01436	8.88371	9.95223	7.69253	3	1	1	1
A_24_P721898	NM_001002860	BTBD7	Homo sapiens BTB (POZ) domain containing 7 (BTBD7), transcript variant 1, mRNA [NM_001002860]	3.79338	down	1362.58	1244.75	417.37	89.6312	9.85648	9.67621	7.933	7.12356	0	0	0	0
A_24_P355267	NM_001006641	SLC25A25	Homo sapiens solute carrier family 25 (mitochondrial carrier; phosphate carrier), member 25 (SLC25A25), nuclear gene encoding mitochondrial protein, transcript variant 2, mRNA [NM_001006641]	3.77574	up	2354.22	3731.44	8161.73	1099.21	10.619	11.3878	12.5357	10.6015	0	0	0	0
A_23_P255523	NM_017621	ALKBH4	Homo sapiens alkB, alkylation repair homolog 4 (E. coli) (ALKBH4), mRNA [NM_017621]	3.77515	down	630.817	656.896	157.416	277.455	8.72395	8.65142	6.80741	8.8267	0	0	0	0
A_32_P164917	AL833005	AL833005	Homo sapiens mRNA; cDNA DKFZp666D074 (from clone DKFZp666D074) [AL833005]	3.76413	up	121.987	116.016	290.492	184.135	5.88615	5.78529	7.79846	8.14469	0	0	0	0
A_23_P359738	NM_015630	EPC2	Homo sapiens enhancer of polycomb homolog 2 (Drosophila) (EPC2), mRNA [NM_015630]	3.75585	down	1179.17	939.649	331.022	212.528	9.52009	9.1453	7.61095	8.42945	0	0	0	0
A_23_P66402	NM_018019	MED9	Homo sapiens mediator of RNA polymerase II transcription, subunit 9 homolog (S. cerevisiae) (MED9), mRNA [NM_018019]	3.73648	down	785.232	865.912	177.515	188.072	9.07809	9.21868	7.17641	8.36046	0	0	0	0
A_23_P49327	NM_003450	ZNF174	Homo sapiens zinc finger protein 174 (ZNF174), transcript variant 1, mRNA [NM_003450]	3.73535	down	203.83	239.694	41.7506	56.0731	7.07432	7.20022	5.17308	6.60733	0	0	0	0
A_23_P150080	NM_183005	RPP38	Homo sapiens ribonuclease P/MRP 38kDa subunit (RPP38), transcript variant 1, mRNA [NM_183005]	3.7294	down	1536.89	1725.34	361.279	623.621	9.98658	10.1559	8.08764	9.92975	0	0	0	0
A_23_P405707	NM_020926	BCOR	Homo sapiens BCL6 co-repressor (BCOR), transcript variant 2, mRNA [NM_020926]	3.72192	down	108.968	94.064	16.3044	16.4385	5.98177	5.77283	3.50855	4.29764	0	0	0	0
A_23_P152727	NM_014798	PLEKHM1	Homo sapiens pleckstrin homology domain containing, family M (with RUN domain) member 1 (PLEKHM1), mRNA [NM_014798]	3.70324	down	4034.78	3514.31	1196.67	1029.39	11.6464	11.4192	9.75757	10.645	0	0	0	0
A_23_P435183		ENST00000308482	leucine rich repeat (in FLII) interacting protein 1 [Source:RefSeq_peptide;Acc:NP_004726] [ENST00000308482]	3.68614	down	165.289	113.341	30.2045	39.1288	6.69155	6.13704	4.62427	6.03764	0	0	0	0
A_23_P158897	BE531123	BE531123	BE531123 601278493F1 NIH_MGC_39 Homo sapiens cDNA clone IMAGE:3610487 5', mRNA sequence [BE531123]	3.64296	down	220.944	170.258	52.8664	28.743	7.11689	6.56211	5.25178	5.51324	0	0	0	0
A_24_P781757	AK092572	LOC148413	Homo sapiens cDNA FLJ35253 fis, clone PROST2003725. [AK092572]	3.64092	down	677.035	589.444	169.042	107.688	8.71652	8.53895	6.85221	7.44418	0	0	0	0
A_23_P374351	NM_173562	KCTD20	Homo sapiens potassium channel tetramerisation domain containing 20 (KCTD20), mRNA [NM_173562]	3.63697	down	769.169	578.546	201.014	40.9136	8.8519	8.36901	6.98916	6.11748	0	0	0	0
A_32_P134290	NM_017742	ZCCHC2	Homo sapiens zinc finger, CCHC domain containing 2 (ZCCHC2), mRNA [NM_017742]	3.60674	down	467.248	443.697	112.85	53.0977	7.98231	7.81043	6.13162	6.29311	0	0	0	0
A_24_P380234	NM_016605	FAM53C	Homo sapiens family with sequence similarity 53, member C (FAM53C), mRNA [NM_016605]	3.6049	up	1480.04	2811.23	3575.63	554.271	9.76436	10.9245	11.6143	9.63739	0	0	0	0
A_23_P168974	AK128645	SDCBP	Homo sapiens cDNA FLJ46804 fis, clone TRACH3032570, highly similar to Homo sapiens syndecan binding protein (syntenin) (SDCBP). [AK128645]	3.59649	up	100.413	130.357	257.683	20.2039	6.04771	6.42448	7.8943	4.9388	0	0	0	0
A_24_P413884	NM_001809	CENPA	Homo sapiens centromere protein A (CENPA), transcript variant 1, mRNA [NM_001809]	3.59185	down	1237.82	734.608	362.831	473.562	9.59947	8.73775	7.75474	9.41494	0	0	0	0
A_24_P338757	NM_005800	USPL1	Homo sapiens ubiquitin specific peptidase like 1 (USPL1), mRNA [NM_005800]	3.58905	down	1074.25	1110.22	207.376	259.14	8.98459	9.13664	7.14098	8.54002	0	0	0	0
A_23_P431853		ND2	NADH-ubiquinone oxidoreductase chain 2 (EC 1.6.5.3) (NADH dehydrogenase subunit 2). [Source:Uniprot/SWISSPROT;Acc:P03891] [ENST00000361453]	3.58764	up	989.564	1648.44	2734.94	3931.84	9.33641	9.81519	11.1794	12.2564	0	0	0	0
A_24_P193600	NM_003450	ZNF174	Homo sapiens zinc finger protein 174 (ZNF174), transcript variant 1, mRNA [NM_003450]	3.58635	down	113.786	146.367	18.8205	17.4724	6.29669	6.37241	3.90836	4.82629	0	0	0	0
A_23_P167789	NM_016605	FAM53C	Homo sapiens family with sequence similarity 53, member C (FAM53C), mRNA [NM_016605]	3.58316	up	392.491	739.145	1009.13	120.478	7.90213	9.02157	9.74337	7.64069	0	0	0	0
A_24_P68275	NM_024617	ZCCHC6	Homo sapiens zinc finger, CCHC domain containing 6 (ZCCHC6), mRNA [NM_024617]	3.58084	up	33.5794	61.4489	115.973	19.2256	4.58539	5.05468	6.42568	4.84841	0	0	0	0
A_23_P85726	NM_033418	C1orf156	Homo sapiens chromosome 1 open reading frame 156 (C1orf156), mRNA [NM_033418]	3.58008	down	709.496	695.468	233.198	192.769	8.81725	8.72334	6.97726	8.25332	0	0	0	0
A_24_P22488	NM_003502	AXIN1	Homo sapiens axin 1 (AXIN1), transcript variant 1, mRNA [NM_003502]	3.57231	down	798.974	674.862	170.681	164.328	9.01026	8.77609	7.17341	8.14167	1	1	0	0
A_23_P206454	NM_145039	MGC16385	Homo sapiens hypothetical protein MGC16385 (MGC16385), mRNA [NM_145039]	3.56732	down	1073.3	1141.54	267.735	276.042	9.487	9.52027	7.65216	8.87354	0	0	0	0
A_23_P90911	NM_020905	RDH14	Homo sapiens retinol dehydrogenase 14 (all-trans/9-cis/11-cis) (RDH14), mRNA [NM_020905]	3.55617	down	1434.46	1320.59	446.707	451.101	9.86595	9.75359	8.03562	9.42254	0	0	0	0
A_23_P428184	NM_021065	HIST1H2AD	Homo sapiens histone cluster 1, H2ad (HIST1H2AD), mRNA [NM_021065]	3.54952	up	2593.48	3431.95	7897.34	5599.55	10.8873	11.326	12.7149	12.8684	0	0	0	0
A_32_P41021	NM_015338	ASXL1	Homo sapiens additional sex combs like 1 (Drosophila) (ASXL1), mRNA [NM_015338]	3.54727	down	1024.03	728.788	261.026	191.706	9.3628	8.73258	7.53609	8.32651	0	0	0	0
A_24_P497843		THC2503819	BC010854 amyloid beta A4 precursor protein-binding, family B, member 1, isoform delta E9 {Homo sapiens} (exp=-1; wgp=0; cg=0), partial (22%) [THC2503819]	3.5453	up	121.598	183.588	344.756	30.3045	6.32295	6.91424	8.14886	5.57698	0	0	0	0
A_23_P79416	NM_025133	FBXO11	Homo sapiens F-box protein 11 (FBXO11), transcript variant 1, mRNA [NM_025133]	3.5438	down	1672.1	1419.44	567.531	296.694	10.1548	9.87082	8.32949	8.79983	0	0	0	0
A_23_P33809	NM_018285	IMP3	Homo sapiens IMP3, U3 small nucleolar ribonucleoprotein, homolog (yeast) (IMP3), mRNA [NM_018285]	3.53878	down	6308.78	7027.13	2005.36	2623.6	12.1631	12.2564	10.3398	11.7493	0	0	0	0
A_23_P132438	NM_018133	MSL2L1	Homo sapiens male-specific lethal 2-like 1 (Drosophila) (MSL2L1), mRNA [NM_018133]	3.53217	down	347.231	333.664	72.4905	41.7763	7.74645	7.66538	5.43991	5.99013	0	0	0	0
A_24_P57700	NM_015035	ZHX3	Homo sapiens zinc fingers and homeoboxes 3 (ZHX3), mRNA [NM_015035]	3.52641	down	667.488	351.522	179.078	80.9198	8.75391	7.67506	6.93571	6.97364	0	0	0	0
A_24_P396105	NM_153273	IHPK1	Homo sapiens inositol hexaphosphate kinase 1 (IHPK1), transcript variant 1, mRNA [NM_153273]	3.50529	down	154.029	163.189	48.1202	66.0894	6.65145	6.6164	4.84191	6.65238	0	0	0	0
A_23_P31489	NM_017920	URG4	Homo sapiens up-regulated gene 4 (URG4), transcript variant 1, mRNA [NM_017920]	3.50238	down	1082.35	1138.29	244.742	194.66	9.47365	9.5539	7.66532	8.41536	0	0	0	0
A_23_P430181	NM_024784	ZBTB3	Homo sapiens zinc finger and BTB domain containing 3 (ZBTB3), mRNA [NM_024784]	3.49617	down	1094	880.123	274.488	376.668	9.3902	9.02495	7.58443	9.2715	0	0	0	0
A_23_P3574	NM_030819	GFOD2	Homo sapiens glucose-fructose oxidoreductase domain containing 2 (GFOD2), mRNA [NM_030819]	3.49088	down	1572.43	1651.55	470.958	627.171	10.0328	10.1066	8.22922	9.95862	0	0	0	0
A_23_P74344	NM_053053	TADA1L	Homo sapiens transcriptional adaptor 1 (HFI1 homolog, yeast)-like (TADA1L), mRNA [NM_053053]	3.48466	down	197.564	183.276	43.4693	33.7502	6.89491	6.64977	4.72993	5.7492	0	0	0	0
A_23_P5339	NM_030577	TMEM177	Homo sapiens transmembrane protein 177 (TMEM177), mRNA [NM_030577]	3.48422	down	2226.34	2331.5	582.523	982.384	10.4465	10.5955	8.64564	10.4705	0	0	0	0
A_23_P365685	NM_033514	LIMS3	Homo sapiens LIM and senescent cell antigen-like domains 3 (LIMS3), mRNA [NM_033514]	3.4828	up	66.0325	102.205	141.962	86.7945	5.15215	5.53485	6.95239	7.29641	0	0	0	0
A_23_P132948	NM_201999	ELF2	Homo sapiens E74-like factor 2 (ets domain transcription factor) (ELF2), transcript variant 1, mRNA [NM_201999]	3.47772	down	750.493	826.222	218.982	252.899	8.87775	8.98221	7.0796	8.72994	0	0	0	0
A_23_P352402	NM_153256	C10orf47	Homo sapiens chromosome 10 open reading frame 47 (C10orf47), mRNA [NM_153256]	3.47462	down	5904.18	5554.81	1843.69	2824.3	12.2424	12.1042	10.4456	11.9854	0	0	0	0
A_23_P142697	NM_014640	TTLL4	Homo sapiens tubulin tyrosine ligase-like family, member 4 (TTLL4), mRNA [NM_014640]	3.4726	down	273.024	279.37	71.8563	54.0829	7.44137	7.38293	5.64535	6.32281	0	0	0	0
A_23_P14939	NM_015914	TXNDC11	Homo sapiens thioredoxin domain containing 11 (TXNDC11), mRNA [NM_015914]	3.46159	down	410.41	263.862	90.4216	73.2024	8.1148	7.4734	6.32336	7.0798	0	0	0	0
A_23_P123848	NM_032552	DAB2IP	Homo sapiens DAB2 interacting protein (DAB2IP), transcript variant 1, mRNA [NM_032552]	3.45615	down	488.336	326.581	108.785	66.961	8.20423	7.45128	6.41507	6.803	0	0	0	0
A_24_P414376		KLF3	Krueppel-like factor 3 (Basic krueppel-like factor) (CACCC-box-binding protein BKLF) (TEF-2). [Source:Uniprot/SWISSPROT;Acc:P57682] [ENST00000381956]	3.43389	down	2302.9	1860.39	506.762	202.637	10.5735	10.1412	8.79365	8.47928	0	0	0	0
A_24_P12181	NM_152277	UBTD2	Homo sapiens ubiquitin domain containing 2 (UBTD2), mRNA [NM_152277]	3.43345	down	215.482	181.222	46.6637	51.876	7.01939	6.82102	4.89424	6.41003	0	0	0	0
A_23_P135730	NM_145295	ZNF627	Homo sapiens zinc finger protein 627 (ZNF627), mRNA [NM_145295]	3.42827	down	153.473	190.749	28.9134	29.5938	6.58256	6.94281	4.01945	5.51936	0	0	0	0
A_32_P24965	NM_015346	ZFYVE26	Homo sapiens zinc finger, FYVE domain containing 26 (ZFYVE26), mRNA [NM_015346]	3.42513	down	888.534	706.466	243.267	122.152	9.22682	8.87644	7.45066	7.74974	0	0	0	0
A_23_P66891	NM_012121	CDC42EP4	Homo sapiens CDC42 effector protein (Rho GTPase binding) 4 (CDC42EP4), mRNA [NM_012121]	3.39817	down	328.863	219.71	72.3926	80.7591	7.69517	7.00845	5.93041	7.05343	0	0	0	0
A_23_P211126	NM_130436	DYRK1A	Homo sapiens dual-specificity tyrosine-(Y)-phosphorylation regulated kinase 1A (DYRK1A), transcript variant 2, mRNA [NM_130436]	3.37423	down	526.726	367.744	147.856	94.8751	8.36981	7.77608	6.61525	7.31225	0	0	0	0
A_23_P8119	NM_152735	ZBTB9	Homo sapiens zinc finger and BTB domain containing 9 (ZBTB9), mRNA [NM_152735]	3.36745	down	213.193	289.791	52.433	31.2908	7.09379	7.49519	5.34213	5.64391	0	0	0	0
A_23_P27066	NM_003342	UBE2G1	Homo sapiens ubiquitin-conjugating enzyme E2G 1 (UBC7 homolog, yeast) (UBE2G1), mRNA [NM_003342]	3.343	down	1321.89	1145.68	369.065	225.958	9.7254	9.48003	7.98426	8.57099	0	0	0	0
A_23_P115608	NM_020824	ARHGAP21	Homo sapiens Rho GTPase activating protein 21 (ARHGAP21), mRNA [NM_020824]	3.33657	down	508.595	304.838	145.739	96.9252	8.32756	7.51457	6.58919	7.3947	0	0	0	0
A_32_P11899	NM_152269	C12orf65	Homo sapiens chromosome 12 open reading frame 65 (C12orf65), mRNA [NM_152269]	3.33324	down	812.005	690.071	184.856	247.391	9.0401	8.84661	7.30317	8.67383	0	0	0	0
A_23_P131866	NM_198433	AURKA	Homo sapiens aurora kinase A (AURKA), transcript variant 1, mRNA [NM_198433]	3.32115	down	6652.51	4266.57	2138.55	1558.44	12.2736	11.33	10.5419	11.0394	1	0	0	1
A_32_P173177	BG284526	BG284526	602408672F1 NIH_MGC_91 Homo sapiens cDNA clone IMAGE:4537960 5', mRNA sequence [BG284526]	3.32033	up	87.4926	127.312	223.47	35.6767	5.84506	6.40872	7.57639	5.76308	0	0	0	0
A_23_P66867	NM_015721	GEMIN4	Homo sapiens gem (nuclear organelle) associated protein 4 (GEMIN4), mRNA [NM_015721]	3.31733	down	5602.77	7025.63	1991.94	2155.42	11.939	12.2258	10.2089	11.4158	0	0	0	0
A_24_P32118	NM_015346	ZFYVE26	Homo sapiens zinc finger, FYVE domain containing 26 (ZFYVE26), mRNA [NM_015346]	3.30101	down	293.409	233.147	73.487	39.2947	7.59761	7.16977	5.87471	6.02888	0	0	0	0
A_23_P68505		C20orf177	Uncharacterized protein C20orf177. [Source:Uniprot/SWISSPROT;Acc:Q9NTX9] [ENST00000358293]	3.30081	down	2961.66	3518.77	953.484	411.587	10.9577	11.0873	9.23485	9.38411	0	0	0	0
A_32_P98854		A_32_P98854		3.30057	up	140.058	189.512	359.834	242.135	6.40075	6.94003	8.12346	8.57534	0	0	0	0
A_23_P397969	NM_004514	FOXK2	Homo sapiens forkhead box K2 (FOXK2), mRNA [NM_004514]	3.30011	down	1520.44	1146.95	406.192	567.597	10.0596	9.50016	8.33713	9.8175	0	0	0	0
A_24_P392958	NM_144628	TBC1D20	Homo sapiens TBC1 domain family, member 20 (TBC1D20), mRNA [NM_144628]	3.27945	down	175.758	180.66	39.5417	34.3858	6.90076	6.90372	5.18731	5.87039	0	0	0	0
A_24_P940149	NM_199050	C21orf25	Homo sapiens chromosome 21 open reading frame 25 (C21orf25), transcript variant 2, mRNA [NM_199050]	3.27561	down	233.707	149.172	61.8362	25.5977	6.58089	5.97081	5.05111	4.50366	0	0	0	0
A_23_P39263	NM_173480	ZNF57	Homo sapiens zinc finger protein 57 (ZNF57), mRNA [NM_173480]	3.26597	down	198.721	256.177	39.1483	48.1531	6.28912	6.66434	4.906	5.75182	0	0	0	0
A_23_P59045	NM_021052	HIST1H2AE	Homo sapiens histone cluster 1, H2ae (HIST1H2AE), mRNA [NM_021052]	3.26223	up	620.361	782.473	1554.86	1353.15	8.70918	9.11025	10.415	10.9707	0	0	0	0
A_32_P174908	NM_015045	WAPAL	Homo sapiens wings apart-like homolog (Drosophila) (WAPAL), mRNA [NM_015045]	3.25521	down	3315.41	2410.21	1056.95	486.082	11.1485	10.6068	9.44571	9.56796	1	1	0	0
A_23_P29784	AL096748	ARMC8	Homo sapiens mRNA; cDNA DKFZp434A043 (from clone DKFZp434A043); partial cds. [AL096748]	3.24923	down	366.543	353.02	106.884	71.2781	7.83501	7.66084	6.13491	6.82456	0	0	0	0
A_23_P396062	NM_021168	RAB40C	Homo sapiens RAB40C, member RAS oncogene family (RAB40C), mRNA [NM_021168]	3.24249	down	291.872	183.739	59.98	89.6479	7.45796	6.69029	5.76086	7.28093	0	0	0	0
A_23_P134147	NM_014797	ZBTB24	Homo sapiens zinc finger and BTB domain containing 24 (ZBTB24), mRNA [NM_014797]	3.24177	down	674.389	812.865	211.21	97.6119	8.63678	8.91692	6.93999	7.24741	0	0	0	0
A_32_P27271	NM_198256	E2F6	Homo sapiens E2F transcription factor 6 (E2F6), mRNA [NM_198256]	3.24162	down	729.511	794.993	197.755	132.051	8.68913	8.87119	6.99242	7.6102	2	1	0	1
A_23_P383132	NM_015094	HIC2	Homo sapiens hypermethylated in cancer 2 (HIC2), mRNA [NM_015094]	3.23335	down	956.607	1107.91	248.947	163.602	9.33114	9.66931	7.63811	8.04861	0	0	0	0
A_23_P254091	NM_004520	KIF2A	Homo sapiens kinesin heavy chain member 2A (KIF2A), mRNA [NM_004520]	3.22567	down	2147.68	2102.38	776.803	383.874	10.5633	10.4702	8.87373	9.2178	1	0	0	1
A_24_P102362		ZNF553	Zinc finger protein 553. [Source:Uniprot/SWISSPROT;Acc:Q96MX3] [ENST00000320159]	3.21653	down	437.185	587.593	105.454	166.784	7.91354	8.33911	6.22804	7.96334	0	0	0	0
A_23_P38482	NM_024297	PHF23	Homo sapiens PHD finger protein 23 (PHF23), mRNA [NM_024297]	3.21239	down	1851.1	1940.93	616.251	661.688	10.3189	10.3718	8.63525	9.96311	0	0	0	0
A_23_P10870	NM_014908	DOLK	Homo sapiens dolichol kinase (DOLK), mRNA [NM_014908]	3.20985	down	1446.98	1585.23	367.242	326.256	9.92049	10.0091	8.23798	9.06054	0	0	0	0
A_23_P5550	NM_015317	PUM2	Homo sapiens pumilio homolog 2 (Drosophila) (PUM2), mRNA [NM_015317]	3.2088	down	1120.52	894.719	292.999	130.491	9.52653	9.05738	7.84449	7.6938	0	0	0	0
A_23_P25638	NM_024546	C13orf7	Homo sapiens chromosome 13 open reading frame 7 (C13orf7), mRNA [NM_024546]	3.19861	down	1689.22	1862.44	543.695	230.096	10.1105	10.2941	8.43302	8.3158	0	0	0	0
A_32_P58425	NM_153812	PHF13	Homo sapiens PHD finger protein 13 (PHF13), mRNA [NM_153812]	3.19774	down	1675.54	2124.31	470.182	226.75	10.0745	10.4852	8.39748	8.49249	0	0	0	0
A_32_P230720	NM_198256	E2F6	Homo sapiens E2F transcription factor 6 (E2F6), mRNA [NM_198256]	3.19565	down	655.482	726.013	175.076	120.14	8.53104	8.71475	6.85493	7.46423	2	1	0	1
A_23_P155830	NM_020773	TBC1D14	Homo sapiens TBC1 domain family, member 14 (TBC1D14), mRNA [NM_020773]	3.19238	down	1687.83	1420.98	458.079	352.319	10.184	9.67854	8.50939	9.26877	0	0	0	0
A_24_P356601	NM_006460	HEXIM1	Homo sapiens hexamethylene bis-acetamide inducible 1 (HEXIM1), mRNA [NM_006460]	3.19045	up	196.445	556.835	452.937	53.571	6.92191	8.50029	8.59567	6.29112	0	0	0	0
A_23_P68807	BC021857	FLJ23185	Homo sapiens, clone IMAGE:4994346, mRNA. [BC021857]	3.18233	down	136.011	121.825	32.9532	41.1286	6.50114	6.34133	4.83105	5.94242	0	0	0	0
A_23_P157022	NM_152411	ZNF786	Homo sapiens zinc finger protein 786 (ZNF786), mRNA [NM_152411]	3.17455	down	457.445	444.78	103.556	104.518	8.09096	7.95473	6.42441	7.34715	0	0	0	0
A_23_P54556	NM_014048	MKL2	Homo sapiens MKL/myocardin-like 2 (MKL2), mRNA [NM_014048]	3.16227	down	1462.35	718.177	393.35	157.733	9.98911	8.73033	8.32814	8.1685	0	0	0	0
A_24_P150874	BX647930	BX647930	Homo sapiens mRNA; cDNA DKFZp686I20201 (from clone DKFZp686I20201). [BX647930]	3.1583	down	365.563	376.131	112.474	48.5538	7.85556	7.9306	6.19641	6.24669	0	0	0	0
A_23_P154022	NM_025203	C2orf44	Homo sapiens chromosome 2 open reading frame 44 (C2orf44), mRNA [NM_025203]	3.14563	down	236.553	323.363	69.5083	57.9868	7.20303	7.63759	5.54968	6.29081	0	0	0	0
A_24_P257151	NM_004071	CLK1	Homo sapiens CDC-like kinase 1 (CLK1), transcript variant 1, mRNA [NM_004071]	3.13974	up	195.292	283.618	471.642	79.865	6.95984	7.66679	8.61048	7.12739	0	0	0	0
A_23_P27381	NM_005786	TSHZ1	Homo sapiens teashirt family zinc finger 1 (TSHZ1), mRNA [NM_005786]	3.13901	down	291.976	165.914	65.2025	39.941	7.55756	6.64687	5.90725	6.1459	0	0	0	0
A_23_P166536	NM_014577	BRD1	Homo sapiens bromodomain containing 1 (BRD1), mRNA [NM_014577]	3.13712	down	1628.18	1478.81	495.421	418.949	10.0901	9.96827	8.44062	9.46749	0	0	0	0
A_23_P206382	NM_025187	C16orf70	Homo sapiens chromosome 16 open reading frame 70 (C16orf70), mRNA [NM_025187]	3.1266	down	767.058	787.508	200.237	197.879	8.95606	8.8999	7.31146	8.49131	0	0	0	0
A_23_P159101	NM_022717	U1SNRNPBP	Homo sapiens U11/U12 snRNP 35K (U1SNRNPBP), transcript variant 2, mRNA [NM_022717]	3.12521	down	1110.15	1006.56	313.044	372.069	9.55363	9.45912	7.90968	9.27509	0	0	0	0
A_23_P27822	NM_018025	GPATCH1	Homo sapiens G patch domain containing 1 (GPATCH1), mRNA [NM_018025]	3.12181	down	193.661	170.46	48.7859	39.1414	6.97901	6.65333	5.33662	6.09069	0	0	0	0
A_23_P80839	NM_024871	MAP6D1	Homo sapiens MAP6 domain containing 1 (MAP6D1), mRNA [NM_024871]	3.11114	down	1048.52	1467.28	299.474	352.582	9.2006	9.76177	7.56316	8.88672	0	0	0	0
A_23_P100455	NM_022764	MTHFSD	Homo sapiens methenyltetrahydrofolate synthetase domain containing (MTHFSD), mRNA [NM_022764]	3.10816	down	199.253	144.054	47.848	84.4501	6.91607	6.19655	5.28001	7.19278	0	0	0	0
A_23_P165984	NM_080752	ZSWIM3	Homo sapiens zinc finger, SWIM-type containing 3 (ZSWIM3), mRNA [NM_080752]	3.10778	down	209.581	243.574	48.8826	58.898	7.08273	7.35973	5.44684	6.71578	0	0	0	0
A_23_P122532	NM_021184	C6orf47	Homo sapiens chromosome 6 open reading frame 47 (C6orf47), mRNA [NM_021184]	3.10523	down	574.645	518.214	152.476	208.096	8.56087	8.41943	6.92617	8.54257	0	0	0	0
A_24_P791829		THC2543120		3.09058	down	1343.5	1053.39	311.797	168.649	9.52466	9.35014	7.89678	8.00876	0	0	0	0
A_23_P386	NM_018125	ARHGEF10L	Homo sapiens Rho guanine nucleotide exchange factor (GEF) 10-like (ARHGEF10L), transcript variant 1, mRNA [NM_018125]	3.08754	down	1112.47	492.011	198.78	372.35	9.02843	7.60989	7.40197	9.14953	0	0	0	0
A_23_P207493	NM_016424	CROP	Homo sapiens cisplatin resistance-associated overexpressed protein (CROP), transcript variant 1, mRNA [NM_016424]	3.08274	down	376.9	372.532	112.402	162.517	7.85821	7.93626	6.234	8.12319	0	0	0	0
A_23_P89910	NM_024707	GEMIN7	Homo sapiens gem (nuclear organelle) associated protein 7 (GEMIN7), transcript variant 1, mRNA [NM_024707]	3.06731	down	955.908	1026.99	270.571	565.639	9.13917	9.26673	7.52219	9.73434	0	0	0	0
A_32_P194779	AB082524	ZBTB34	Homo sapiens mRNA for KIAA1993 protein. [AB082524]	3.05747	down	388.556	532.706	93.3756	62.0645	7.77301	8.35791	6.16067	6.62246	0	0	0	0
A_23_P66872	NM_015721	GEMIN4	Homo sapiens gem (nuclear organelle) associated protein 4 (GEMIN4), mRNA [NM_015721]	3.05639	down	4389.97	5315.87	1431.08	1330.19	11.6543	11.857	10.0425	10.817	0	0	0	0
A_24_P301954	BC009492	MGC16384	Homo sapiens hypothetical protein MGC16384, mRNA (cDNA clone MGC:16384 IMAGE:3937896), complete cds. [BC009492]	3.05595	down	59.8983	67.977	11.6607	16.7195	5.34655	5.34427	3.23698	4.70557	0	0	0	0
A_23_P155828	NM_020773	TBC1D14	Homo sapiens TBC1 domain family, member 14 (TBC1D14), mRNA [NM_020773]	3.05225	down	3363.46	2633.34	1002.37	775.241	11.2652	10.6997	9.65532	10.323	0	0	0	0
A_23_P19619	NM_002114	HIVEP1	Homo sapiens human immunodeficiency virus type I enhancer binding protein 1 (HIVEP1), mRNA [NM_002114]	3.05017	down	161.539	114.335	37.6574	24.2836	6.71502	5.96197	4.72894	5.27247	0	0	0	0
A_24_P636390	AF009267	AF009267	Homo sapiens clone FBA1 Cri-du-chat region mRNA. [AF009267]	3.04635	up	131.84	167.366	285.278	46.0696	6.25838	6.74078	7.86546	6.14906	0	0	0	0
A_32_P233314	NM_175876	EXOC8	Homo sapiens exocyst complex component 8 (EXOC8), mRNA [NM_175876]	3.04508	down	1268.45	1351.5	397.755	111.9	9.65948	9.75116	8.053	7.45206	0	0	0	0
A_24_P122921	NM_138621	BCL2L11	Homo sapiens BCL2-like 11 (apoptosis facilitator) (BCL2L11), transcript variant 1, mRNA [NM_138621]	3.02575	down	1104.54	1765.2	264.273	94.9584	9.35242	10.1883	7.75512	7.36661	2	1	1	0
A_32_P225173		THC2671532	Q4TC70_TETNG (Q4TC70) Chromosome undetermined SCAF7048, whole genome shotgun sequence, partial (7%) [THC2671532]	3.02434	up	117.709	146.906	219.754	101.86	5.93708	6.31026	7.5337	7.32245	0	0	0	0
A_23_P395566	NM_024735	FBXO31	Homo sapiens F-box protein 31 (FBXO31), mRNA [NM_024735]	3.02409	down	634.774	693.702	169.874	216.173	8.70804	8.80399	7.11154	8.58621	0	0	0	0
A_23_P26759	NM_138793	CANT1	Homo sapiens calcium activated nucleotidase 1 (CANT1), mRNA [NM_138793]	3.02045	down	329.324	260.306	88.5588	52.0328	7.67396	7.32525	6.07919	6.45816	0	0	0	0
A_23_P44768	NM_013254	TBK1	Homo sapiens TANK-binding kinase 1 (TBK1), mRNA [NM_013254]	3.01798	down	1073.41	884.26	382.558	262.894	9.49237	9.26424	7.89879	8.76587	1	1	0	0
A_23_P407142	NM_033631	LUZP1	Homo sapiens leucine zipper protein 1 (LUZP1), mRNA [NM_033631]	3.01228	down	209.209	207.157	56.9003	16.8928	7.08205	6.87601	5.49119	4.69219	0	0	0	0
A_24_P171345	NM_014676	PUM1	Homo sapiens pumilio homolog 1 (Drosophila) (PUM1), transcript variant 2, mRNA [NM_014676]	3.00457	down	418.005	341.13	100.94	66.3392	8.03609	7.59915	6.44893	6.83438	0	0	0	0
A_32_P131050		THC2520035	Q8HQ95_VARVV (Q8HQ95) NADH dehydrogenase subunit 4L, partial (13%) [THC2520035]	2.99628	down	285.944	183.98	61.4243	29.4347	7.19637	6.51592	5.6132	5.57224	0	0	0	0
A_23_P135465	NM_173811	C11orf77	Homo sapiens chromosome 11 open reading frame 77 (C11orf77), mRNA [NM_173811]	2.99508	down	286.956	265.741	75.791	97.07	7.48591	7.36042	5.90331	7.3747	0	0	0	0
A_23_P79441	NM_017880	C2orf42	Homo sapiens chromosome 2 open reading frame 42 (C2orf42), mRNA [NM_017880]	2.98637	down	215.89	176.442	59.1658	51.6698	7.1608	6.79943	5.58241	6.47738	0	0	0	0
A_23_P370569	NM_152440	FLJ32549	Homo sapiens hypothetical protein FLJ32549 (FLJ32549), mRNA [NM_152440]	2.972	down	75.9746	55.2504	18.8428	19.1487	5.68004	4.93072	3.84845	4.96479	0	0	0	0
A_23_P251562	NM_007275	TUSC2	Homo sapiens tumor suppressor candidate 2 (TUSC2), mRNA [NM_007275]	2.9673	down	5004.11	5022.45	1621.81	1860.04	11.8328	11.851	10.2637	11.3407	2	0	1	1
A_23_P52647	NM_006795	EHD1	Homo sapiens EH-domain containing 1 (EHD1), mRNA [NM_006795]	2.96591	down	9739.95	10083.4	3641.62	4342.25	13.0186	12.8951	11.4501	12.5465	0	0	0	0
A_24_P256325	NM_016316	REV1	Homo sapiens REV1 homolog (S. cerevisiae) (REV1), transcript variant 1, mRNA [NM_016316]	2.96483	down	220.46	200.412	73.3985	106.047	7.16671	7.03038	5.59876	7.5441	0	0	0	0
A_23_P205389	NM_022151	MOAP1	Homo sapiens modulator of apoptosis 1 (MOAP1), mRNA [NM_022151]	2.95746	up	312.886	408.088	619.813	104.124	7.42825	7.94757	8.99261	7.31175	1	1	0	0
A_23_P24922	XM_370636	LOC387787	PREDICTED: Homo sapiens similar to CG9804-PA, transcript variant 1 (LOC387787), mRNA [XM_370636]	2.95264	down	238.542	185.411	54.331	126.04	6.91477	6.44378	5.35276	7.53643	0	0	0	0
A_24_P119577	NM_023923	PHACTR4	Homo sapiens phosphatase and actin regulator 4 (PHACTR4), transcript variant 2, mRNA [NM_023923]	2.94985	down	465.555	333.724	143.128	49.35	8.08821	7.51193	6.52757	6.22961	0	0	0	0
A_32_P164916	AL833005	AL833005	Homo sapiens mRNA; cDNA DKFZp666D074 (from clone DKFZp666D074) [AL833005]	2.9393	up	130.349	110.106	232.978	174.963	6.02169	5.82336	7.57716	8.14884	0	0	0	0
A_23_P87919	NM_032590	FBXL10	Homo sapiens F-box and leucine-rich repeat protein 10 (FBXL10), transcript variant 1, mRNA [NM_032590]	2.93146	down	247.88	246.619	76.8881	72.3026	7.36242	7.30438	5.8108	7.003	0	0	0	0
A_24_P363477	NM_013393	FTSJ2	Homo sapiens FtsJ homolog 2 (E. coli) (FTSJ2), mRNA [NM_013393]	2.92713	down	1180.08	1438.74	338.878	206.93	9.597	9.821	8.04751	8.4031	0	0	0	0
A_23_P87560	NM_001731	BTG1	Homo sapiens B-cell translocation gene 1, anti-proliferative (BTG1), mRNA [NM_001731]	2.92705	up	991.067	1524.47	2119.19	344.048	9.29385	10.011	10.8433	9.01587	0	0	0	0
A_23_P139455	NM_032786	ZC3H10	Homo sapiens zinc finger CCCH-type containing 10 (ZC3H10), mRNA [NM_032786]	2.92656	down	317.627	278.768	86.5016	151.834	7.65328	7.2689	6.10407	8.00113	0	0	0	0
A_23_P58796	NM_001012761	RGMB	Homo sapiens RGM domain family, member B (RGMB), transcript variant 1, mRNA [NM_001012761]	2.92214	down	659.141	756.269	207.854	80.12	8.72913	9.07701	7.1821	6.93086	0	0	0	0
A_23_P44760	NM_014159	SETD2	Homo sapiens SET domain containing 2 (SETD2), mRNA [NM_014159]	2.9218	down	172.194	145.725	50.9182	32.9043	6.82547	6.3266	5.27862	5.77463	0	0	0	0
A_23_P393656	AK055893	NPHP3	Homo sapiens cDNA FLJ31331 fis, clone MAMGL1000056. [AK055893]	2.91477	up	40.4873	55.3558	85.4657	45.5261	4.74599	4.9409	6.28937	6.2138	0	0	0	0
A_23_P55518	NM_005904	SMAD7	Homo sapiens SMAD family member 7 (SMAD7), mRNA [NM_005904]	2.91284	down	307.796	269.186	73.6562	49.386	7.37607	7.2756	5.83364	6.20526	3	1	1	1
A_23_P100420	NM_015144	ZCCHC14	Homo sapiens zinc finger, CCHC domain containing 14 (ZCCHC14), mRNA [NM_015144]	2.90838	down	2686.97	1880.58	730.202	333.958	10.795	10.1476	9.25483	9.12632	0	0	0	0
A_23_P433079	NM_032364	DNAJC14	Homo sapiens DnaJ (Hsp40) homolog, subfamily C, member 14 (DNAJC14), mRNA [NM_032364]	2.90321	down	798.495	575.261	257.311	245.751	9.00733	8.51041	7.46968	8.60788	0	0	0	0
A_23_P392435	NM_152903	KBTBD6	Homo sapiens kelch repeat and BTB (POZ) domain containing 6 (KBTBD6), mRNA [NM_152903]	2.9024	down	138.271	178.72	37.1154	15.9227	6.31803	6.46999	4.78079	4.54127	0	0	0	0
A_23_P30307	NM_004270	CRSP9	Homo sapiens cofactor required for Sp1 transcriptional activation, subunit 9, 33kDa (CRSP9), mRNA [NM_004270]	2.90224	down	879.024	791.548	268.44	356.593	9.10599	9.01128	7.56882	9.13257	0	0	0	0
A_24_P16361		A_24_P16361		2.89747	up	134.412	163.038	276.999	54.0977	6.31592	6.71395	7.85072	6.24776	0	0	0	0
A_23_P26687	NM_015421	TMEM186	Homo sapiens transmembrane protein 186 (TMEM186), mRNA [NM_015421]	2.89678	down	1269.36	1216.55	368.54	488.348	9.72846	9.71213	8.19401	9.61137	0	0	0	0
A_23_P94552	NM_013390	TMEM2	Homo sapiens transmembrane protein 2 (TMEM2), mRNA [NM_013390]	2.89655	down	2527.75	2432.21	732.608	489.759	10.5271	10.5351	8.99272	9.43459	0	0	0	0
A_23_P201816	NM_014810	CEP350	Homo sapiens centrosomal protein 350kDa (CEP350), mRNA [NM_014810]	2.88377	down	467.029	295.577	108.934	44.2224	8.16411	7.43764	6.63616	6.12669	0	0	0	0
A_23_P170820	NM_014676	PUM1	Homo sapiens pumilio homolog 1 (Drosophila) (PUM1), transcript variant 2, mRNA [NM_014676]	2.88345	down	2517.35	1905.43	791.2	601.847	10.8094	10.3374	9.28165	9.94111	0	0	0	0
A_23_P126398	NM_012432	SETDB1	Homo sapiens SET domain, bifurcated 1 (SETDB1), mRNA [NM_012432]	2.87802	down	243.155	172.563	71.5419	64.3166	7.31873	6.72037	5.79365	6.77296	0	0	0	0
A_32_P74366	AF088033	AF088033	Homo sapiens full length insert cDNA clone ZC24E10. [AF088033]	2.87547	down	228.376	258.392	63.9139	21.2867	7.23135	7.49145	5.70756	5.04398	0	0	0	0
A_24_P936252		THC2498220	Q30VC0_DESDG (Q30VC0) Flagellar biosynthetic protein FliP, partial (8%) [THC2498220]	2.86708	up	957.823	1642.94	1902.5	1809.11	9.15553	10.0088	10.6751	11.2771	0	0	0	0
A_32_P133884	NM_001004125	TUSC1	Homo sapiens tumor suppressor candidate 1 (TUSC1), mRNA [NM_001004125]	2.86694	down	294.935	295.136	79.4442	110.852	6.17082	6.22152	4.95652	6.27962	0	0	0	0
A_23_P51291	NM_152268	PARS2	Homo sapiens prolyl-tRNA synthetase 2, mitochondrial (putative) (PARS2), mRNA [NM_152268]	2.86663	down	273.07	360.089	65.3745	70.7258	7.40508	7.73828	5.88572	6.93053	0	0	0	0
A_24_P333494	NM_018994	FBXO42	Homo sapiens F-box protein 42 (FBXO42), mRNA [NM_018994]	2.8585	down	995.976	955.019	314.3	399.314	9.27488	9.10274	7.75962	9.34243	0	0	0	0
A_23_P129678	NM_014712	SETD1A	Homo sapiens SET domain containing 1A (SETD1A), mRNA [NM_014712]	2.85495	down	91.6189	97.1655	23.7086	10.7983	5.99829	5.79603	4.04697	4.08427	0	0	0	0
A_23_P153905	NM_004907	IER2	Homo sapiens immediate early response 2 (IER2), mRNA [NM_004907]	2.85337	up	36807.5	55413.1	117583	33090.5	15.0168	15.4402	16.5294	15.0028	0	0	0	0
A_23_P364465	NM_022913	GPBP1	Homo sapiens GC-rich promoter binding protein 1 (GPBP1), mRNA [NM_022913]	2.85281	down	4067.65	3929.82	1346.3	941.669	11.4739	11.2884	9.96153	10.4925	0	0	0	0
A_23_P167308	NM_002938	RNF4	Homo sapiens ring finger protein 4 (RNF4), mRNA [NM_002938]	2.84249	down	4076.74	4054.15	1357.76	929.518	11.4531	11.3862	9.94593	10.4909	1	0	1	0
A_23_P120606		A_23_P120606		2.84152	down	157.144	193.908	43.458	75.6433	6.65303	6.95643	5.14637	6.69752	0	0	0	0
A_23_P170774	NM_198256	E2F6	Homo sapiens E2F transcription factor 6 (E2F6), mRNA [NM_198256]	2.82612	down	2608.13	2867.99	790.165	447.989	10.6634	10.7313	9.16455	9.27809	2	1	0	1
A_32_P92399	NM_032382	COG8	Homo sapiens component of oligomeric golgi complex 8 (COG8), mRNA [NM_032382]	2.82361	down	5301.13	5715.3	1865.05	1879.11	11.8863	11.8882	10.3888	11.2741	0	0	0	0
A_24_P274615	NM_020801	ARRDC3	Homo sapiens arrestin domain containing 3 (ARRDC3), mRNA [NM_020801]	2.82203	up	922.892	1636.17	1641.67	106.679	8.9746	10.1168	10.4713	7.49212	0	0	0	0
A_23_P106633	NM_018380	DDX28	Homo sapiens DEAD (Asp-Glu-Ala-Asp) box polypeptide 28 (DDX28), nuclear gene encoding mitochondrial protein, mRNA [NM_018380]	2.81653	down	5299.14	5881.08	2028.03	2851.67	11.983	12.0995	10.4891	11.9317	0	0	0	0
A_23_P74241	NM_005955	MTF1	Homo sapiens metal-regulatory transcription factor 1 (MTF1), mRNA [NM_005955]	2.8123	down	2259.24	2363.66	727.53	485.533	10.5519	10.7078	9.06016	9.46522	1	1	0	0
A_23_P64630	NM_032015	RNF26	Homo sapiens ring finger protein 26 (RNF26), mRNA [NM_032015]	2.80859	down	4810.8	3839.72	1745.1	1950.32	11.8039	11.3905	10.3141	11.4517	0	0	0	0
A_23_P97221	NM_015911	ZNF691	Homo sapiens zinc finger protein 691 (ZNF691), mRNA [NM_015911]	2.80569	down	194.009	196.46	59.5512	76.761	6.89811	6.85972	5.40975	7.02297	0	0	0	0
A_23_P215296	NM_003718	CDC2L5	Homo sapiens cell division cycle 2-like 5 (cholinesterase-related cell division controller) (CDC2L5), transcript variant 1, mRNA [NM_003718]	2.80456	down	506.777	451.615	132.201	97.7055	8.29695	7.96361	6.80917	7.40896	1	0	0	1
A_23_P259135	NM_014071	NCOA6	Homo sapiens nuclear receptor coactivator 6 (NCOA6), mRNA [NM_014071]	2.80445	down	1821.87	1426.27	516.158	225.648	10.2947	9.74209	8.80698	8.67201	0	0	0	0
A_23_P414964	NM_173548	ZNF584	Homo sapiens zinc finger protein 584 (ZNF584), mRNA [NM_173548]	2.79866	down	409.107	571.417	130.998	142.283	8.0352	8.48966	6.55047	7.96641	0	0	0	0
A_23_P167313	NM_002938	RNF4	Homo sapiens ring finger protein 4 (RNF4), mRNA [NM_002938]	2.79617	down	1343.35	1243.23	400.419	321.605	9.79105	9.63677	8.3076	9.07602	1	0	1	0
A_23_P353742	NM_017749	FLJ20294	Homo sapiens hypothetical protein FLJ20294 (FLJ20294), mRNA [NM_017749]	2.79142	down	1793.6	959.264	570.317	611.585	10.3303	9.25929	8.84927	10.0405	0	0	0	0
A_24_P308851	NM_032087	PCDHGA7	Homo sapiens protocadherin gamma subfamily A, 7 (PCDHGA7), transcript variant 2, mRNA [NM_032087]	2.78457	up	47.6817	94.6089	99.4389	32.5466	5.11247	5.90729	6.58993	5.80911	0	0	0	0
A_23_P77630	NM_022818	MAP1LC3B	Homo sapiens microtubule-associated protein 1 light chain 3 beta (MAP1LC3B), mRNA [NM_022818]	2.77992	up	613.116	1060.66	1147.42	138.239	8.49518	9.52164	9.97022	7.87147	0	0	0	0
A_23_P170626	NM_001011667	CHCHD7	Homo sapiens coiled-coil-helix-coiled-coil-helix domain containing 7 (CHCHD7), transcript variant 1, mRNA [NM_001011667]	2.77096	up	3719.87	6236.32	7371.95	1333.97	11.1919	12.2169	12.6623	10.866	0	0	0	0
A_23_P387057	NM_178014	TUBB	Homo sapiens tubulin, beta (TUBB), mRNA [NM_178014]	2.75782	down	4600.81	3858.74	1516.74	1296.19	11.7076	11.2784	10.244	10.9501	0	0	0	0
A_23_P201998		WAC	WW domain-containing adapter protein with coiled-coil. [Source:Uniprot/SWISSPROT;Acc:Q9BTA9] [ENST00000375664]	2.75756	down	7036.66	5910.69	2396	1069.58	12.2076	11.8098	10.7442	10.613	0	0	0	0
A_24_P937319	AK097197	HGS	Homo sapiens cDNA FLJ39878 fis, clone SPLEN2016045, moderately similar to Homo sapiens mRNA for Hrs. [AK097197]	2.75239	down	461.098	335.192	118.889	36.8918	7.98213	7.59879	6.52144	5.84273	1	0	1	0
A_32_P163533	NM_199005	ZNF322B	Homo sapiens zinc finger protein 322B (ZNF322B), mRNA [NM_199005]	2.75155	down	264.3	242.207	74.9105	30.9148	7.33769	7.27358	5.87744	5.54968	0	0	0	0
A_24_P943957	NM_015040	PIP5K3	Homo sapiens phosphatidylinositol-3-phosphate/phosphatidylinositol 5-kinase, type III (PIP5K3), transcript variant 2, mRNA [NM_015040]	2.75046	down	384.135	268.973	141.439	49.9828	7.91074	7.38832	6.45107	6.24099	0	0	0	0
A_32_P186921	BC032805	ZNF616	Homo sapiens zinc finger protein 616, mRNA (cDNA clone MGC:45556 IMAGE:4186857), complete cds. [BC032805]	2.74597	down	231.087	284.64	75.7651	36.2882	7.24343	7.54535	5.78612	6.00157	0	0	0	0
A_23_P323751	NM_030919	FAM83D	Homo sapiens family with sequence similarity 83, member D (FAM83D), mRNA [NM_030919]	2.74481	down	3078.86	2702.06	815.795	470.499	10.8843	10.6999	9.42756	9.52299	0	0	0	0
A_24_P365954	NM_020457	THAP11	Homo sapiens THAP domain containing 11 (THAP11), mRNA [NM_020457]	2.74291	down	666.332	745.757	205.979	172.605	8.77083	8.86879	7.31512	8.10282	0	0	0	0
A_23_P103248	NM_145167	PIGM	Homo sapiens phosphatidylinositol glycan anchor biosynthesis, class M (PIGM), mRNA [NM_145167]	2.74145	down	555.581	400.996	142.313	85.0492	8.26398	7.78377	6.80904	6.95753	0	0	0	0
A_24_P128312	NM_007135	ZNF79	Homo sapiens zinc finger protein 79 (ZNF79), mRNA [NM_007135]	2.73836	down	243.411	282.044	77.9869	74.3073	7.15516	7.37131	5.70185	6.96487	0	0	0	0
A_23_P94095	NM_198401	ANKRD46	Homo sapiens ankyrin repeat domain 46 (ANKRD46), mRNA [NM_198401]	2.73682	down	254.044	295.037	70.0168	57.7843	7.20358	7.35824	5.75108	6.53139	0	0	0	0
A_24_P156295	NM_018677	ACSS2	Homo sapiens acyl-CoA synthetase short-chain family member 2 (ACSS2), transcript variant 1, mRNA [NM_018677]	2.73215	up	449.041	660.987	895.933	672.049	8.26011	8.90542	9.71014	10.1234	0	0	0	0
A_24_P564824	NR_000008	SNORD22	Homo sapiens small nucleolar RNA, C/D box 22 (SNORD22) on chromosome 11 [NR_000008]	2.73008	up	124.654	166.662	234.342	43.621	6.37775	6.72542	7.8267	6.15004	0	0	0	0
A_23_P502057	NM_032382	COG8	Homo sapiens component of oligomeric golgi complex 8 (COG8), mRNA [NM_032382]	2.71748	down	5289.87	5590.69	1964.72	2038.9	11.8747	11.8597	10.4324	11.3779	0	0	0	0
A_23_P154730	NM_003434	ZNF133	Homo sapiens zinc finger protein 133 (ZNF133), mRNA [NM_003434]	2.71568	down	1757.45	1754.48	590.185	1212.29	10.2938	10.344	8.85249	10.9321	0	0	0	0
A_23_P63584	NM_015446	AHCTF1	Homo sapiens AT hook containing transcription factor 1 (AHCTF1), mRNA [NM_015446]	2.71481	down	3068.03	2423.78	944.331	417.929	11.0342	10.6729	9.59338	9.33877	0	0	0	0
A_32_P192984	AK128396	AK128396	Homo sapiens cDNA FLJ46539 fis, clone THYMU3037836. [AK128396]	2.71405	down	213.922	245.671	65.713	35.3974	7.05532	7.33405	5.61487	5.83383	0	0	0	0
A_23_P218706	NM_024325	ZNF343	Homo sapiens zinc finger protein 343 (ZNF343), mRNA [NM_024325]	2.71338	down	171.543	158.458	52.9688	36.8972	6.80076	6.62274	5.36067	5.79038	0	0	0	0
A_23_P114299	NM_001504	CXCR3	Homo sapiens chemokine (C-X-C motif) receptor 3 (CXCR3), mRNA [NM_001504]	2.70888	up	87.7677	82.1831	146.781	382.142	5.35442	5.50246	6.79211	8.78462	0	0	0	0
A_32_P23010	NM_001042631	LOC644096	Homo sapiens hypothetical protein LOC644096 (LOC644096), mRNA [NM_001042631]	2.70554	down	2208.51	2644.93	610.299	1194.81	10.3047	10.5993	8.86874	10.6815	0	0	0	0
A_23_P134946	NM_014665	LRRC14	Homo sapiens leucine rich repeat containing 14 (LRRC14), mRNA [NM_014665]	2.70538	down	501.364	315.767	145.61	281.725	8.41737	7.76166	6.98154	8.96629	0	0	0	0
A_23_P4294	NM_014519	ZNF232	Homo sapiens zinc finger protein 232 (ZNF232), mRNA [NM_014519]	2.70069	down	426.703	512.814	120.494	150.757	7.93121	8.12903	6.49788	7.90216	0	0	0	0
A_24_P921144	BC056662	BC056662	Homo sapiens cDNA clone IMAGE:4045027, partial cds. [BC056662]	2.69658	down	1664.96	1726.73	455.843	187.354	10.0798	10.2042	8.64869	8.19355	0	0	0	0
A_24_P75994		A_24_P75994		2.68835	up	19.5284	40.361	42.6438	45.8318	3.8665	4.40546	5.29322	6.21845	0	0	0	0
A_24_P68631	NM_175065	HIST2H2AB	Homo sapiens histone cluster 2, H2ab (HIST2H2AB), mRNA [NM_175065]	2.68003	up	2082.01	2158.72	4611.47	3736.26	10.5499	10.6196	11.9721	12.3437	0	0	0	0
A_23_P66319	NM_014567	BCAR1	Homo sapiens breast cancer anti-estrogen resistance 1 (BCAR1), mRNA [NM_014567]	2.67748	down	5772.22	5717.01	1893.02	2319.2	12.0871	11.995	10.6662	11.7057	1	1	0	0
A_24_P107897	NM_015914	TXNDC11	Homo sapiens thioredoxin domain containing 11 (TXNDC11), mRNA [NM_015914]	2.67505	down	1473.03	988.235	440.443	599.426	10.0618	9.51146	8.64222	10.0099	0	0	0	0
A_23_P147404		A_23_P147404		2.67214	up	1901.87	2705.52	3666.38	529.496	10.2869	10.9305	11.7049	9.45205	0	0	0	0
A_23_P20894	NM_024757	EHMT1	Homo sapiens euchromatic histone-lysine N-methyltransferase 1 (EHMT1), mRNA [NM_024757]	2.66202	down	150.946	64.3676	43.4997	22.5271	6.62188	5.09629	5.20936	5.2116	0	0	0	0
A_23_P333802	BC013792	BC013792	Homo sapiens, clone IMAGE:3921709, mRNA. [BC013792]	2.65635	down	295.831	228.127	87.308	34.2197	7.59329	7.11907	6.18385	5.77238	0	0	0	0
A_23_P84910	NM_003446	ZNF157	Homo sapiens zinc finger protein 157 (ZNF157), mRNA [NM_003446]	2.65537	up	65.7067	94.0914	139.595	204.768	5.50195	5.78072	6.91086	8.22855	0	0	0	0
A_23_P16817	NM_004071	CLK1	Homo sapiens CDC-like kinase 1 (CLK1), transcript variant 1, mRNA [NM_004071]	2.65419	up	997.846	1519.35	2136.35	526.076	9.42231	10.1484	10.8306	9.80479	0	0	0	0
A_23_P396541		ENST00000310074	MGC21874 protein (Fragment). [Source:Uniprot/SPTREMBL;Acc:Q86TJ2] [ENST00000310074]	2.64862	down	308.861	469.445	92.0439	55.155	7.56379	8.16699	6.15855	6.37287	0	0	0	0
A_23_P230	NM_004623	TTC4	Homo sapiens tetratricopeptide repeat domain 4 (TTC4), mRNA [NM_004623]	2.64231	down	444.984	486.049	139.118	83.4407	8.13499	8.24816	6.73319	6.90055	0	0	0	0
A_23_P151179	NM_022895	C12orf43	Homo sapiens chromosome 12 open reading frame 43 (C12orf43), mRNA [NM_022895]	2.62884	down	290.144	276.364	80.8206	73.6878	7.57974	7.5402	6.18531	6.95395	0	0	0	0
A_32_P80897	BC033110	HSD17B1	Homo sapiens, clone IMAGE:5443970, mRNA, partial cds. [BC033110]	2.62855	down	150.727	116.725	49.2881	64.5512	6.6808	6.01399	5.28653	6.81949	0	0	0	0
A_24_P856722	CV573177	CV573177	od33b11.y1 Human keratoconus cornea, unamplified, (od [CV573177]	2.62804	down	75.8279	45.5122	18.0821	14.2677	5.52189	4.40661	3.64704	4.39248	0	0	0	0
A_23_P3856	NM_153688	ZFP1	Homo sapiens zinc finger protein 1 homolog (mouse) (ZFP1), mRNA [NM_153688]	2.62672	down	164.392	180.26	49.3727	30.5028	6.67507	6.77439	4.95895	5.53417	0	0	0	0
A_24_P5550	NM_024297	PHF23	Homo sapiens PHD finger protein 23 (PHF23), mRNA [NM_024297]	2.62531	down	265.185	295.145	86.4763	58.5287	7.4198	7.56776	6.02731	6.49962	0	0	0	0
A_24_P227069	NM_020918	GPAM	Homo sapiens glycerol-3-phosphate acyltransferase, mitochondrial (GPAM), mRNA [NM_020918]	2.62293	down	787.686	822.11	284.043	84.6816	9.1119	9.14995	7.72072	7.21156	0	0	0	0
A_24_P76521	AK056691	GSG2	Homo sapiens cDNA FLJ32129 fis, clone PEBLM2000213, weakly similar to Mus musculus genes for integrin aM290, hapsin. [AK056691]	2.62148	down	1663.85	2350.36	709.788	518.473	10.1634	10.7275	8.77304	9.54355	0	0	0	0
A_23_P126393	NM_012432	SETDB1	Homo sapiens SET domain, bifurcated 1 (SETDB1), mRNA [NM_012432]	2.61958	down	2488.02	1754.54	963.755	1194.66	10.7406	10.1704	9.3513	10.8253	0	0	0	0
A_23_P46588	NM_182972	IRF2BP2	Homo sapiens interferon regulatory factor 2 binding protein 2 (IRF2BP2), transcript variant 1, mRNA [NM_182972]	2.61909	down	16002.5	13721	5979.84	5556.32	13.7454	13.4118	12.3563	12.9129	0	0	0	0
A_23_P168828	NM_005655	KLF10	Homo sapiens Kruppel-like factor 10 (KLF10), transcript variant 1, mRNA [NM_005655]	2.61472	up	1207.02	1991.89	2378.68	376.918	9.68293	10.3971	11.0696	9.16067	0	0	0	0
A_23_P162142	NM_015516	TSKU	Homo sapiens tsukushin (TSKU), mRNA [NM_015516]	2.61187	down	1748.92	1929.68	475.88	569.723	10.114	10.1825	8.72889	9.89834	0	0	0	0
A_23_P62361	NM_014235	UBL4A	Homo sapiens ubiquitin-like 4A (UBL4A), mRNA [NM_014235]	2.60792	down	467.615	362.853	119.638	82.3155	8.13533	7.72894	6.75243	7.16897	0	0	0	0
A_23_P59657	NM_003592	CUL1	Homo sapiens cullin 1 (CUL1), mRNA [NM_003592]	2.60516	down	2826.85	2489.88	963.959	612.297	10.9128	10.5231	9.53145	9.90516	2	0	1	1
A_32_P36235	NM_004907	IER2	Homo sapiens immediate early response 2 (IER2), mRNA [NM_004907]	2.60486	up	46993.1	67937.9	142728	38520.6	15.4304	15.7874	16.8116	15.2358	0	0	0	0
A_24_P87824	NM_012408	ZMYND8	Homo sapiens zinc finger, MYND-type containing 8 (ZMYND8), transcript variant 2, mRNA [NM_012408]	2.60438	down	688.497	399.165	192.732	176.904	8.84245	7.95479	7.46151	8.19848	0	0	0	0
A_24_P713729		THC2540396	ALU8_HUMAN (P39195) Alu subfamily SX sequence contamination warning entry, partial (23%) [THC2540396]	2.59957	down	1511.66	1001.99	469.337	183.045	9.85151	9.31638	8.47323	8.17478	0	0	0	0
A_23_P399726	NM_024627	C22orf29	Homo sapiens chromosome 22 open reading frame 29 (C22orf29), mRNA [NM_024627]	2.59769	down	683.519	813.166	211.129	175.283	8.65774	8.90747	7.28051	8.08807	0	0	0	0
A_23_P163347	NM_016166	PIAS1	Homo sapiens protein inhibitor of activated STAT, 1 (PIAS1), mRNA [NM_016166]	2.59748	down	896.713	801.653	255.731	300.342	9.10033	8.79139	7.72322	8.89264	1	0	0	1
A_24_P108005	NM_022818	MAP1LC3B	Homo sapiens microtubule-associated protein 1 light chain 3 beta (MAP1LC3B), mRNA [NM_022818]	2.59316	up	895.371	1494.81	1577.55	220.257	9.02168	10.0066	10.3964	8.4657	0	0	0	0
A_23_P150857	NM_000456	SUOX	Homo sapiens sulfite oxidase (SUOX), nuclear gene encoding mitochondrial protein, transcript variant 1, mRNA [NM_000456]	2.59071	down	174.762	119.684	50.1384	54.1015	6.85454	6.2245	5.4812	6.57275	0	0	0	0
A_23_P347508	NM_023077	C1orf163	Homo sapiens chromosome 1 open reading frame 163 (C1orf163), mRNA [NM_023077]	2.58979	down	1524.07	1862.4	527.531	548.137	9.86226	10.1864	8.48943	9.50725	0	0	0	0
A_23_P146497	NM_014811	KIAA0649	Homo sapiens KIAA0649 (KIAA0649), mRNA [NM_014811]	2.58528	down	1448.89	1086.11	414.444	203.461	9.88758	9.45192	8.51726	8.49155	0	0	0	0
A_23_P169494	NM_000607	ORM1	Homo sapiens orosomucoid 1 (ORM1), mRNA [NM_000607]	2.57998	up	62.966	118.545	116.895	21.6989	5.45544	6.19782	6.8228	5.15746	1	0	1	0
A_24_P387514	NM_182492	LRP5L	Homo sapiens low density lipoprotein receptor-related protein 5-like (LRP5L), mRNA [NM_182492]	2.57892	down	184.896	182.474	48.8168	254.895	6.75875	6.23152	5.39198	8.58765	0	0	0	0
A_23_P119141	NM_203500	KEAP1	Homo sapiens kelch-like ECH-associated protein 1 (KEAP1), transcript variant 1, mRNA [NM_203500]	2.5769	down	3773.87	3775.52	1334.37	1562.81	11.5147	11.5021	10.1491	11.2146	0	0	0	0
A_23_P145817	NM_138446	C7orf30	Homo sapiens chromosome 7 open reading frame 30 (C7orf30), mRNA [NM_138446]	2.57588	down	4883.62	5491.05	1766.54	2386.27	11.7287	11.8077	10.3637	11.6945	0	0	0	0
A_23_P161156	NM_182755	ZNF438	Homo sapiens zinc finger protein 438 (ZNF438), mRNA [NM_182755]	2.57456	down	747.718	265.321	230.632	335.759	8.86426	7.17976	7.49994	9.14561	0	0	0	0
A_32_P125558		THC2551769	AA411302 zv24g06.r1 Soares_NhHMPu_S1 Homo sapiens cDNA clone IMAGE:754618 5', mRNA sequence [AA411302]	2.57382	down	3152.22	3081.53	969.136	204.463	11.0051	10.9326	9.64117	8.24161	0	0	0	0
A_23_P79259	NM_014521	SH3BP4	Homo sapiens SH3-domain binding protein 4 (SH3BP4), mRNA [NM_014521]	2.57327	down	296.634	220.392	94.8446	42.1136	7.60099	7.04101	6.23739	6.15316	1	0	0	1
A_32_P110751	NM_001967	EIF4A2	Homo sapiens eukaryotic translation initiation factor 4A, isoform 2 (EIF4A2), mRNA [NM_001967]	2.56604	up	923.565	1128.11	1751.33	359.736	9.15995	9.59731	10.5195	8.98429	0	0	0	0
A_24_P680857	AB002449	AB002449	Homo sapiens mRNA from chromosome 5q21-22, clone:843Ex. [AB002449]	2.55725	up	483.481	1121.55	881.109	116.904	8.1149	9.41624	9.46949	7.60566	0	0	0	0
A_24_P303589	NM_003592	CUL1	Homo sapiens cullin 1 (CUL1), mRNA [NM_003592]	2.55685	down	1163.02	1031.15	372.661	201.107	9.51534	9.21699	8.16097	8.39166	2	0	1	1
A_24_P292831	NM_025187	C16orf70	Homo sapiens chromosome 16 open reading frame 70 (C16orf70), mRNA [NM_025187]	2.54533	down	143.859	146.833	44.299	41.4094	6.56283	6.37357	5.21498	6.12431	0	0	0	0
A_24_P359771		ASXL2	additional sex combs like 2 [Source:RefSeq_peptide;Acc:NP_060733] [ENST00000336112]	2.54432	down	744.714	523.807	248.803	73.8832	8.84195	8.18918	7.49467	6.87564	0	0	0	0
A_23_P320728		THC2486290		2.5431	up	64.4547	87.8365	140.256	674.46	5.42706	5.78881	6.77364	9.75951	0	0	0	0
A_23_P82839	NM_178819	AGPAT6	Homo sapiens 1-acylglycerol-3-phosphate O-acyltransferase 6 (lysophosphatidic acid acyltransferase, zeta) (AGPAT6), mRNA [NM_178819]	2.54154	down	458.227	452.59	144.26	50.0397	8.29568	8.36216	6.94998	6.24404	0	0	0	0
A_23_P501080	NM_007139	ZNF92	Homo sapiens zinc finger protein 92 (ZNF92), transcript variant 1, mRNA [NM_007139]	2.54051	down	1033.78	1272.02	336.658	161.28	9.42567	9.85855	8.08056	8.16874	0	0	0	0
A_23_P430161	NM_175876	EXOC8	Homo sapiens exocyst complex component 8 (EXOC8), mRNA [NM_175876]	2.53465	down	372.967	466.026	136.344	33.3296	7.78762	8.11006	6.44583	5.20232	0	0	0	0
A_24_P941441	NM_006572	GNA13	Homo sapiens guanine nucleotide binding protein (G protein), alpha 13 (GNA13), mRNA [NM_006572]	2.53421	down	1041.71	996.122	395.514	158.253	9.42608	9.3712	8.08454	7.96657	0	0	0	0
A_23_P13632	NM_032345	WIBG	Homo sapiens within bgcn homolog (Drosophila) (WIBG), mRNA [NM_032345]	2.52883	down	2998.65	2724.68	1012.27	2313.44	11.0209	10.8436	9.68241	11.7013	0	0	0	0
A_24_P126305	NM_021646	ZNF500	Homo sapiens zinc finger protein 500 (ZNF500), mRNA [NM_021646]	2.52781	down	334.592	328.359	99.5255	97.8008	7.78301	7.79407	6.44512	7.42347	0	0	0	0
A_23_P129118	NM_005707	PDCD7	Homo sapiens programmed cell death 7 (PDCD7), mRNA [NM_005707]	2.51867	down	589.841	553.48	193.44	68.9768	8.55022	8.45992	7.21756	6.72087	0	0	0	0
A_23_P566	NM_014947	FOXJ3	Homo sapiens forkhead box J3 (FOXJ3), mRNA [NM_014947]	2.5179	down	2489.5	2013.05	924	287.724	10.7289	10.2136	9.39672	8.77475	0	0	0	0
A_24_P482017	BC001743	C7orf44	Homo sapiens cDNA clone IMAGE:3537461, **** WARNING: chimeric clone ****. [BC001743]	2.51223	down	208.463	169.782	62.0475	48.784	6.9785	6.80851	5.64954	6.41086	0	0	0	0
A_24_P48014	NM_003745	SOCS1	Homo sapiens suppressor of cytokine signaling 1 (SOCS1), mRNA [NM_003745]	2.51087	up	40.1862	53.4822	70.4081	79.3416	4.78414	4.98957	6.11233	6.93652	2	1	1	0
A_24_P133991	NM_015208	ANKRD12	Homo sapiens ankyrin repeat domain 12 (ANKRD12), mRNA [NM_015208]	2.5019	down	478.89	300.443	137.742	59.4334	8.0972	7.31793	6.77417	6.60589	0	0	0	0
A_24_P103686	NM_178819	AGPAT6	Homo sapiens 1-acylglycerol-3-phosphate O-acyltransferase 6 (lysophosphatidic acid acyltransferase, zeta) (AGPAT6), mRNA [NM_178819]	2.49492	down	785.8	782.144	255.83	95.1974	9.09536	9.14961	7.77637	7.25789	0	0	0	0
A_23_P408913	NM_152517	TTC30B	Homo sapiens tetratricopeptide repeat domain 30B (TTC30B), mRNA [NM_152517]	2.49377	down	94.7844	94.5826	23.789	24.6794	5.83275	5.50267	4.03706	5.25678	0	0	0	0
A_23_P216476	NM_014872	ZBTB5	Homo sapiens zinc finger and BTB domain containing 5 (ZBTB5), mRNA [NM_014872]	2.48133	down	590.249	643.586	175.709	123.476	8.51951	8.83137	7.20839	7.68598	0	0	0	0
A_23_P6151	NM_002657	PLAGL2	Homo sapiens pleiomorphic adenoma gene-like 2 (PLAGL2), mRNA [NM_002657]	2.47562	down	950.975	1169.84	321.647	176.919	9.1395	9.47051	7.83171	8.1658	1	0	1	0
A_23_P371284	NM_178430	LCE2D	Homo sapiens late cornified envelope 2D (LCE2D), mRNA [NM_178430]	2.47311	up	1743.51	2231.3	3763.07	15543.9	10.241	10.7158	11.5474	13.8868	0	0	0	0
A_23_P145175	NM_014345	ZNF318	Homo sapiens zinc finger protein 318 (ZNF318), mRNA [NM_014345]	2.4713	down	206.356	202.764	74.213	34.6045	7.02238	6.91877	5.71711	5.74865	0	0	0	0
A_24_P630916		A_24_P630916		2.47094	up	156.6	167.699	266.189	45.0972	6.58289	6.75268	7.88795	6.10494	0	0	0	0
A_23_P355289	NR_003226	AFG3L1	Homo sapiens AFG3 ATPase family gene 3-like 1 (S. cerevisiae) (AFG3L1) on chromosome 16 [NR_003226]	2.46628	down	1564.67	1154.56	463.057	221.091	10.0234	9.62108	8.72106	8.58767	0	0	0	0
A_24_P911327	AA594808	AA594808	AA594808 nn86f10.s1 NCI_CGAP_Br2 Homo sapiens cDNA clone IMAGE:1098091 3', mRNA sequence [AA594808]	2.46464	up	126.213	176.759	228.875	528.733	6.30591	6.74463	7.60729	9.58846	0	0	0	0
A_24_P385341	NM_014388	C1orf107	Homo sapiens chromosome 1 open reading frame 107 (C1orf107), mRNA [NM_014388]	2.46349	down	579.006	610.673	191.072	134.794	8.56054	8.6549	7.25983	7.83711	0	0	0	0
A_23_P143845	NM_015508	TIPARP	Homo sapiens TCDD-inducible poly(ADP-ribose) polymerase (TIPARP), mRNA [NM_015508]	2.46323	down	6794.62	6877.87	2746.97	1248.1	12.2851	12.2735	10.9846	10.7858	0	0	0	0
A_24_P914817	NM_013255	MKLN1	Homo sapiens muskelin 1, intracellular mediator containing kelch motifs (MKLN1), mRNA [NM_013255]	2.45712	down	203.016	147.248	64.9041	20.7405	7.01152	6.49926	5.71456	4.97076	0	0	0	0
A_23_P353085	NM_175871	C19orf39	Homo sapiens chromosome 19 open reading frame 39 (C19orf39), mRNA [NM_175871]	2.45309	down	592.197	493.399	175.156	300.391	8.51571	8.29374	7.22111	9.02954	0	0	0	0
A_23_P6223	NM_020706	SFRS15	Homo sapiens splicing factor, arginine/serine-rich 15 (SFRS15), mRNA [NM_020706]	2.44997	down	192.189	187.998	62.1892	33.7194	6.9172	6.96016	5.62444	5.72304	0	0	0	0
A_24_P205019	NM_021061	ZNF250	Homo sapiens zinc finger protein 250 (ZNF250), mRNA [NM_021061]	2.44902	down	178.019	217.564	55.8353	99.9063	6.83514	7.13784	5.54294	7.43166	0	0	0	0
A_23_P414420	NM_018383	WDR33	Homo sapiens WD repeat domain 33 (WDR33), transcript variant 1, mRNA [NM_018383]	2.44351	down	1112.04	852.911	381.117	280.373	9.49948	9.00867	8.21052	8.84196	0	0	0	0
A_32_P229365	BC005884	BC005884	Homo sapiens cDNA clone IMAGE:3536123, **** WARNING: chimeric clone ****. [BC005884]	2.44305	up	265.385	287.082	455.248	1259.93	7.32453	7.59177	8.61321	10.8527	0	0	0	0
A_23_P338233	NM_181708	BCDIN3D	Homo sapiens hypothetical protein LOC144233 (LOC144233), mRNA [NM_181708]	2.44098	down	841.312	826.753	308.004	454.227	8.95598	9.01513	7.66852	9.41109	0	0	0	0
A_23_P201996	NM_100264	WAC	Homo sapiens WW domain containing adaptor with coiled-coil (WAC), transcript variant 2, mRNA [NM_100264]	2.43499	down	9447.86	9632.49	4257.49	2411.75	12.864	12.8199	11.5801	11.729	0	0	0	0
A_23_P168864	NM_006958	ZNF16	Homo sapiens zinc finger protein 16 (ZNF16), transcript variant 1, mRNA [NM_006958]	2.43232	down	135.69	143.824	46.2409	42.0319	6.47529	6.38785	5.19295	6.14748	0	0	0	0
A_23_P77422	NM_024516	C16orf53	Homo sapiens chromosome 16 open reading frame 53 (C16orf53), mRNA [NM_024516]	2.42864	down	23137.9	17846.1	10196.8	12963.5	14.2875	13.6805	13.0074	13.9861	0	0	0	0
A_24_P500476	CR749360	MSL-1	Homo sapiens mRNA; cDNA DKFZp686J17211 (from clone DKFZp686J17211). [CR749360]	2.42572	down	91.9285	121.908	29.7946	12.9239	5.93593	6.11453	4.65751	4.30455	0	0	0	0
A_23_P256445	NM_025054	VCPIP1	Homo sapiens valosin containing protein (p97)/p47 complex interacting protein 1 (VCPIP1), mRNA [NM_025054]	2.42542	down	178.18	279.015	59.1418	31.3818	6.86447	7.59808	5.58624	5.79028	0	0	0	0
A_23_P209619		ENST00000378954	ADP-ribosylation factor-like 6 interacting protein 2 [Source:RefSeq_peptide;Acc:NP_071769] [ENST00000378954]	2.4253	down	2218.21	2109.1	748.439	421.842	10.4223	10.2715	9.14414	9.26589	0	0	0	0
A_32_P158723	AK123861	AK123861	Homo sapiens cDNA FLJ41867 fis, clone OCBBF2005546. [AK123861]	2.42496	down	183.394	259.302	60.215	40.4126	6.86465	7.53709	5.58668	6.08753	0	0	0	0
A_32_P134657	NM_015349	KIAA0240	Homo sapiens KIAA0240 (KIAA0240), mRNA [NM_015349]	2.42185	down	1125.57	603.783	361.009	186.145	9.48531	8.52636	8.2092	8.33555	0	0	0	0
A_32_P142077		POU2F1	POU domain, class 2, transcription factor 1 (Octamer-binding transcription factor 1) (Oct-1) (OTF-1) (NF-A1). [Source:Uniprot/SWISSPROT;Acc:P14859] [ENST00000367864]	2.41308	down	226.369	128.131	77.8187	16.718	7.16063	5.99399	5.88976	4.35076	0	0	0	0
A_24_P227121		THC2685096	Q8HNY5_9NEOP (Q8HNY5) Cytochrome oxidase I (Fragment), partial (9%) [THC2685096]	2.41044	down	795.277	847.316	337.934	79.981	8.93143	9.06788	7.66213	6.85404	0	0	0	0
A_24_P490911	AK023756	AK023756	Homo sapiens cDNA FLJ13694 fis, clone PLACE2000115. [AK023756]	2.40654	up	109.242	143	193.948	25.3583	6.10171	6.63387	7.36867	5.36866	0	0	0	0
A_24_P405313	NM_003705	SLC25A12	Homo sapiens solute carrier family 25 (mitochondrial carrier, Aralar), member 12 (SLC25A12), mRNA [NM_003705]	2.39454	down	120.906	89.7706	41.7648	25.0136	6.32079	5.55826	5.06105	5.40628	0	0	0	0
A_32_P234935	NM_007375	TARDBP	Homo sapiens TAR DNA binding protein (TARDBP), mRNA [NM_007375]	2.39325	down	35316.7	29634.1	17737.6	6280.32	14.8173	14.3902	13.5583	12.8321	1	0	0	1
A_24_P103886	NM_004508	IDI1	Homo sapiens isopentenyl-diphosphate delta isomerase 1 (IDI1), mRNA [NM_004508]	2.39048	up	3109.8	4164.61	5659.8	885.674	11.0615	11.5962	12.3188	10.1963	0	0	0	0
A_23_P16096	NM_020230	PPAN	Homo sapiens peter pan homolog (Drosophila) (PPAN), mRNA [NM_020230]	2.39038	down	480.63	422.055	152.09	138.788	8.31131	8.15618	7.05407	7.82322	0	0	0	0
A_32_P97385	BC043279	BC043279	Homo sapiens cDNA clone IMAGE:5297259. [BC043279]	2.38751	up	34.773	50.145	65.7704	41.9006	4.58537	4.80647	5.84088	5.94213	0	0	0	0
A_32_P4433	BU602485	BU602485	AGENCOURT_10015118 NIH_MGC_142 Homo sapiens cDNA clone IMAGE:6496567 5', mRNA sequence [BU602485]	2.38647	up	45.2484	46.604	70.945	138.453	4.80678	4.37447	6.06166	7.85666	0	0	0	0
A_23_P216739	NM_006753	SURF6	Homo sapiens surfeit 6 (SURF6), mRNA [NM_006753]	2.38262	down	1132.99	1326.57	405.673	127.495	9.62514	9.79309	8.37259	7.77304	0	0	0	0
A_23_P132486	NM_017897	OXSM	Homo sapiens 3-oxoacyl-ACP synthase, mitochondrial (OXSM), mRNA [NM_017897]	2.38192	down	922.871	950.167	325.285	423.709	9.23835	9.32611	7.98622	9.45139	0	0	0	0
A_23_P258944	NM_012328	DNAJB9	Homo sapiens DnaJ (Hsp40) homolog, subfamily B, member 9 (DNAJB9), mRNA [NM_012328]	2.38038	up	1038.46	1596.27	1909.94	172.229	9.40198	10.1617	10.6532	8.21382	0	0	0	0
A_24_P490857	BC037535	BC037535	Homo sapiens cDNA clone IMAGE:5274219. [BC037535]	2.37771	down	437.848	287.026	153.868	44.4206	8.16454	7.46056	6.91496	6.03993	0	0	0	0
A_23_P311358	NM_003575	ZNF282	Homo sapiens zinc finger protein 282 (ZNF282), mRNA [NM_003575]	2.37499	down	212.778	239.363	74.4589	48.7692	7.09761	7.20498	5.84968	6.33162	0	0	0	0
A_23_P387374	BC033110	HSD17B1	Homo sapiens, clone IMAGE:5443970, mRNA, partial cds. [BC033110]	2.3708	down	417.41	317.319	147.035	250.264	8.13201	7.67693	6.88664	8.78942	0	0	0	0
A_24_P932253		A_24_P932253		2.37077	up	383.207	463.718	667.221	288.912	7.96056	8.27078	9.20592	8.88909	0	0	0	0
A_24_P337774	NM_016265	ZNF12	Homo sapiens zinc finger protein 12 (ZNF12), transcript variant 1, mRNA [NM_016265]	2.35669	down	425.005	449.604	151.38	39.9685	8.06287	8.23109	6.82611	5.88351	0	0	0	0
A_23_P58898	NM_012115	CASP8AP2	Homo sapiens CASP8 associated protein 2 (CASP8AP2), mRNA [NM_012115]	2.353	down	411.267	428.296	139.665	79.1098	7.9737	8.06337	6.7392	7.09173	1	1	0	0
A_23_P145114	NM_001498	GCLC	Homo sapiens glutamate-cysteine ligase, catalytic subunit (GCLC), mRNA [NM_001498]	2.34523	down	2488.63	2334.26	775.639	357.084	10.6072	10.5227	9.37746	9.21227	0	0	0	0
A_23_P45851	NM_033055	HIAT1	Homo sapiens hippocampus abundant transcript 1 (HIAT1), mRNA [NM_033055]	2.3412	down	961.455	1000.77	362.055	147.17	9.28681	9.42956	8.05956	7.71726	0	0	0	0
A_23_P431179	NM_003538	HIST1H4A	Homo sapiens histone cluster 1, H4a (HIST1H4A), mRNA [NM_003538]	2.33788	up	44.5307	39.4615	80.7624	241.042	5.01611	4.3169	6.24131	8.6873	0	0	0	0
A_23_P165952	NM_024855	ACTR5	Homo sapiens ARP5 actin-related protein 5 homolog (yeast) (ACTR5), mRNA [NM_024855]	2.33243	down	318.611	315.094	97.7514	113.781	7.70223	7.65645	6.48039	7.57597	0	0	0	0
A_23_P13338	NM_030628	INTS5	Homo sapiens integrator complex subunit 5 (INTS5), mRNA [NM_030628]	2.33131	down	229.967	258.19	74.7308	48.2007	7.22318	7.32948	6.00204	6.28459	0	0	0	0
A_23_P358857	NM_201269	ZNF644	Homo sapiens zinc finger protein 644 (ZNF644), transcript variant 1, mRNA [NM_201269]	2.32428	down	130.154	120.663	42.9371	21.5793	6.30868	6.1926	5.09189	5.05642	0	0	0	0
A_23_P430442	NM_020772	NUFIP2	Homo sapiens nuclear fragile X mental retardation protein interacting protein 2 (NUFIP2), mRNA [NM_020772]	2.32314	down	355.962	558.098	130.424	44.9568	7.62144	8.22889	6.40537	6.1196	0	0	0	0
A_23_P217120	NM_024757	EHMT1	Homo sapiens euchromatic histone-lysine N-methyltransferase 1 (EHMT1), mRNA [NM_024757]	2.32246	down	792.454	304.432	286.293	328.377	8.91749	7.3888	7.70183	9.11318	0	0	0	0
A_32_P8806		THC2540396	ALU8_HUMAN (P39195) Alu subfamily SX sequence contamination warning entry, partial (23%) [THC2540396]	2.31947	down	428.61	274.324	132.694	37.9401	8.08847	7.56493	6.87468	5.64202	0	0	0	0
A_23_P201951	NM_016374	ARID4B	Homo sapiens AT rich interactive domain 4B (RBP1-like) (ARID4B), transcript variant 1, mRNA [NM_016374]	2.31623	down	343.064	281.852	120.023	64.5741	7.79032	7.45815	6.57854	6.78334	0	0	0	0
A_23_P201676	NM_015935	KIAA0859	Homo sapiens KIAA0859 (KIAA0859), transcript variant 1, mRNA [NM_015935]	2.31153	down	1058.49	1075.4	368.315	209.505	9.38419	9.4173	8.17534	8.34106	0	0	0	0
A_32_P201496	NM_001018052	POLR3H	Homo sapiens polymerase (RNA) III (DNA directed) polypeptide H (22.9kD) (POLR3H), transcript variant 2, mRNA [NM_001018052]	2.30938	down	731.016	592.078	243.199	190.122	8.97277	8.67098	7.76526	8.39	0	0	0	0
A_23_P98310	NM_001326	CSTF3	Homo sapiens cleavage stimulation factor, 3' pre-RNA, subunit 3, 77kDa (CSTF3), transcript variant 1, mRNA [NM_001326]	2.30605	down	3139.56	4429.3	1379.8	781.272	11.0042	11.4872	9.79879	10.1775	0	0	0	0
A_23_P380724	NM_021826	FASTKD5	Homo sapiens FAST kinase domains 5 (FASTKD5), mRNA [NM_021826]	2.30211	down	4024.62	5358.05	1704.12	812.513	11.4499	11.9419	10.247	10.154	0	0	0	0
A_24_P350196		A_24_P350196		2.3016	up	2191.14	3120.28	4209.49	7949.31	10.6501	11.0176	11.8527	13.307	0	0	0	0
A_23_P210608	NM_006526	ZNF217	Homo sapiens zinc finger protein 217 (ZNF217), mRNA [NM_006526]	2.30054	down	1390.77	1294.88	500.975	205.982	9.9357	9.92919	8.73373	8.48259	0	0	0	0
A_23_P206759	NM_014761	KIAA0174	Homo sapiens KIAA0174 (KIAA0174), mRNA [NM_014761]	2.29989	down	426.3	423.62	149.31	50.9001	8.01981	8.02767	6.81825	6.36102	0	0	0	0
A_24_P190541	NM_018963	BRWD1	Homo sapiens bromodomain and WD repeat domain containing 1 (BRWD1), transcript variant 1, mRNA [NM_018963]	2.29523	down	191.031	112.476	56.6257	24.733	6.91812	6.1495	5.71948	5.28568	0	0	0	0
A_24_P23034	NM_021035	ZNFX1	Homo sapiens zinc finger, NFX1-type containing 1 (ZNFX1), mRNA [NM_021035]	2.29392	down	338.413	375.825	106.286	53.9252	7.79685	7.99833	6.59903	6.49228	0	0	0	0
A_23_P46333	NM_007358	MTF2	Homo sapiens metal response element binding transcription factor 2 (MTF2), mRNA [NM_007358]	2.29281	down	531.824	548.507	196.714	129.822	8.37069	8.40375	7.17357	7.77436	0	0	0	0
A_32_P131940	NM_172020	POM121	Homo sapiens POM121 membrane glycoprotein (rat) (POM121), mRNA [NM_172020]	2.29105	down	24602.8	25232.9	11549.9	5360.19	14.2654	14.218	13.0694	12.6989	0	0	0	0
A_23_P144677		LNPEP	Leucyl-cystinyl aminopeptidase (EC 3.4.11.3) (Cystinyl aminopeptidase) (Oxytocinase) (OTase) (Insulin-regulated membrane aminopeptidase) (Insulin-responsive aminopeptidase) (IRAP) (Placental leucine aminopeptidase) (P-LAP)....	2.28625	down	691.269	551.191	236.533	49.8689	8.81913	8.46379	7.62615	6.2481	0	0	0	0
A_32_P101884		THC2654949		2.28594	up	353.714	480.711	573.903	694.192	7.8315	8.35985	9.02429	9.97168	0	0	0	0
A_32_P187851		THC2587036	Q96AQ3_HUMAN (Q96AQ3) Activating transcription factor 4 (ATF4 protein), partial (13%) [THC2587036]	2.27923	up	279.731	296.026	429.667	342.178	7.47103	7.4775	8.65957	9.08518	0	0	0	0
A_23_P345575	NM_001455	FOXO3	Homo sapiens forkhead box O3A (FOXO3A), transcript variant 1, mRNA [NM_001455]	2.27874	down	225.864	198.164	74.5737	25.2223	7.24679	6.98054	6.05856	5.39875	3	1	1	1
A_23_P164559	NM_032436	C13orf8	Homo sapiens chromosome 13 open reading frame 8 (C13orf8), mRNA [NM_032436]	2.27408	down	377.686	506.187	144.87	44.9182	7.84111	8.321	6.65582	5.77751	0	0	0	0
A_24_P339071	NM_001802	CDR2	Homo sapiens cerebellar degeneration-related protein 2, 62kDa (CDR2), mRNA [NM_001802]	2.27104	down	438.476	438.588	157.408	49.6019	8.15297	8.08618	6.96961	6.31512	0	0	0	0
A_32_P223319	NM_052911	ESCO1	Homo sapiens establishment of cohesion 1 homolog 1 (S. cerevisiae) (ESCO1), mRNA [NM_052911]	2.26972	down	1792.62	1770.93	705.344	442.593	10.369	10.2784	9.18647	9.52736	0	0	0	0
A_23_P209449	NM_003507	FZD7	Homo sapiens frizzled homolog 7 (Drosophila) (FZD7), mRNA [NM_003507]	2.26847	up	383.335	511.924	506.774	56.5388	7.68352	8.34918	8.86524	6.43728	0	0	0	0
A_32_P88626	NM_023923	PHACTR4	Homo sapiens phosphatase and actin regulator 4 (PHACTR4), transcript variant 2, mRNA [NM_023923]	2.26474	down	406.443	289.194	133.398	62.5935	8.01889	7.4447	6.83954	6.72726	0	0	0	0
A_23_P424401	NM_018150	C1orf164	Homo sapiens chromosome 1 open reading frame 164 (C1orf164), mRNA [NM_018150]	2.26374	down	2112.3	1726.38	810.523	763.931	10.5586	10.2212	9.37988	10.2251	0	0	0	0
A_23_P385427		ENST00000341262	Zinc finger protein 56 (Fragment). [Source:Uniprot/SPTREMBL;Acc:Q15929] [ENST00000341262]	2.26141	down	139.587	158.764	45.8278	38.1682	6.38742	6.52265	5.21019	5.89347	0	0	0	0
A_23_P366253	NM_032051	PATZ1	Homo sapiens POZ (BTB) and AT hook containing zinc finger 1 (PATZ1), transcript variant 4, mRNA [NM_032051]	2.25946	down	518.838	474.93	176.57	158.004	8.38079	8.15629	7.20481	8.09131	0	0	0	0
A_24_P39454	NM_017553	INOC1	Homo sapiens INO80 complex homolog 1 (S. cerevisiae) (INOC1), mRNA [NM_017553]	2.25917	down	167.459	102.42	46.6299	22.1612	6.6624	5.63292	5.13665	5.11447	0	0	0	0
A_23_P117928	NM_014952	BAHD1	Homo sapiens bromo adjacent homology domain containing 1 (BAHD1), mRNA [NM_014952]	2.25858	down	3192.69	3351.96	1222.36	828.228	11.0771	11.0807	9.90164	10.293	0	0	0	0
A_23_P63999	AB210019	CUGBP1	Homo sapiens mRNA for CUGBP1 variant protein, partial cds, clone: fk00577. [AB210019]	2.25536	down	7237.41	5973.01	2845	1025.24	12.4376	12.0023	11.2642	10.6459	0	0	0	0
A_23_P18406	NM_033259	CAMK2N2	Homo sapiens calcium/calmodulin-dependent protein kinase II inhibitor 2 (CAMK2N2), mRNA [NM_033259]	2.25304	up	287.479	391.351	492.722	1463.47	7.54357	8.14335	8.71544	10.7246	0	0	0	0
A_24_P934245	AK092801	AK092801	Homo sapiens cDNA FLJ35482 fis, clone SMINT2008133. [AK092801]	2.2517	down	152.376	121.641	48.4164	44.5368	6.64543	6.27759	5.47442	6.25184	0	0	0	0
A_23_P103414	NM_016258	YTHDF2	Homo sapiens YTH domain family, member 2 (YTHDF2), mRNA [NM_016258]	2.25051	down	5588.27	6873.22	2683.77	1682.95	11.9483	12.2249	10.778	11.1633	0	0	0	0
A_23_P75391	NM_020901	KIAA1542	Homo sapiens CTD-binding SR-like protein rA9 (KIAA1542), mRNA [NM_020901]	2.24974	down	1550.07	1653.23	570.477	365.337	9.9979	9.98445	8.82815	9.09466	0	0	0	0
A_24_P238402	NM_201269	ZNF644	Homo sapiens zinc finger protein 644 (ZNF644), transcript variant 1, mRNA [NM_201269]	2.24804	down	150.43	115.546	50.9852	23.6869	6.56183	6.12463	5.39316	5.23527	0	0	0	0
A_23_P404893	NR_003226	AFG3L1	Homo sapiens AFG3 ATPase family gene 3-like 1 (S. cerevisiae) (AFG3L1) on chromosome 16 [NR_003226]	2.24446	down	590.065	441.346	186.27	108.791	8.55216	8.15968	7.38579	7.56653	0	0	0	0
A_23_P140241	NM_020920	CHD8	Homo sapiens chromodomain helicase DNA binding protein 8 (CHD8), mRNA [NM_020920]	2.2426	down	117.913	143.32	38.2833	15.3268	6.33629	6.35383	5.17112	4.58008	0	0	0	0
A_23_P106798	NM_003031	SIAH1	Homo sapiens seven in absentia homolog 1 (Drosophila) (SIAH1), transcript variant 1, mRNA [NM_003031]	2.24256	down	380.121	404.407	122.68	79.659	7.85731	7.98236	6.69217	7.05313	2	1	0	1
A_23_P92230	NM_014779	TSC22D2	Homo sapiens TSC22 domain family, member 2 (TSC22D2), mRNA [NM_014779]	2.24218	down	206.789	239.314	73.6245	39.7666	7.10621	7.35559	5.94131	5.86612	0	0	0	0
A_23_P67312	NM_003437	ZNF136	Homo sapiens zinc finger protein 136 (ZNF136), mRNA [NM_003437]	2.24124	down	70.9411	87.256	24.3235	16.7591	5.58813	5.64919	4.20317	4.72779	0	0	0	0
A_24_P814872		A_24_P814872		2.23992	down	159.087	168.329	49.608	32.04	6.57977	6.65259	5.41632	5.77286	0	0	0	0
A_24_P367259		A_24_P367259		2.23785	down	491.079	606.309	187.271	102.137	8.28211	8.68738	7.12	7.2069	0	0	0	0
A_24_P349616	NM_001076683	UBTF	Homo sapiens upstream binding transcription factor, RNA polymerase I (UBTF), transcript variant 2, mRNA [NM_001076683]	2.23561	down	218.157	273.897	77.5276	32.0064	6.96492	7.24646	5.80426	5.5491	2	1	1	0
A_23_P71111	NM_032120	DKFZP564O0523	Homo sapiens hypothetical protein DKFZp564O0523 (DKFZP564O0523), mRNA [NM_032120]	2.23461	down	95.9852	116.911	35.5894	21.7524	6.00587	6.1703	4.84585	5.14722	0	0	0	0
A_23_P5912	NM_017798	YTHDF1	Homo sapiens YTH domain family, member 1 (YTHDF1), mRNA [NM_017798]	2.2342	down	14953	19320.3	6444.83	3465.82	13.4951	13.8141	12.3354	12.1785	0	0	0	0
A_23_P1145	NM_018109	PAPD1	Homo sapiens PAP associated domain containing 1 (PAPD1), mRNA [NM_018109]	2.22951	down	767.997	786.97	290.149	227.296	8.91935	9.02508	7.76263	8.5031	0	0	0	0
A_24_P765053	DA438590	DA438590	DA438590 CTONG2 Homo sapiens cDNA clone CTONG2006428 5', mRNA sequence [DA438590]	2.22885	up	28.7967	57.9382	48.8068	36.7671	4.26491	4.76957	5.42121	5.92829	0	0	0	0
A_23_P120839	NM_001008697	TFIP11	Homo sapiens tuftelin interacting protein 11 (TFIP11), transcript variant 1, mRNA [NM_001008697]	2.22499	down	978.639	1046.49	360.904	228.737	9.36999	9.57548	8.21619	8.50081	0	0	0	0
A_24_P567454	AK097068	AK097068	Homo sapiens cDNA FLJ39749 fis, clone SMINT2017599. [AK097068]	2.22344	down	1529.38	1799.61	653.796	95.3279	9.90348	10.1967	8.75069	7.18126	0	0	0	0
A_23_P77160	NM_017610	RNF111	Homo sapiens ring finger protein 111 (RNF111), mRNA [NM_017610]	2.21489	down	601.098	588.733	215.426	104.61	8.52267	8.43416	7.37543	7.48351	0	0	0	0
A_24_P154214	NM_182972	IRF2BP2	Homo sapiens interferon regulatory factor 2 binding protein 2 (IRF2BP2), transcript variant 1, mRNA [NM_182972]	2.20858	down	2106.31	1831.71	719.339	737.166	10.5279	10.3573	9.38479	10.2733	0	0	0	0
A_23_P200772	NM_201269	ZNF644	Homo sapiens zinc finger protein 644 (ZNF644), transcript variant 1, mRNA [NM_201269]	2.20277	down	566.554	534.333	199.647	84.3233	8.48968	8.45663	7.35036	7.04893	0	0	0	0
A_32_P68148	XR_015756	ZNF738	PREDICTED: Homo sapiens hypothetical protein LOC148203 (LOC148203), misc RNA [XR_015756]	2.20194	down	496.539	548.582	161.718	107.445	8.18192	8.45299	7.04315	7.51576	0	0	0	0
A_24_P400473	NM_014655	SLC25A44	Homo sapiens solute carrier family 25, member 44 (SLC25A44), mRNA [NM_014655]	2.19965	down	1804.18	1990.25	771.372	398.309	10.2654	10.4426	9.1281	9.34414	0	0	0	0
A_23_P127079	NM_015062	PPRC1	Homo sapiens peroxisome proliferator-activated receptor gamma, coactivator-related 1 (PPRC1), mRNA [NM_015062]	2.19583	down	3302.96	3242.98	1316.71	971.534	11.2176	11.2326	10.0828	10.5402	0	0	0	0
A_24_P22436	NM_024516	C16orf53	Homo sapiens chromosome 16 open reading frame 53 (C16orf53), mRNA [NM_024516]	2.19488	down	1623.6	1240.68	591.081	563.253	10.2137	9.77381	9.07957	9.92314	0	0	0	0
A_32_P54531	NM_001039884	FLJ44894	Homo sapiens similar to zinc finger protein 91 (FLJ44894), mRNA [NM_001039884]	2.19235	down	263.3	266.962	86.5318	52.6656	7.31755	7.44111	6.18507	6.52234	0	0	0	0
A_24_P313354	NM_021005	NR2F2	Homo sapiens nuclear receptor subfamily 2, group F, member 2 (NR2F2), mRNA [NM_021005]	2.18776	down	3010.65	2727.11	1151.17	480.656	11.078	10.8951	9.94852	9.45753	0	0	0	0
A_23_P310532	NM_138358	C19orf52	Homo sapiens chromosome 19 open reading frame 52 (C19orf52), mRNA [NM_138358]	2.18614	down	1640.36	1680.27	710.934	890.647	10.1343	10.2283	9.0059	10.4208	0	0	0	0
A_24_P497186	NM_182972	IRF2BP2	Homo sapiens interferon regulatory factor 2 binding protein 2 (IRF2BP2), transcript variant 1, mRNA [NM_182972]	2.18528	down	1131.17	903.886	397.736	147.358	9.53169	9.24209	8.40387	7.93377	0	0	0	0
A_23_P34510	NM_198040	PHC2	Homo sapiens polyhomeotic homolog 2 (Drosophila) (PHC2), transcript variant 1, mRNA [NM_198040]	2.18354	down	406.503	369.911	143.526	93.8855	8.02407	7.90878	6.89739	7.29154	0	0	0	0
A_23_P1403	NM_015608	C10orf137	Homo sapiens chromosome 10 open reading frame 137 (C10orf137), mRNA [NM_015608]	2.18267	up	40.1111	75.4871	72.0063	13.8841	4.76842	5.4648	5.89451	4.52692	0	0	0	0
A_23_P99360	NM_213590	TRIM13	Homo sapiens tripartite motif-containing 13 (TRIM13), transcript variant 3, mRNA [NM_213590]	2.17697	down	768.152	1060.86	337.843	97.5832	8.9233	9.62783	7.80098	7.10019	0	0	0	0
A_24_P318544	AB209463	CSNK1D	Homo sapiens mRNA for casein kinase 1, delta isoform 1 variant protein. [AB209463]	2.1714	down	7054.77	7434.22	2860.56	2020.18	12.2297	12.2545	11.1111	11.4727	0	0	0	0
A_23_P60899	NM_024831	TGS1	Homo sapiens trimethylguanosine synthase homolog (S. cerevisiae) (TGS1), mRNA [NM_024831]	2.17076	down	208.075	217.592	75.5086	32.5245	7.07847	7.13949	5.96027	5.56732	0	0	0	0
A_24_P832309	AK024371	AK024371	Homo sapiens cDNA FLJ14309 fis, clone PLACE3000221. [AK024371]	2.16552	up	147.205	156.844	225.368	509.62	6.5064	6.66635	7.62112	9.56055	0	0	0	0
A_23_P69670	NM_018366	CNO	Homo sapiens cappuccino homolog (mouse) (CNO), mRNA [NM_018366]	2.16511	down	1090.35	1080.34	465.158	469.309	9.43329	9.48866	8.31885	9.50075	0	0	0	0
A_23_P121405	NM_013286	RBM15B	Homo sapiens RNA binding motif protein 15B (RBM15B), mRNA [NM_013286]	2.16423	down	1807.22	1909.17	727.814	772.289	10.237	10.3701	9.12316	10.1102	0	0	0	0
A_32_P420563	NM_001017981	RNF215	Homo sapiens hypothetical protein LOC200312 (LOC200312), mRNA [NM_001017981]	2.16287	up	52.0993	98.4116	80.7457	74.9501	5.12563	5.65082	6.23857	7.01311	0	0	0	0
A_24_P307854		ENST00000297035	F-box/LRR-repeat protein 18 (F-box and leucine-rich repeat protein 18). [Source:Uniprot/SWISSPROT;Acc:Q96ME1] [ENST00000297035]	2.15755	down	182.711	171.235	62.9934	23.8286	6.9032	6.63814	5.79381	5.14741	0	0	0	0
A_23_P164258	NM_016518	PIPOX	Homo sapiens pipecolic acid oxidase (PIPOX), mRNA [NM_016518]	2.15678	up	139.991	163.32	220.482	209.554	6.50513	6.69899	7.61402	8.46488	0	0	0	0
A_32_P70372		THC2536823	HS23KDHBP 23 kD highly basic protein {Homo sapiens} (exp=-1; wgp=0; cg=0), partial (85%) [THC2536823]	2.15615	up	158.289	158.923	233.265	423.977	6.36272	6.32916	7.47118	9.29122	0	0	0	0
A_32_P102062	NM_001455	FOXO3	Homo sapiens forkhead box O3A (FOXO3A), transcript variant 1, mRNA [NM_001455]	2.15441	down	133.097	118.098	46.3644	14.54	6.46482	6.06983	5.35753	4.57362	3	1	1	1
A_23_P339687	NM_138330	ZNF675	Homo sapiens zinc finger protein 675 (ZNF675), mRNA [NM_138330]	2.15165	down	275.473	278.989	85.8406	51.5203	7.30043	7.45845	6.19499	6.43812	0	0	0	0
A_23_P18590	NM_152544	C4orf23	Homo sapiens chromosome 4 open reading frame 23 (C4orf23), transcript variant 2, mRNA [NM_152544]	2.15151	down	197.352	224.922	73.4915	63.8086	6.93822	6.97214	5.83287	6.71807	0	0	0	0
A_32_P21646	AK093641	FAM120AOS	Homo sapiens cDNA FLJ36322 fis, clone THYMU2005507. [AK093641]	2.14969	up	49.115	111.737	73.866	10	5.00682	6.1986	6.11094	3.67704	0	0	0	0
A_23_P5415	NM_021824	NIF3L1	Homo sapiens NIF3 NGG1 interacting factor 3-like 1 (S. pombe) (NIF3L1), mRNA [NM_021824]	2.14732	down	4340.13	2996.65	1774.24	2172.43	11.5596	10.9177	10.4571	11.5772	0	0	0	0
A_23_P370005	NM_003804	RIPK1	Homo sapiens receptor (TNFRSF)-interacting serine-threonine kinase 1 (RIPK1), mRNA [NM_003804]	2.14474	down	316.539	419.239	122.119	100.108	7.73944	8.13277	6.63864	7.43871	1	1	0	0
A_23_P112078	NM_004225	MFHAS1	Homo sapiens malignant fibrous histiocytoma amplified sequence 1 (MFHAS1), mRNA [NM_004225]	2.13984	down	202.277	144.486	63.8837	27.2987	6.98938	6.49792	5.89187	5.31782	0	0	0	0
A_24_P211558	NM_032051	PATZ1	Homo sapiens POZ (BTB) and AT hook containing zinc finger 1 (PATZ1), transcript variant 4, mRNA [NM_032051]	2.13867	down	78.1704	81.18	28.4142	15.7492	5.73009	5.46405	4.63338	4.68301	0	0	0	0
A_24_P940921	NM_015046	SETX	Homo sapiens senataxin (SETX), mRNA [NM_015046]	2.13716	down	895.203	732.778	327.261	77.5007	9.16206	8.86373	8.06636	7.0682	1	1	0	0
A_32_P165990	AK094623	AK094623	Homo sapiens cDNA FLJ37304 fis, clone BRAMY2016070. [AK094623]	2.13716	up	147.634	239.264	236.579	13.2075	6.55856	7.29353	7.65425	4.37252	0	0	0	0
A_24_P91701	NM_016449	LOC51233	Homo sapiens hypothetical protein LOC51233 (LOC51233), mRNA [NM_016449]	2.13192	up	1177.68	1182.93	1909.03	1189.41	9.67144	9.70834	10.7636	10.8747	0	0	0	0
A_24_P335358	NM_025215	PUS1	Homo sapiens pseudouridylate synthase 1 (PUS1), transcript variant 1, mRNA [NM_025215]	2.13066	down	2617.96	2810.01	1031.62	612.947	10.8724	10.9445	9.78114	9.85379	0	0	0	0
A_24_P385148	NM_006991	ZNF197	Homo sapiens zinc finger protein 197 (ZNF197), transcript variant 1, mRNA [NM_006991]	2.12718	down	54.2269	85.5475	20.3663	33.8008	5.23531	5.67007	4.03177	5.82209	0	0	0	0
A_23_P394917	NM_006662	SRCAP	Homo sapiens Snf2-related CBP activator protein (SRCAP), mRNA [NM_006662]	2.12616	down	104.771	100.076	39.3613	15.6633	6.17978	5.85909	5.09153	4.71572	0	0	0	0
A_24_P230808	NM_001002860	BTBD7	Homo sapiens BTB (POZ) domain containing 7 (BTBD7), transcript variant 1, mRNA [NM_001002860]	2.12507	down	827.754	706.02	295.885	92.6494	9.14578	8.95656	8.05827	7.30063	0	0	0	0
A_24_P576174	AK025344	AK025344	Homo sapiens cDNA: FLJ21691 fis, clone COL09555. [AK025344]	2.12302	down	1481.3	1571.28	651.621	273.554	10.0011	10.0337	8.915	8.8255	0	0	0	0
A_23_P15580	NM_052855	ANKRD40	Homo sapiens ankyrin repeat domain 40 (ANKRD40), mRNA [NM_052855]	2.12138	down	93.2777	89.6024	31.704	21.2567	5.92756	5.63992	4.59423	4.94724	0	0	0	0
A_23_P2573	NM_032256	TMEM117	Homo sapiens transmembrane protein 117 (TMEM117), mRNA [NM_032256]	2.12128	down	269.039	65.6339	85.4847	55.3637	7.13119	5.1014	6.04626	6.57584	0	0	0	0
A_23_P206981	NM_007146	VEZF1	Homo sapiens vascular endothelial zinc finger 1 (VEZF1), mRNA [NM_007146]	2.12099	down	699.187	612.4	285.697	151.677	8.84061	8.68867	7.75587	7.9601	0	0	0	0
A_23_P107036	NM_003876	TMEM11	Homo sapiens transmembrane protein 11 (TMEM11), mRNA [NM_003876]	2.1197	down	4106.91	4333.44	1809.45	2247.3	11.5255	11.6051	10.4417	11.6037	0	0	0	0
A_24_P276853	NM_001037533	GON4L	Homo sapiens gon-4-like (C. elegans) (GON4L), transcript variant 1, mRNA [NM_001037533]	2.11884	down	255.057	189.283	91.9502	65.2112	7.36	6.83424	6.27673	6.76176	0	0	0	0
A_32_P189845	NM_178558	ZNF680	Homo sapiens zinc finger protein 680 (ZNF680), mRNA [NM_178558]	2.11482	down	837.175	802.476	273.4	171.398	8.95914	9.03504	7.87861	8.18946	0	0	0	0
A_23_P397856	NM_001039661	TIRAP	Homo sapiens toll-interleukin 1 receptor (TIR) domain containing adaptor protein (TIRAP), transcript variant 3, mRNA [NM_001039661]	2.11449	down	154.127	129.989	54.5554	53.6517	6.67619	6.31592	5.59588	6.43611	0	0	0	0
A_23_P5974	NM_080603	ZSWIM1	Homo sapiens zinc finger, SWIM-type containing 1 (ZSWIM1), mRNA [NM_080603]	2.11372	down	216.179	246.153	70.7085	94.688	7.13845	7.37328	6.05866	7.44906	0	0	0	0
A_32_P95541	AA564209	AA564209	AA564209 nk42g12.s1 NCI_CGAP_GC2 Homo sapiens cDNA clone IMAGE:1016230 3', mRNA sequence [AA564209]	2.11199	down	234.286	182.315	91.628	114.815	7.23751	6.74798	6.1589	7.65185	0	0	0	0
A_23_P308552	NM_005220	DLX3	Homo sapiens distal-less homeobox 3 (DLX3), mRNA [NM_005220]	2.11165	up	16.5487	34.1852	29.7725	12.5487	3.68002	3.94301	4.75839	4.39083	0	0	0	0
A_23_P126689	NM_012475	USP21	Homo sapiens ubiquitin specific peptidase 21 (USP21), transcript variant 1, mRNA [NM_012475]	2.11141	down	119.834	122.973	44.9584	50.1964	6.32503	6.17389	5.24682	6.50362	0	0	0	0
A_23_P139722	NM_001065	TNFRSF1A	Homo sapiens tumor necrosis factor receptor superfamily, member 1A (TNFRSF1A), mRNA [NM_001065]	2.10705	down	1205.04	886.102	483.181	591.808	9.6954	9.26263	8.62017	9.9438	2	1	1	0
A_23_P9485	NM_000608	ORM2	Homo sapiens orosomucoid 2 (ORM2), mRNA [NM_000608]	2.10455	up	28.2894	86.1655	49.0208	17.5838	4.38599	5.62973	5.45951	4.8332	0	0	0	0
A_23_P145016	NM_006696	BRD8	Homo sapiens bromodomain containing 8 (BRD8), transcript variant 1, mRNA [NM_006696]	2.09794	down	3213.92	3376.95	1386.87	1527.92	11.1787	11.1415	10.1097	11.1498	0	0	0	0
A_24_P85181	NM_022340	ZFYVE20	Homo sapiens zinc finger, FYVE domain containing 20 (ZFYVE20), mRNA [NM_022340]	2.09265	down	565.605	593.987	231.184	90.354	8.49914	8.62594	7.43381	7.15874	0	0	0	0
A_23_P102542	NM_203437	AFTPH	Homo sapiens aftiphilin (AFTPH), transcript variant 1, mRNA [NM_203437]	2.0919	down	883.688	818.645	309.643	109.066	8.95662	8.86811	7.89181	7.39168	0	0	0	0
A_23_P29365	NM_012234	RYBP	Homo sapiens RING1 and YY1 binding protein (RYBP), mRNA [NM_012234]	2.08384	down	220.485	231.348	86.8912	20.387	7.07652	7.14543	6.01727	4.85189	0	0	0	0
A_32_P207243	AF132973	AF132973	Homo sapiens CGI-39 protein mRNA, complete cds. [AF132973]	2.08155	up	304.709	308.138	427.396	859.223	7.60582	7.76793	8.66347	10.4675	0	0	0	0
A_23_P432360	NM_000303	PMM2	Homo sapiens phosphomannomutase 2 (PMM2), mRNA [NM_000303]	2.08128	down	2670.26	1662	1047.22	993.703	10.8829	10.033	9.82539	10.5408	0	0	0	0
A_32_P158433	BC007552	BC007552	Homo sapiens cDNA clone IMAGE:2967168, **** WARNING: chimeric clone ****. [BC007552]	2.07839	up	177.276	190.765	246.079	664.587	6.78091	7.02738	7.83638	10.0211	0	0	0	0
A_24_P842002	NM_001014979	LOC90835	Homo sapiens hypothetical protein LOC90835 (LOC90835), mRNA [NM_001014979]	2.0768	up	786.869	1128.79	1169.17	1009.55	8.87187	9.52399	9.92624	10.5247	0	0	0	0
A_23_P38181	NM_138619	GGA3	Homo sapiens golgi associated, gamma adaptin ear containing, ARF binding protein 3 (GGA3), transcript variant long, mRNA [NM_138619]	2.07633	down	687.834	672.095	255.34	256.598	8.78655	8.86109	7.73251	8.76181	0	0	0	0
A_24_P322611	NM_080797	DIDO1	Homo sapiens death inducer-obliterator 1 (DIDO1), transcript variant 3, mRNA [NM_080797]	2.07587	down	283.409	276.584	94.2747	51.2693	7.54802	7.5445	6.4943	6.3972	0	0	0	0
A_23_P46337	NM_014388	C1orf107	Homo sapiens chromosome 1 open reading frame 107 (C1orf107), mRNA [NM_014388]	2.073	down	956.314	1045.83	402.491	266.877	9.26725	9.40331	8.21552	8.72998	0	0	0	0
A_23_P251660	NM_001090	ABCF1	Homo sapiens ATP-binding cassette, sub-family F (GCN20), member 1 (ABCF1), transcript variant 2, mRNA [NM_001090]	2.0721	down	5831.11	5025.31	2543.9	1214.46	11.9849	11.6966	10.9338	10.7374	0	0	0	0
A_24_P922213	AA856716	AA856716	AA856716 od54a10.s1 NCI_CGAP_GCB1 Homo sapiens cDNA clone IMAGE:1371738 3', mRNA sequence [AA856716]	2.07151	up	40.0953	60.3221	63.081	153.07	4.85345	5.20077	5.90413	8.04498	0	0	0	0
A_24_P940197	NM_001040284	PAPD5	Homo sapiens PAP associated domain containing 5 (PAPD5), transcript variant 1, mRNA [NM_001040284]	2.06988	down	368.085	373.56	153.992	33.7735	7.78563	7.7507	6.73608	5.3978	0	0	0	0
A_23_P149301	NM_033445	HIST3H2A	Homo sapiens histone cluster 3, H2a (HIST3H2A), mRNA [NM_033445]	2.06938	up	2018.01	2050.05	3338.74	3088.37	10.5127	10.5924	11.5619	12.0904	0	0	0	0
A_23_P127467	NM_032325	MGC11102	Homo sapiens hypothetical protein MGC11102 (MGC11102), mRNA [NM_032325]	2.06866	up	710.448	1025.94	1111.1	492.594	8.92327	9.59575	9.97197	9.73035	0	0	0	0
A_24_P78153		GTF3C4	General transcription factor 3C polypeptide 4 (EC 2.3.1.48) (Transcription factor IIIC subunit delta) (TF3C-delta) (TFIIIC 90 kDa subunit) (TFIIIC 90). [Source:Uniprot/SWISSPROT;Acc:Q9UKN8] [ENST00000372146]	2.06631	down	131.959	157.43	41.228	11.6809	6.28902	6.37437	4.9345	3.71532	0	0	0	0
A_23_P109877	NM_025222	TMEM113	Homo sapiens transmembrane protein 113 (TMEM113), mRNA [NM_025222]	2.06607	down	750.96	760.944	307.571	122.099	8.99915	9.11033	7.95226	7.55461	0	0	0	0
A_23_P164179	NM_005749	TOB1	Homo sapiens transducer of ERBB2, 1 (TOB1), mRNA [NM_005749]	2.06537	up	1195.88	1355.38	1725.29	157.929	9.5329	9.90174	10.5793	8.08732	0	0	0	0
A_23_P66563	NM_018149	C17orf71	Homo sapiens chromosome 17 open reading frame 71 (C17orf71), mRNA [NM_018149]	2.06259	down	823.854	1267.05	381.542	194.48	9.02956	9.66582	7.9851	8.23256	0	0	0	0
A_32_P174083	NM_018947	CYCS	Homo sapiens cytochrome c, somatic (CYCS), nuclear gene encoding mitochondrial protein, mRNA [NM_018947]	2.06222	up	233.76	381.863	322.72	46.7985	7.2203	8.05013	8.2645	6.17213	1	1	0	0
A_32_P195291	AK097068	AK097068	Homo sapiens cDNA FLJ39749 fis, clone SMINT2017599. [AK097068]	2.06037	down	628.581	677.242	278.921	68.7044	8.55426	8.71951	7.51135	6.60163	0	0	0	0
A_23_P433188	NM_022482	GZF1	Homo sapiens GDNF-inducible zinc finger protein 1 (GZF1), mRNA [NM_022482]	2.05602	up	272.333	495.512	358.247	67.4428	7.25255	8.30347	8.29241	6.6188	0	0	0	0
A_24_P58122		ENST00000294383	Ubiquitin carboxyl-terminal hydrolase 24 (EC 3.1.2.15) (Ubiquitin thioesterase 24) (Ubiquitin-specific-processing protease 24) (Deubiquitinating enzyme 24). [Source:Uniprot/SWISSPROT;Acc:Q9UPU5] [ENST00000294383]	2.05476	down	411.774	286.811	167.576	40.9423	7.95765	7.24337	6.91868	5.89181	0	0	0	0
A_24_P67027	NM_003993	CLK2	Homo sapiens CDC-like kinase 2 (CLK2), mRNA [NM_003993]	2.04841	down	134.658	128.471	48.1115	34.315	6.47686	6.38056	5.44235	5.88265	0	0	0	0
A_23_P56304	NM_025189	ZNF430	Homo sapiens zinc finger protein 430 (ZNF430), mRNA [NM_025189]	2.04786	down	627.528	632.962	208.177	139.692	8.54239	8.65704	7.50827	7.9558	0	0	0	0
A_23_P364517	NM_021237	SELK	Homo sapiens selenoprotein K (SELK), mRNA [NM_021237]	2.04593	up	7830.94	11122.7	13828.2	6665.94	12.5396	13.0893	13.5724	13.0346	0	0	0	0
A_23_P211835	D13814	AGTR1	Homo sapiens mRNA for angiotensin II type 1b receptor, complete cds. [D13814]	2.04435	up	32.7543	54.4678	50.9562	110.871	4.47817	4.91957	5.50982	7.55521	0	0	0	0
A_23_P109001	NM_014657	KIAA0406	Homo sapiens KIAA0406 (KIAA0406), mRNA [NM_014657]	2.04287	down	117.485	121.407	44.567	17.1537	6.27335	6.13407	5.24275	4.71896	0	0	0	0
A_23_P132358	NM_173467	MCAT	Homo sapiens malonyl CoA:ACP acyltransferase (mitochondrial) (MCAT), nuclear gene encoding mitochondrial protein, transcript variant 1, mRNA [NM_173467]	2.04008	down	655.95	638.168	249.557	299.573	8.7157	8.63924	7.68707	8.95602	0	0	0	0
A_23_P26107	NM_022841	RFXDC2	Homo sapiens regulatory factor X domain containing 2 (RFXDC2), mRNA [NM_022841]	2.03868	down	282.496	200.219	102.187	46.2405	7.50153	6.94193	6.4739	6.28819	0	0	0	0
A_24_P204639		ENST00000331425	PREDICTED: Homo sapiens zinc finger protein 716 (ZNF716), mRNA [XM_496879]	2.0364	down	307.185	307.04	106.508	59.6312	7.51044	7.6201	6.48442	6.7104	0	0	0	0
A_24_P324011	NM_015353	KCTD2	Homo sapiens potassium channel tetramerisation domain containing 2 (KCTD2), mRNA [NM_015353]	2.03297	down	349.771	407.156	134.821	96.1069	7.87264	8.09534	6.84904	7.33527	0	0	0	0
A_23_P37111	NM_177438	DICER1	Homo sapiens Dicer1, Dcr-1 homolog (Drosophila) (DICER1), transcript variant 1, mRNA [NM_177438]	2.0283	down	561.016	448.65	228.657	75.0187	8.53769	8.32598	7.51742	6.81571	0	0	0	0
A_24_P136905	AF116713	AF116713	Homo sapiens PRO2769 mRNA, complete cds. [AF116713]	2.02776	down	508.479	438.25	201.857	39.878	8.42675	8.08713	7.40687	6.09462	0	0	0	0
A_24_P662427	AK022109	AK022109	Homo sapiens cDNA FLJ12047 fis, clone HEMBB1001983. [AK022109]	2.02749	down	84.0991	72.5284	27.7834	22.1349	5.75617	5.30551	4.51873	5.00018	0	0	0	0
A_23_P350172		RNF169	RING finger protein 169. [Source:Uniprot/SWISSPROT;Acc:Q8NCN4] [ENST00000299563]	2.02635	down	292.846	277.399	116.095	50.6263	7.50969	7.30444	6.4908	6.33018	0	0	0	0
A_24_P125690	NM_023937	MRPL34	Homo sapiens mitochondrial ribosomal protein L34 (MRPL34), nuclear gene encoding mitochondrial protein, mRNA [NM_023937]	2.02147	down	7182.55	6286.86	3453.96	5322.12	12.3717	12.0086	11.3563	12.7451	0	0	0	0
A_23_P151098	NM_032641	SPSB2	Homo sapiens splA/ryanodine receptor domain and SOCS box containing 2 (SPSB2), mRNA [NM_032641]	2.02122	down	1422.18	904.385	567.559	1295.9	9.89484	9.30811	8.87961	10.9279	0	0	0	0
A_24_P89911	NM_197956	C9orf90	Homo sapiens chromosome 9 open reading frame 90 (C9orf90), mRNA [NM_197956]	2.01904	down	2026.89	1687.12	958.214	1235.91	10.425	10.2133	9.41128	10.8368	0	0	0	0
A_23_P118334	NM_001040285	PAPD5	Homo sapiens PAP associated domain containing 5 (PAPD5), transcript variant 2, mRNA [NM_001040285]	2.01871	down	242.002	198.407	84.029	22.5657	7.29368	6.97904	6.28025	5.07888	0	0	0	0
A_24_P123616	NM_005345	HSPA1A	Homo sapiens heat shock 70kDa protein 1A (HSPA1A), mRNA [NM_005345]	2.0184	up	10003.9	7593.59	16826.9	980.298	12.5689	12.602	13.5821	10.5115	3	1	1	1
A_23_P211864	NM_007042	RPP14	Homo sapiens ribonuclease P 14kDa subunit (RPP14), mRNA [NM_007042]	2.01655	down	391.359	417.799	160.417	86.361	7.97274	8.17951	6.96085	7.11313	0	0	0	0
A_24_P459880	BC032042	BC032042	Homo sapiens cDNA clone IMAGE:4819488. [BC032042]	2.01645	up	157.348	220.398	214.152	187.98	6.65677	7.25524	7.66859	8.40194	0	0	0	0
A_24_P192209	NM_007139	ZNF92	Homo sapiens zinc finger protein 92 (ZNF92), transcript variant 1, mRNA [NM_007139]	2.01642	down	528.839	531.477	184.495	107.097	8.35641	8.46542	7.34461	7.62789	0	0	0	0
A_23_P35309	NM_014409	TAF5L	Homo sapiens TAF5-like RNA polymerase II, p300/CBP-associated factor (PCAF)-associated factor, 65kDa (TAF5L), transcript variant 1, mRNA [NM_014409]	2.01422	down	526.877	634.286	206.457	130.547	8.34989	8.75064	7.33967	7.67605	0	0	0	0
A_32_P144908	NM_203282	ZNF254	Homo sapiens zinc finger protein 254 (ZNF254), transcript variant 1, mRNA [NM_203282]	2.01395	down	1018.68	1022.99	369.633	213.817	9.31963	9.41087	8.3096	8.56422	0	0	0	0
A_24_P166045	AF070525	GRPEL1	Homo sapiens clone 24706 mRNA sequence. [AF070525]	2.01379	up	52.1881	128.472	81.1401	15.943	5.17901	6.42158	6.18892	4.62035	0	0	0	0
A_23_P210300	NM_018263	ASXL2	Homo sapiens additional sex combs like 2 (Drosophila) (ASXL2), mRNA [NM_018263]	2.01327	down	1551.45	1033.6	589.722	162.46	10.0627	9.42054	9.05321	7.89614	0	0	0	0
A_24_P114496	NM_007042	RPP14	Homo sapiens ribonuclease P 14kDa subunit (RPP14), mRNA [NM_007042]	2.01285	down	967.297	1031.38	410.98	296.251	9.3261	9.53017	8.31686	8.86131	0	0	0	0
A_23_P390116	NM_153023	SPATA13	Homo sapiens spermatogenesis associated 13 (SPATA13), mRNA [NM_153023]	2.01278	down	469.601	283.902	147.006	66.9508	8.09769	7.44586	7.0885	6.70567	0	0	0	0
A_23_P28263	NM_021198	CTDSP1	Homo sapiens CTD (carboxy-terminal domain, RNA polymerase II, polypeptide A) small phosphatase 1 (CTDSP1), transcript variant 1, mRNA [NM_021198]	2.01062	down	10778.3	9178.37	5009.32	6556.06	13.0667	12.7433	12.059	13.1523	0	0	0	0
A_23_P39441	NM_133473	ZNF431	Homo sapiens zinc finger protein 431 (ZNF431), mRNA [NM_133473]	2.0077	down	59.9749	70.8875	22.4838	11.3853	5.24826	5.3364	4.24271	4.14988	0	0	0	0
A_23_P108326	NM_005234	NR2F6	Homo sapiens nuclear receptor subfamily 2, group F, member 6 (NR2F6), mRNA [NM_005234]	2.00595	down	1006.91	903.154	373.473	337.186	9.31594	9.11367	8.31165	9.12898	0	0	0	0
A_23_P148858	AF010144	AD7C-NTP	Homo sapiens neuronal thread protein AD7c-NTP mRNA, complete cds. [AF010144]	2.00492	up	321.753	331.865	458.484	231.602	7.69654	7.83722	8.70009	8.5873	0	0	0	0
A_24_P311845	BX648891	SLC2A3P1	Homo sapiens mRNA; cDNA DKFZp686O22247 (from clone DKFZp686O22247). [BX648891]	2.00243	down	200.825	153.155	73.0024	10.2347	6.86123	6.51361	5.85948	3.29812	0	0	0	0
A_32_P220078	AK092751	LOC286254	Homo sapiens cDNA FLJ35432 fis, clone SMINT2002311. [AK092751]	2.00054	up	262.724	293.956	370.547	289.172	7.33964	7.6759	8.34003	8.91816	0	0	0	0
Mean FC = mean fold change
Dir = direction of expressional change (up vs. down) compared to control (Pov)
Pov = povidon 5%
TRD100 = Taurolidin 100µM
TRD250 = Taurolidin 250µM
TRD1000 = Taurolidin 1000µM
raw = raw values
norm = normalised values
ING = genes identified by Ingenuity Pathways Analysis for the pathways CD, CG+P, CC
CD = cell death
CG+P = cell growth and proliferation
CC = cell cycle
