# Supplementary material for: Gene expression analysis of cell death induction by Taurolidine in different malignant cell lines
Source: BMC Cancer. 2010 Oct 30;10:595. doi: 10.1186/1471-2407-10-595 (PMC2988031; doi:10.1186/1471-2407-10-595)
Supplement: Additional file 2 — All probe sets that were analysed in 5 malignant cell lines following incubation with various concentrations of Taurolidine (TRD) and Povidon 5% (Pov) as control treatment. [file 1471-2407-10-595-S2.XLSX]

## Sheet: All Entities
Supplementary Table S2			All probe sets that were analysed in 5 malignant cell lines following incubation with various concentrations of Taurolidine (TRD) and Povidon 5% (Pov) as control treatment
Probe name	Acession code	Gene symbol	Description	AsPC-1 Pov (norm)	AsPC-1 TRD100 (norm)	AsPC-1 TRD250 (norm)	AsPC-1 TRD1000 (norm)	BxPC-3 Pov (norm)	BxPC-3 TRD100 (norm)	BxPC-3 TRD250 (norm)	BxPC-3 TRD1000 (norm)	Chan Liver Pov (norm)	Chang Liver TRD100 (norm)	Chang Liver TRD250 (norm)	Chang Liver TRD1000 (norm)	HT1080 Pov (norm)	HT1080 TRD100 (norm)	HT1080 TRD250 (norm)	HT1080 TRD1000 (norm)	HT29 Pov (norm)	HT29 TRD100 (norm)	HT29 TRD250 (norm)	HT29 TRD1000 (norm)
GE_BrightCorner		GE_BrightCorner		17.6869	17.5619	17.7055	17.7788	17.7235	17.5731	17.4428	17.0682	17.6556	17.8858	17.5463	16.8955	17.8858	17.8012	17.6394	17.8524	17.139	17.5241	17.3502	17.217
DarkCorner		DarkCorner		0.872466	1.58547	0.938724	2.0214	1.03171	0.802478	0.799357	1.89722	0.688327	0.00167097	0.482196	1.34875	0.300647	0.37126	0.275049	1.41208	0.339984	0.245622	0.321864	0.581379
A_24_P66027	NM_004900	APOBEC3B	Homo sapiens apolipoprotein B mRNA editing enzyme, catalytic polypeptide-like 3B (APOBEC3B), mRNA [NM_004900]	9.2803	9.45262	9.42726	9.05185	9.75968	9.49857	9.73656	9.57097	9.31415	9.35732	9.30471	9.90328	9.95	9.94115	9.58792	10.1249	7.81319	8.64103	8.66376	9.33029
A_32_P77178	AA085955	AA085955	AA085955 zl83f11.s1 Stratagene colon (#937204) Homo sapiens cDNA clone IMAGE:511245 3', mRNA sequence [AA085955]	5.90865	5.19793	4.70928	0.435028	6.18586	6.37743	5.83385	2.58276	6.73186	6.14431	5.3214	3.39756	5.56811	5.66837	5.99824	3.77911	6.54655	6.82322	6.71456	3.39488
A_23_P212522	NM_014616	ATP11B	Homo sapiens ATPase, Class VI, type 11B (ATP11B), mRNA [NM_014616]	7.57744	6.66679	7.21792	6.35691	8.52711	8.58288	8.71285	7.11698	7.08953	5.58498	6.30408	6.28204	8.42765	8.26547	8.78465	7.56988	8.19913	7.88278	8.46384	7.03663
A_24_P934473	AK092846	AK092846	Homo sapiens cDNA FLJ35527 fis, clone SPLEN2001781. [AK092846]	2.89733	3.20324	2.41237	3.50985	1.79159	0.238868	2.65816	2.62603	3.4676	0.734486	2.24331	1.92137	1.96746	1.72328	1.19715	1.97741	1.98192	0.383659	2.4207	0.613608
A_24_P9671	NM_001539	DNAJA1	Homo sapiens DnaJ (Hsp40) homolog, subfamily A, member 1 (DNAJA1), mRNA [NM_001539]	14.0751	14.5183	13.6979	12.6624	13.1129	13.5838	13.6949	12.2502	13.9305	14.094	13.7685	12.3203	13.4745	13.9017	13.8529	13.0136	13.5526	13.8183	13.8783	12.7781
A_32_P29551		THC2741789		2.16209	1.61867	0.257934	0.435028	1.25271	1.66552	2.79236	2.64284	3.8891	1.08169	4.5344	3.32496	1.91825	2.9524	2.69505	2.14851	2.36145	2.36111	3.52649	3.30258
A_24_P801451	NM_006709	EHMT2	Homo sapiens euchromatic histone-lysine N-methyltransferase 2 (EHMT2), transcript variant NG36/G9a, mRNA [NM_006709]	6.69843	6.71987	6.88599	6.38849	6.58756	6.59252	6.96954	6.6209	7.0913	7.60464	7.04865	6.35289	6.17394	6.24699	5.91757	6.17169	6.71427	6.55662	6.92966	6.6159
A_32_P30710	NM_000978	RPL23	Homo sapiens ribosomal protein L23 (RPL23), mRNA [NM_000978]	14.9158	15.1077	14.9104	14.981	14.7697	14.6773	14.8637	15.122	14.7906	14.8004	14.7906	14.9062	15.8812	16.0428	15.9391	15.8335	16.6372	16.4287	16.668	16.3629
A_32_P89523	T12590	T12590	T12590 CHR90110 Chromosome 9 exon II Homo sapiens cDNA clone P94_55 5' and 3', mRNA sequence [T12590]	5.38325	4.82176	4.56787	5.09962	3.40195	3.67829	4.03483	4.69551	3.87086	0.756163	3.60843	4.28608	3.49273	3.05173	3.66735	3.2305	3.98817	4.09065	3.17796	4.17066
A_24_P704878		A_24_P704878		3.09892	2.94677	2.84746	0.435028	2.47542	3.0984	3.5896	3.62999	3.66562	2.62355	4.17679	3.67724	3.39089	3.7872	3.67866	4.32424	4.34321	3.89239	4.69857	4.56741
A_32_P86028	NM_001017	RPS13	Homo sapiens ribosomal protein S13 (RPS13), mRNA [NM_001017]	15.0343	15.2618	15.3487	15.3624	14.3012	14.2476	14.6261	14.996	14.5138	14.5813	14.6148	14.8637	15.248	15.286	15.1804	15.4544	14.9886	14.8379	15.3088	15.2978
A_24_P470079	AK021474	AK021474	Homo sapiens cDNA FLJ11412 fis, clone HEMBA1000876. [AK021474]	2.66899	3.55881	0.257934	0.435028	1.95791	2.31642	2.68479	2.55964	2.96679	0.196552	2.45446	3.80932	2.10191	2.01974	2.3096	0.261062	3.01209	0.716432	1.81981	2.30444
A_23_P65830	NM_198527	HDDC3	Homo sapiens HD domain containing 3 (HDDC3), mRNA [NM_198527]	9.44943	9.24806	9.92697	10.7441	10.0611	9.63821	10.3529	11.6558	10.8894	9.99128	10.756	11.8509	10.4605	10.4935	10.4587	11.3092	11.1082	10.75	11.6064	12.3078
A_23_P109143	NM_000311	PRNP	Homo sapiens prion protein (p27-30) (Creutzfeldt-Jakob disease, Gerstmann-Strausler-Scheinker syndrome, fatal familial insomnia) (PRNP), transcript variant 1, mRNA [NM_000311]	12.8839	13.2798	12.6156	11.7896	14.1589	14.2097	13.7148	12.1841	11.575	11.8652	11.4351	10.2289	13.4052	13.4931	13.4549	12.5621	12.568	12.6784	12.3141	10.9269
A_24_P595567	AK091028	AK091028	Homo sapiens cDNA FLJ33709 fis, clone BRAWH2007890. [AK091028]	2.64758	0.431666	2.95281	3.60371	3.36996	2.57902	2.83936	4.31163	1.60628	3.48224	2.71038	2.67966	0.170541	0.17666	0.166487	0.261062	1.4884	0.165153	0.175349	1.65077
A_24_P391591	AK057596	LOC150759	Homo sapiens cDNA FLJ33034 fis, clone THYMU2000236. [AK057596]	6.524	7.3957	8.03052	6.97601	4.40577	2.78378	5.31174	3.13612	3.82899	4.04963	4.20325	4.38382	6.1921	6.22754	5.70777	5.76592	4.11124	3.76467	4.82977	3.64024
A_24_P799245		A_24_P799245		0.251374	0.431666	0.257934	0.435028	0.264832	0.238868	0.241242	0.507197	0.761301	0.0362011	0.191472	0.360555	0.170541	0.17666	0.166487	0.261062	0.176061	0.165153	0.175349	0.202537
A_24_P932757	AY358648	KIAA0101	Homo sapiens clone DNA48309 GKGM353 (UNQ353) mRNA, complete cds. [AY358648]	0.251374	0.431666	0.257934	0.435028	0.264832	0.238868	0.241242	0.507197	0.223104	0	0.191472	0.360555	0.170541	0.17666	0.166487	0.261062	0.176061	0.165153	0.175349	0.202537
A_24_P835500	AK026647	AK026647	Homo sapiens cDNA: FLJ22994 fis, clone KAT11918. [AK026647]	12.4927	11.8027	11.6403	10.6828	11.3413	11.578	11.0896	9.56332	11.1886	11.5649	10.6074	9.74447	11.4675	11.2064	11.2174	9.86364	10.1119	9.72948	9.74032	8.49841
A_23_P54340	NM_032445	MEGF11	Homo sapiens multiple EGF-like-domains 11 (MEGF11), mRNA [NM_032445]	1.43985	0.431666	0.257934	0.435028	0.264832	0.99659	2.55074	2.72347	1.65463	3.57487	1.93912	3.42003	1.2028	1.90412	2.12872	0.261062	0.176061	1.41598	2.05974	2.69782
A_23_P67555	NM_004886	APBA3	Homo sapiens amyloid beta (A4) precursor protein-binding, family A, member 3 (X11-like 2) (APBA3), mRNA [NM_004886]	6.94159	7.38289	7.14898	8.36552	7.59478	7.63019	7.71481	9.37524	7.29278	7.52495	7.67535	9.32691	6.85981	7.18259	7.29938	8.47532	7.19804	7.54215	7.86871	8.90707
A_24_P286412	NM_014478	RCP9	Homo sapiens calcitonin gene-related peptide-receptor component protein (RCP9), transcript variant 1, mRNA [NM_014478]	7.57896	6.87406	7.18191	6.13436	6.65676	6.86268	6.8966	5.7455	5.87604	4.391	5.7784	4.35808	6.53373	6.4687	6.28459	5.60655	7.1057	7.00528	7.19779	6.50754
A_24_P229084	BC060889	C19orf15	Homo sapiens chromosome 19 open reading frame 15, mRNA (cDNA clone IMAGE:5271459), with apparent retained intron. [BC060889]	0.251374	0.431666	0.257934	0.435028	0.264832	0.238868	0.241242	0.507197	0.223104	0.228495	0.191472	0.360555	0.170541	0.17666	0.315755	0.261062	0.176061	0.510526	0.893759	0.202537
A_23_P202696	NM_016506	KBTBD4	Homo sapiens kelch repeat and BTB (POZ) domain containing 4 (KBTBD4), transcript variant 2, mRNA [NM_016506]	8.53337	7.82154	6.38574	8.18745	8.89787	8.83349	6.95847	8.51678	9.64302	9.45035	8.67515	9.25064	8.74079	8.48953	8.3613	8.70124	9.06155	9.18407	7.86512	9.21922
A_24_P927716	AY358224	UNQ9368	Homo sapiens clone DNA213069 RTFV9368 (UNQ9368) mRNA, complete cds. [AY358224]	0.251374	0.431666	1.59912	0.435028	0.264832	0.238868	1.63677	0.507197	0.223104	0.181729	0.191472	0.360555	0.299517	1.78337	1.99182	0.261062	2.07071	3.14563	3.98368	2.70196
A_23_P124837	NM_002332	LRP1	Homo sapiens low density lipoprotein-related protein 1 (alpha-2-macroglobulin receptor) (LRP1), mRNA [NM_002332]	4.86846	4.92276	5.55909	4.92517	5.54817	5.57319	5.98961	5.27807	5.64748	6.43215	6.64363	5.70289	4.35388	4.08636	4.00778	3.68366	5.64336	5.49311	6.40035	5.16282
A_24_P329635	NM_000368	TSC1	Homo sapiens tuberous sclerosis 1 (TSC1), transcript variant 1, mRNA [NM_000368]	9.04248	9.29557	7.57219	8.43394	9.82724	10.2413	9.12557	8.93397	9.33681	9.97666	8.06706	8.51237	8.64931	8.49785	8.88442	7.71619	8.65653	9.10168	7.1367	7.15287
AT_D_3		AT_D_3		0.97017	1.66211	0.973527	0.435028	0.264832	0.927683	0.903951	1.91014	0.223104	2.56321	0.635683	1.43769	0.315144	0.519306	0.274723	0.927241	0.352147	0.280185	0.351874	0.795009
A_23_P148439		THC2487640		8.1867	8.6856	8.95497	8.96581	7.6869	8.21388	8.1827	8.16929	8.0674	8.26903	8.33641	7.70879	8.24995	8.35372	8.57703	9.08569	7.56547	8.22522	8.34963	8.06119
A_23_P137931	NM_000677	ADORA3	Homo sapiens adenosine A3 receptor (ADORA3), transcript variant 2, mRNA [NM_000677]	0.251374	0.431666	0.257934	0.435028	0.264832	0.238868	0.241242	0.507197	1.50724	0.0335119	0.191472	0.360555	0.170541	0.74152	0.166487	0.261062	0.176061	0.165153	0.175349	0.202537
A_23_P203819	NM_005895	GOLGA3	Homo sapiens golgi autoantigen, golgin subfamily a, 3 (GOLGA3), mRNA [NM_005895]	11.2203	10.5621	11.0058	10.3481	11.2251	10.9522	11.1185	9.74987	12.1666	11.4339	10.7484	10.6891	12.0837	11.8689	11.964	10.8019	11.1324	10.8144	11.1875	9.88296
A_32_P198868		THC2596047	AA071045 zm58d02.s1 Stratagene fibroblast (#937212) Homo sapiens cDNA clone IMAGE:529827 3' similar to contains Alu repetitive element;, mRNA sequence [AA071045]	2.59823	2.78679	1.9244	0.435028	0.264832	1.74122	2.42157	0.507197	3.60346	1.15622	2.88487	2.8976	3.18364	2.73579	3.47226	2.38473	1.27346	2.08732	2.3302	2.2742
A_24_P687	NM_004932	CDH6	Homo sapiens cadherin 6, type 2, K-cadherin (fetal kidney) (CDH6), mRNA [NM_004932]	0.251374	0.431666	0.257934	0.435028	7.61319	7.37546	7.36184	7.51609	0.223104	0.210172	0.191472	0.360555	0.170541	0.622681	0.166487	0.261062	0.176061	0.165153	0.175349	0.202537
A_23_P253052	NM_031462	CD99L2	Homo sapiens CD99 molecule-like 2 (CD99L2), transcript variant 1, mRNA [NM_031462]	13.009	12.3681	12.7073	12.6668	12.6848	12.3141	12.4511	12.2214	13.1775	12.4258	12.5728	12.4781	12.8222	12.805	12.8995	12.4971	11.3344	10.8462	11.3139	11.5185
A_32_P139302	AI287491	AI287491	AI287491 qv81f11.x1 NCI_CGAP_Ut2 Homo sapiens cDNA clone IMAGE:1988013 3', mRNA sequence [AI287491]	5.36607	5.84452	4.89921	5.27379	5.34599	5.66451	5.69688	5.57205	5.4748	3.29196	5.11471	5.68702	5.43237	5.69408	5.63345	5.49737	5.16852	5.37278	5.83082	5.84811
A_23_P201647	NM_173156	SMG7	Homo sapiens Smg-7 homolog, nonsense mediated mRNA decay factor (C. elegans) (SMG7), transcript variant 1, mRNA [NM_173156]	8.84298	8.36822	8.33376	8.07513	9.01604	9.03912	9.11615	8.30657	8.42269	8.60812	8.15367	7.61365	8.29297	8.13736	8.01615	7.5537	8.99215	9.21857	9.31257	8.21146
A_24_P350557	AK097214	AK097214	Homo sapiens cDNA FLJ39895 fis, clone SPLEN2016922. [AK097214]	0.251374	0.431666	0.257934	0.435028	0.264832	0.238868	0.241242	0.507197	0.223104	0.208447	0.191472	0.360555	0.170541	1.30235	0.166487	0.261062	0.176061	0.165153	0.175349	0.202537
A_23_P146584	NM_080655	C9orf30	Homo sapiens chromosome 9 open reading frame 30 (C9orf30), mRNA [NM_080655]	8.195	8.0831	7.08066	7.48438	9.10376	8.99183	8.52711	9.14824	9.34995	9.25933	8.82349	8.91508	10.6708	10.6905	10.6179	10.4219	8.39575	8.31487	8.2216	8.86267
A_24_P289607	NM_018015	CXorf57	Homo sapiens chromosome X open reading frame 57 (CXorf57), mRNA [NM_018015]	0.251374	0.431666	0.257934	0.435028	0.264832	0.238868	0.241242	0.507197	0.223104	0	0.191472	0.360555	0.503046	2.00692	0.937907	0.261062	0.176061	0.165153	0.175349	0.202537
A_32_P54289		THC2648397	ALU1_HUMAN (P39188) Alu subfamily J sequence contamination warning entry, partial (8%) [THC2648397]	5.12729	5.46511	4.71185	5.58907	5.47261	5.63914	5.50326	6.0936	6.21331	4.30245	6.21899	6.65586	5.34306	4.86703	4.13618	5.06156	5.26408	4.81609	4.84924	4.77996
A_23_P77000	NM_014909	VASH1	Homo sapiens vasohibin 1 (VASH1), mRNA [NM_014909]	5.76911	5.92085	5.62351	5.48738	5.96868	6.04491	6.34728	6.55225	7.23604	6.98891	7.56397	8.42295	6.92966	7.08187	6.88786	6.71956	6.31514	6.03452	6.57571	6.85467
A_23_P111020	NM_003131	SRF	Homo sapiens serum response factor (c-fos serum response element-binding transcription factor) (SRF), mRNA [NM_003131]	6.90848	7.38747	7.54963	7.35271	6.78425	6.90362	7.2158	6.87911	7.08904	7.27753	7.72159	7.27857	6.80515	7.00899	6.74227	7.38171	6.52366	6.60179	6.88005	6.91032
A_32_P103558	AK094799	AK094799	Homo sapiens cDNA FLJ37480 fis, clone BRAWH2013866, highly similar to Homo sapiens stonin 2 mRNA. [AK094799]	7.40893	7.26486	7.97392	7.45064	9.30516	10.0929	9.72204	8.45446	7.16769	6.38326	6.58146	6.48553	5.77823	5.02727	4.95727	3.67605	4.28866	4.60771	4.5429	4.56571
A_32_P235289		THC2633633	Q8XNF6_CLOPE (Q8XNF6) Probable transcriptional regulator, partial (5%) [THC2633633]	4.06726	4.31246	3.07667	3.86092	3.49992	4.39925	4.06278	3.68207	4.50202	3.72911	4.62266	4.86354	3.1702	3.69049	3.28169	4.1664	3.80313	3.56861	3.81111	4.17652
A_32_P22191	NM_020235	BBX	Homo sapiens bobby sox homolog (Drosophila) (BBX), mRNA [NM_020235]	6.59383	6.51987	6.8004	5.56631	7.31245	7.15564	8.10896	6.56623	8.45	6.84729	7.81533	7.31669	7.28639	7.30313	7.43898	5.77477	7.46014	6.87436	6.82227	6.75537
A_24_P253251	NM_003045	SLC7A1	Homo sapiens solute carrier family 7 (cationic amino acid transporter, y+ system), member 1 (SLC7A1), mRNA [NM_003045]	9.97134	9.29145	9.51502	8.72739	10.4646	10.2238	10.0889	9.04377	9.87199	9.71525	9.59567	9.12234	10.9624	10.7917	10.9167	9.84732	12.0534	11.7497	11.833	10.669
A_24_P52168		A_24_P52168		6.88411	7.14867	7.21911	7.5672	6.83648	6.95376	7.42341	7.89319	7.14225	7.04162	7.53047	7.77264	6.6201	6.8808	6.61313	7.63323	6.55967	6.46688	7.08718	7.40731
A_24_P530900		A_24_P530900		5.75387	6.22826	4.01268	2.13095	5.82279	6.62439	5.30122	4.04003	4.9558	5.20596	3.97567	4.03036	5.67289	5.8558	6.6731	4.3105	6.49357	6.91361	6.32965	4.91452
A_23_P391894		ENST00000296149	UPF0405 protein TMEM103 (Angiotonin-transactivated protein 1). [Source:Uniprot/SWISSPROT;Acc:Q0PNE2] [ENST00000296149]	1.10992	2.01796	0.257934	0.435028	0.264832	2.56633	0.241242	0.507197	2.08113	0.209161	1.44292	0.360555	2.92031	2.88137	3.09675	2.93168	1.84697	1.02307	0.175349	1.50313
A_24_P209571	NM_145690	YWHAZ	Homo sapiens tyrosine 3-monooxygenase/tryptophan 5-monooxygenase activation protein, zeta polypeptide (YWHAZ), transcript variant 2, mRNA [NM_145690]	13.2909	13.0959	12.9806	12.2884	12.9582	12.883	12.849	11.4371	12.56	12.3276	12.4324	11.0013	12.0534	12.0768	11.9953	11.2369	12.746	12.6334	12.9357	12.213
A_24_P148907	NM_006439	MAB21L2	Homo sapiens mab-21-like 2 (C. elegans) (MAB21L2), mRNA [NM_006439]	8.5353	9.09343	9.85897	10.4855	9.7988	9.98008	10.5811	12.116	6.67881	7.63653	6.94159	8.91403	8.85595	9.10817	9.76739	10.9912	10.0735	10.4236	11.1208	12.0469
A_24_P6825		ENST00000299903	PREDICTED: Homo sapiens hypothetical LOC644353 (LOC644353), mRNA [XR_018173]	1.3751	0.431666	0.257934	0.435028	0.264832	2.78105	2.25789	2.58165	1.03677	2.93934	1.83892	3.51966	2.11243	1.49869	1.18187	1.7304	1.45498	1.10367	2.4473	1.93879
A_23_P149281	NM_004431	EPHA2	Homo sapiens EPH receptor A2 (EPHA2), mRNA [NM_004431]	9.8081	9.8173	8.43055	8.30855	9.96451	10.0607	10.2939	8.33713	8.51792	9.16056	9.34303	9.02162	9.88475	9.58017	8.58871	8.92102	9.44142	9.6832	9.8768	8.8899
A_23_P104098	NM_177402	SYT2	Homo sapiens synaptotagmin II (SYT2), mRNA [NM_177402]	5.79284	6.02672	6.22268	6.39851	5.86127	6.49854	6.34799	7.40515	6.03488	6.42246	6.41287	7.43569	5.48407	5.48265	5.56051	6.31142	6.21973	6.18044	6.69378	7.37546
A_24_P151920	NM_014573	TMEM97	Homo sapiens transmembrane protein 97 (TMEM97), mRNA [NM_014573]	7.44094	7.33175	7.78442	7.80152	6.70918	6.83807	6.87556	6.92582	6.75804	6.27792	6.64334	6.51461	7.67757	7.80582	7.72537	7.88222	8.17902	8.24166	8.39438	8.0368
A_24_P252223	NM_021945	C6orf85	Homo sapiens chromosome 6 open reading frame 85 (C6orf85), mRNA [NM_021945]	12.2761	12.2805	13.1343	13.5703	12.6882	12.2471	12.8931	12.9824	12.7451	13.2885	13.2965	12.2059	12.7277	12.6809	13.2056	13.9204	12.1053	12.6709	12.5472	13.0476
A_32_P141065		THC2656968		5.81917	5.96836	6.07167	6.54948	6.66903	6.90141	7.19434	7.29029	6.58087	6.5286	6.96188	7.12072	6.65409	6.69815	6.72809	7.28813	6.40547	6.55409	6.86268	6.43483
A_23_P217015	NM_003011	SET	Homo sapiens SET translocation (myeloid leukemia-associated) (SET), mRNA [NM_003011]	9.27942	10.0529	9.61834	8.61037	9.68142	10.1544	10.0277	8.65877	9.8888	10.1698	9.84366	9.31034	9.64901	9.74447	9.65309	9.1219	9.63906	9.46173	9.55631	8.81011
A_32_P188888	AA512897	AA512897	AA512897 nj15f08.s1 NCI_CGAP_Pr22 Homo sapiens cDNA clone IMAGE:986439 3', mRNA sequence [AA512897]	3.49464	4.65404	3.84951	4.23928	2.21672	4.09722	4.0293	4.1213	3.19051	0.235209	3.72622	4.78757	4.29328	4.33719	4.83993	5.07076	2.70968	3.93204	3.79102	4.50287
A_23_P135381	NM_001003845	SP5	Homo sapiens Sp5 transcription factor (SP5), mRNA [NM_001003845]	0.251374	0.431666	0.257934	0.435028	4.5467	4.91865	4.57092	0.507197	6.50172	8.50184	8.79461	6.83766	1.43862	0.17666	0.166487	0.261062	10.4973	10.8743	8.96998	10.7815
A_23_P151294	NM_000619	IFNG	Homo sapiens interferon, gamma (IFNG), mRNA [NM_000619]	1.24252	1.7457	0.956932	1.77757	0.903951	1.17172	0.84298	1.93048	0.223104	2.55998	0.656975	1.64306	0.435631	0.38306	0.247693	1.04305	0.388516	0.664309	0.514051	0.667282
A_32_P149011	CN479126	CN479126	CN479126 UI-CF-FN0-afv-i-22-0-UI.s1 UI-CF-FN0 Homo sapiens cDNA clone UI-CF-FN0-afv-i-22-0-UI 3', mRNA sequence [CN479126]	7.6917	7.00394	7.04342	7.07619	8.31133	7.88156	9.21754	8.11266	8.42527	7.20084	8.07414	7.87758	7.53553	8.15719	7.24265	8.24428	7.46309	7.07078	7.50889	7.28703
A_32_P156549		A_32_P156549		11.0986	10.231	9.07255	10.6585	10.9776	11.0975	9.77141	10.6865	9.81847	10.0113	9.01801	10.0953	11.1336	10.8432	10.9666	10.9232	10.5075	10.1461	9.54558	10.2814
A_23_P215419	NM_004968	ICA1	Homo sapiens islet cell autoantigen 1, 69kDa (ICA1), transcript variant 2, mRNA [NM_004968]	5.99378	6.28947	6.54329	6.65029	9.70951	9.24915	10.1627	10.3101	5.13106	3.7132	5.57034	6.44604	5.52141	5.50483	5.51983	6.13628	10.7484	10.7602	11.1225	11.1086
A_23_P145874	NM_152703	SAMD9L	Homo sapiens sterile alpha motif domain containing 9-like (SAMD9L), mRNA [NM_152703]	4.36191	4.69057	4.21718	2.6395	6.33755	6.31256	6.87436	5.88476	6.94712	5.63183	6.13362	5.39571	6.8697	7.10236	7.54233	6.35947	1.38132	0.60895	0.81245	0.202537
AT_ssH_TR_5		AT_ssH_TR_5		6.45667	7.10654	6.6198	5.03543	5.57762	6.19146	6.4696	2.89192	5.74746	4.68989	6.00352	5.6138	7.36104	7.33445	7.61269	6.05352	7.12488	7.0237	6.83193	5.53258
A_23_P127662	NM_001002917	OR8D1	Homo sapiens olfactory receptor, family 8, subfamily D, member 1 (OR8D1), mRNA [NM_001002917]	2.77773	3.89542	2.08925	3.79102	2.93137	2.58497	2.87342	3.10773	4.09753	1.14621	4.63634	3.87865	3.2333	3.53475	3.82272	4.57556	3.44096	3.6381	4.01376	3.96742
A_23_P253029	NM_032515	BOK	Homo sapiens BCL2-related ovarian killer (BOK), mRNA [NM_032515]	11.302	10.3978	9.82534	11.4769	10.5949	10.3599	10.0301	10.8664	9.31691	9.3918	9.36331	9.8978	9.59777	9.0683	8.84886	10.1887	10.4236	9.90574	9.6615	10.7682
A_32_P125233	BG167701	BG167701	BG167701 602342892F1 NIH_MGC_89 Homo sapiens cDNA clone IMAGE:4452935 5', mRNA sequence [BG167701]	3.03654	3.83841	3.8882	4.84416	1.47989	2.38965	3.16748	5.50683	3.09009	3.26847	3.59996	5.93436	3.99576	4.17228	4.56234	5.7404	0.60156	1.39993	2.73879	4.93427
A_24_P298846	NM_001029863	C6orf120	Homo sapiens chromosome 6 open reading frame 120 (C6orf120), mRNA [NM_001029863]	8.2391	7.99458	7.36881	8.46946	8.195	8.11888	7.207	8.85801	7.85364	8.13024	7.0637	8.82297	8.75098	8.77955	8.64182	9.13769	8.37019	8.26141	7.93548	9.16879
A_23_P141315	NM_001014445	NLE1	Homo sapiens notchless homolog 1 (Drosophila) (NLE1), transcript variant 2, mRNA [NM_001014445]	11.5596	10.756	11.0862	11.5988	11.0804	10.8276	10.714	11.671	10.5059	10.8209	10.5816	11.4328	11.7896	11.8914	11.7839	12.4015	12.6233	12.2471	12.5039	13.045
A_23_P87351	NM_001033	RRM1	Homo sapiens ribonucleotide reductase M1 polypeptide (RRM1), mRNA [NM_001033]	13.8037	13.9289	13.7931	13.1288	13.3326	13.5825	13.4918	12.5972	14.598	14.4923	14.2783	13.2045	13.9951	14.0257	14.1867	13.3519	14.1754	14.1789	14.2661	13.1224
AT_ssH_PC_3		AT_ssH_PC_3		9.66398	9.44261	10.102	10.3869	10.441	10.3369	10.7365	11.0331	11.4571	11.0307	11.7923	11.9948	8.58069	8.55542	8.68798	9.11458	9.73484	9.46954	10.0038	10.3869
A_23_P155677	NM_005339	HIP2	Homo sapiens huntingtin interacting protein 2 (HIP2), mRNA [NM_005339]	9.56665	8.64931	8.97507	8.91129	9.66612	9.30961	9.22448	8.40565	9.40155	8.65392	8.83997	8.03124	9.46993	9.37779	9.44758	9.05987	9.05208	8.75291	8.83132	8.14414
A_24_P938342	AF264621	AF264621	Homo sapiens uncharacterized gastric protein YA42P mRNA, partial cds. [AF264621]	0.251374	0.431666	0.257934	0.435028	0.264832	0.238868	0.241242	0.507197	0.821786	0	0.191472	2.83626	0.170541	0.17666	0.166487	0.261062	0.597221	0.165153	0.175349	0.202537
A_24_P131173	NM_024709	C1orf115	Homo sapiens chromosome 1 open reading frame 115 (C1orf115), mRNA [NM_024709]	5.93644	6.69315	5.9103	6.25448	5.79101	6.08898	5.79786	6.54444	5.09028	3.6445	4.54216	4.03906	3.94803	4.08945	3.68907	3.79536	3.28377	3.30424	2.43083	4.4941
A_32_P76091	NM_002156	HSPD1	Homo sapiens heat shock 60kDa protein 1 (chaperonin) (HSPD1), nuclear gene encoding mitochondrial protein, transcript variant 1, mRNA [NM_002156]	10.8757	11.1647	11.099	9.41789	8.82719	9.23136	9.39394	7.88633	9.92028	9.4452	9.64654	8.74203	9.97765	10.1583	10.3772	9.2537	10.6972	10.0062	10.5194	9.08649
A_24_P50489		A_24_P50489		14.5078	14.4875	14.5377	14.4542	12.7073	12.9086	13.1489	13.6164	13.7904	13.9557	13.7359	14.0333	14.2391	14.106	14.116	14.3223	13.6641	13.6517	14.2293	14.1258
A_24_P276932	NM_144583	ATP6V1C2	Homo sapiens ATPase, H+ transporting, lysosomal 42kDa, V1 subunit C2 (ATP6V1C2), transcript variant 2, mRNA [NM_144583]	5.259	5.36408	5.56448	6.12273	3.59904	3.12794	3.79036	4.33694	4.70497	2.33087	4.4783	5.14608	5.33568	5.37561	5.84331	6.2165	4.48906	4.37366	5.28499	6.32806
A_24_P838448	AK022865	FLJ22536	Homo sapiens cDNA FLJ12803 fis, clone NT2RP2002172. [AK022865]	1.91537	3.67072	1.13614	2.96902	3.00018	3.63739	3.63243	4.46164	6.16087	4.68449	6.35186	6.42935	3.46389	3.96974	3.81164	3.67097	3.21055	4.10048	3.41956	4.84522
A_23_P337746	NM_006177	NRL	Homo sapiens neural retina leucine zipper (NRL), mRNA [NM_006177]	5.51823	4.73013	5.25634	6.12479	5.99268	5.83157	5.93699	7.71481	5.18646	1.86953	5.28164	7.38391	5.43114	5.78669	5.99926	6.47773	6.51961	6.14754	6.77227	7.82287
A_23_P216689	NM_007371	BRD3	Homo sapiens bromodomain containing 3 (BRD3), mRNA [NM_007371]	9.20626	8.32645	8.71733	8.17693	9.51502	9.27117	9.45836	7.70356	10.3725	10.1695	9.16879	7.19533	8.89054	8.5632	7.9105	7.32097	9.46914	9.33	8.71571	7.77197
A_24_P208897	NM_173827	COX18	Homo sapiens COX18 cytochrome c oxidase assembly homolog (S. cerevisiae) (COX18), mRNA [NM_173827]	4.22152	3.74655	3.59234	0.435028	3.39898	3.44554	3.87029	3.9966	4.79314	1.15945	4.02591	6.0315	4.13511	4.28116	3.88587	3.42111	3.64858	3.75512	3.68795	3.82877
A_24_P42557	NM_001018036	TSHR	Homo sapiens thyroid stimulating hormone receptor (TSHR), transcript variant 2, mRNA [NM_001018036]	0.251374	0.431666	0.257934	0.435028	0.264832	0.238868	0.241242	0.507197	0.223104	0.00158514	0.191472	0.360555	0.170541	0.17666	0.446934	0.261062	0.176061	0.165153	0.175349	0.202537
A_23_P93295	NM_013936	OR12D2	Homo sapiens olfactory receptor, family 12, subfamily D, member 2 (OR12D2), mRNA [NM_013936]	0.251374	0.431666	0.257934	0.435028	0.264832	0.238868	0.241242	0.507197	2.59613	0.295783	1.99458	3.04957	1.22007	1.11735	0.702623	1.54779	0.176061	1.72138	2.39177	3.28776
A_24_P926770	NM_014045	LRP10	Homo sapiens low density lipoprotein receptor-related protein 10 (LRP10), mRNA [NM_014045]	6.89112	6.84989	7.17735	7.28664	7.0624	7.24837	7.3118	7.6845	6.57414	7.1859	6.9633	7.62321	6.70037	6.79169	6.68874	7.40675	5.95026	6.40163	6.65409	7.17983
A_23_P67355	NM_000951	PRRG2	Homo sapiens proline rich Gla (G-carboxyglutamic acid) 2 (PRRG2), mRNA [NM_000951]	4.84522	5.31438	5.31035	5.24247	6.81509	6.81378	7.23494	8.40272	3.94759	3.64364	3.65022	4.47394	4.66057	4.54258	4.66633	5.13842	6.53862	6.52739	6.86771	7.56791
A_23_P48487	NM_183002	SLC8A3	Homo sapiens solute carrier family 8 (sodium-calcium exchanger), member 3 (SLC8A3), transcript variant c, mRNA [NM_183002]	5.50603	6.10151	6.17847	6.0287	4.73706	5.17145	5.25538	6.07532	5.33252	3.86448	5.18495	5.93525	5.23841	5.4018	5.56719	6.07283	5.24958	5.56719	5.55152	6.51352
A_23_P204947	NM_004004	GJB2	Homo sapiens gap junction protein, beta 2, 26kDa (GJB2), mRNA [NM_004004]	10.8205	10.5751	9.81847	10.1528	14.6933	13.9687	13.4041	13.1701	3.95248	0.215168	3.13641	2.44986	7.39827	7.40489	7.44439	7.49666	11.0829	10.7135	10.7281	10.9029
A_24_P50738	AF035020	AF035020	Homo sapiens clone B2E9D5H myosin-reactive immunoglobulin heavy chain variable region mRNA, partial cds. [AF035020]	1.08578	0.431666	0.257934	0.435028	0.264832	1.47233	1.92237	2.35973	1.01094	4.23132	0.191472	1.49951	0.720522	0.546016	1.07795	0.261062	0.176061	0.165153	0.175349	0.71895
A_24_P624263		THC2684625	Q8WXS3_HUMAN (Q8WXS3) BAALC 1-5-6-8, partial (12%) [THC2684625]	3.35304	1.97783	2.86035	3.60909	2.78938	4.00416	3.6473	3.94186	8.79461	8.71478	9.15108	10.8525	1.88302	2.5845	2.12617	1.8783	1.25737	1.93651	2.0272	2.79236
A_23_P351328	NM_178553	C2orf53	Homo sapiens chromosome 2 open reading frame 53 (C2orf53), mRNA [NM_178553]	3.32828	2.26499	0.257934	1.83515	0.264832	2.65997	1.97923	3.45604	3.12469	0.788354	2.03641	4.55073	2.2336	2.23642	2.37675	1.65239	0.176061	1.69678	1.58583	2.2983
A_23_P129829	NM_139280	ORMDL3	Homo sapiens ORM1-like 3 (S. cerevisiae) (ORMDL3), mRNA [NM_139280]	13.1542	12.9003	13.1502	13.6854	13.0561	12.6215	12.9806	12.6734	13.1731	13.4165	13.089	12.3067	13.3164	13.1934	13.0147	13.6261	12.7479	12.8611	12.6191	12.6581
A_23_P142688	NM_024293	FAM134A	Homo sapiens chromosome 2 open reading frame 17 (C2orf17), mRNA [NM_024293]	9.12811	8.89096	8.90895	9.08649	8.8104	8.79034	8.81287	8.5898	9.30723	9.72407	9.50758	8.80446	8.42983	8.3255	7.57744	8.43646	8.94826	9.08124	9.33247	8.97976
A_32_P10665		A_32_P10665		6.70998	6.15615	6.99244	6.12968	4.97049	4.47184	4.72912	3.2432	4.93461	2.43974	4.46473	4.58585	5.67009	5.64748	6.0089	4.04514	5.8415	5.77108	5.77142	4.61836
A_23_P53015	NM_022830	TUT1	Homo sapiens terminal uridylyl transferase 1, U6 snRNA-specific (TUT1), mRNA [NM_022830]	8.25075	8.52975	7.52012	7.53515	7.54862	7.64923	7.32882	6.93034	7.25881	8.3392	7.17983	6.54057	7.63529	7.78651	7.42493	7.50471	7.82188	7.98667	7.31431	7.21699
A_23_P56855		ENST00000343518	Homo sapiens POTE14C mRNA, complete cds, alternatively spliced. [AY465172]	0.251374	3.30038	0.257934	0.435028	0.264832	2.4436	0.241242	0.507197	1.50313	0.210775	1.33482	0.360555	4.27377	4.14388	3.66812	3.2763	1.20527	0.4557	1.19276	2.42934
A_32_P184330	AK130741	AK130741	Homo sapiens cDNA FLJ27231 fis, clone SYN06240. [AK130741]	0.251374	0.431666	0.257934	0.435028	2.99542	1.94766	2.16581	0.507197	3.40643	0.274126	3.4816	4.97952	2.01834	1.94621	1.62479	2.23057	0.176061	1.3863	0.714618	3.49273
A_24_P212086	NM_002639	SERPINB5	Homo sapiens serpin peptidase inhibitor, clade B (ovalbumin), member 5 (SERPINB5), mRNA [NM_002639]	5.59991	5.83385	5.0219	4.14442	8.8316	9.14591	8.67447	8.0716	6.01759	4.89147	5.89365	6.02926	4.95103	5.06631	4.86645	4.75711	5.32442	5.76441	5.79929	5.3498
A_24_P373475	NM_000049	ASPA	Homo sapiens aspartoacylase (Canavan disease) (ASPA), mRNA [NM_000049]	0.251374	0.431666	0.257934	0.435028	0.264832	0.238868	0.241242	0.507197	0.223104	0	0.191472	0.360555	0.456187	0.83244	0.166487	0.261062	0.176061	0.165153	0.175349	0.202537
A_23_P107597	NM_005603	ATP8B1	Homo sapiens ATPase, Class I, type 8B, member 1 (ATP8B1), mRNA [NM_005603]	5.02905	4.46905	3.84852	0.435028	6.06209	5.57034	6.11772	4.89099	0.223104	0.122457	0.191472	0.360555	5.9979	6.12968	5.70899	4.91073	5.71106	5.48937	5.72304	3.82959
ETG02_36680		ETG02_36680		0.251374	1.61644	0.988235	1.59849	1.18402	0.91238	1.10048	1.85664	0.845005	1.14979	1.08303	1.44797	0.325912	0.503046	0.297398	1.04134	1.04404	0.983168	1.5753	1.38169
A_24_P394940	NM_000773	CYP2E1	Homo sapiens cytochrome P450, family 2, subfamily E, polypeptide 1 (CYP2E1), mRNA [NM_000773]	0.868422	1.6942	1.21365	0.435028	0.264832	2.28899	2.88456	2.77699	1.5819	3.77911	0.191472	1.38283	0.170541	1.62479	0.398379	0.261062	0.176061	0.165153	0.175349	0.906225
A_24_P912617		A_24_P912617		0.251374	1.85664	0.257934	0.435028	0.264832	2.14509	0.241242	0.507197	0.223104	0.176239	0.191472	0.360555	0.170541	0.17666	0.253599	0.261062	0.176061	0.165153	0.175349	0.202537
A_23_P152107	NM_194259	UBE2I	Homo sapiens ubiquitin-conjugating enzyme E2I (UBC9 homolog, yeast) (UBE2I), transcript variant 2, mRNA [NM_194259]	14.6773	14.3844	14.2644	14.4417	14.416	14.3207	14.0656	14.0577	14.15	14.0577	13.8501	13.8317	14.1608	14.0415	13.8852	13.9891	14.2361	14.2644	13.8766	14.1526
A_23_P97584	NM_014597	DNTTIP2	Homo sapiens deoxynucleotidyltransferase, terminal, interacting protein 2 (DNTTIP2), mRNA [NM_014597]	11.8908	12.6184	11.597	11.4339	12.1771	12.8726	11.5292	11.4421	12.2001	12.8373	12.4781	12.0954	12.4289	12.556	12.56	11.9975	12.166	12.9221	12.2673	11.8638
A_32_P146113	NM_145028	C6orf81	Homo sapiens chromosome 6 open reading frame 81 (C6orf81), mRNA [NM_145028]	1.47989	2.68479	0.257934	0.435028	0.264832	1.15816	2.55841	0.507197	0.223104	4.04033	0.191472	1.84292	0.507792	0.17666	1.07419	0.261062	0.176061	0.24559	0.175349	0.751272
A_24_P305467	AK024670	AK024670	Homo sapiens cDNA: FLJ21017 fis, clone CAE05907. [AK024670]	8.58243	7.97672	7.64426	7.63619	9.42158	9.49595	8.53444	8.15251	8.31725	7.87508	7.13258	7.03312	9.52825	9.39394	9.38562	8.73171	9.32727	9.43262	9.05487	8.79806
A_23_P426140		ZYG11B	zyg-11 homolog B [Source:RefSeq_peptide;Acc:NP_078922] [ENST00000371534]	6.37909	4.69308	4.02678	0.435028	6.5322	6.76871	6.10113	0.507197	7.75484	6.35186	6.24918	4.99077	6.86307	6.60285	7.05147	4.70656	6.34916	6.28478	5.31493	3.16565
A_24_P356721	NM_000979	RPL18	Homo sapiens ribosomal protein L18 (RPL18), mRNA [NM_000979]	14.4238	14.6552	14.6412	14.366	15.3299	15.3434	15.4453	15.4621	14.4108	14.7385	14.3559	14.6279	14.4806	14.5687	14.4842	14.5166	15.0572	15.088	15.1398	15.1036
A_23_P356755	NM_001806	CEBPG	Homo sapiens CCAAT/enhancer binding protein (C/EBP), gamma (CEBPG), mRNA [NM_001806]	12.0645	12.0501	10.3978	11.7308	12.4644	12.8784	10.358	11.9687	10.862	11.6545	10.8894	10.784	11.7863	11.9575	11.84	11.6451	11.946	12.256	10.7746	11.9516
A_23_P379550	NM_003680	YARS	Homo sapiens tyrosyl-tRNA synthetase (YARS), mRNA [NM_003680]	9.23177	9.20324	9.06885	8.35399	9.48969	9.09669	9.52356	8.36798	9.73378	10.0321	9.82107	8.49583	9.57349	9.40661	8.67597	8.76764	9.31755	9.50223	9.29625	8.89812
A_23_P345710	NM_152531	C3orf21	Homo sapiens chromosome 3 open reading frame 21 (C3orf21), mRNA [NM_152531]	7.71851	6.40035	6.50538	7.18751	7.86898	7.17896	7.5537	7.77197	7.38947	7.26112	7.03745	7.45356	7.86871	7.64923	7.19383	7.60704	7.51191	6.95754	7.24837	7.55086
A_24_P719096		THC2729213	2103155A neuronal apoptosis inhibitory protein. {Homo sapiens} (exp=-1; wgp=0; cg=0), partial (11%) [THC2729213]	0.251374	0.431666	0.257934	1.71053	1.49906	2.83198	3.1949	2.30931	2.85198	0.184934	3.09743	3.06594	2.17757	1.43813	2.06008	0.261062	0.365781	0.557428	2.24561	1.65722
A_24_P343233	NM_002124	HLA-DRB1	Homo sapiens major histocompatibility complex, class II, DR beta 1 (HLA-DRB1), mRNA [NM_002124]	8.9383	9.08806	9.24272	9.01863	8.60106	8.73849	8.82681	8.86229	8.81407	9.02877	9.08928	8.9942	8.59359	8.65653	8.569	8.88395	8.52034	8.61661	8.83582	8.87661
A_23_P408787	NM_145278	C1orf150	Homo sapiens chromosome 1 open reading frame 150 (C1orf150), mRNA [NM_145278]	0.251374	0.431666	0.257934	0.435028	0.264832	0.238868	0.241242	0.507197	0.223104	0	0.191472	0.360555	0.170541	0.17666	0.166487	0.261062	0.176061	0.165153	0.175349	0.202537
A_23_P344655	AK094167	FLJ36848	Homo sapiens cDNA FLJ36848 fis, clone ASTRO2013802. [AK094167]	0.251374	0.431666	0.257934	0.435028	0.264832	0.238868	0.241242	3.19454	0.223104	1.29194	1.91142	2.02674	0.9721	0.17666	0.933267	1.49706	0.176061	0.165153	0.175349	0.202537
A_23_P350678	AL136901	C10orf79	Homo sapiens mRNA; cDNA DKFZp434P078 (from clone DKFZp434P078). [AL136901]	0.251374	0.431666	0.257934	0.435028	0.264832	0.238868	1.39112	0.507197	0.223104	0.0662163	0.191472	0.360555	0.170541	0.17666	0.166487	0.261062	0.176061	1.26126	1.38036	0.598823
A_23_P397933	NM_001879	MASP1	Homo sapiens mannan-binding lectin serine peptidase 1 (C4/C2 activating component of Ra-reactive factor) (MASP1), transcript variant 1, mRNA [NM_001879]	0.251374	0.431666	0.257934	0.435028	0.264832	2.66823	1.5844	0.507197	0.223104	2.48531	0.928962	2.4856	0.812191	0.17666	0.166487	1.41598	0.176061	0.165153	0.175349	0.202537
A_23_P145024	NM_000024	ADRB2	Homo sapiens adrenergic, beta-2-, receptor, surface (ADRB2), mRNA [NM_000024]	7.6669	7.94128	8.0986	6.88851	12.4098	12.4155	11.7537	11.032	7.51535	7.83677	8.53898	7.9603	5.28272	5.5691	5.47761	4.64361	4.56332	3.85174	5.5729	5.61492
A_24_P104115	NM_019034	RHOF	Homo sapiens ras homolog gene family, member F (in filopodia) (RHOF), mRNA [NM_019034]	9.4847	9.66636	8.60688	9.22448	7.55726	7.63619	7.02041	7.41089	8.17693	7.87311	7.79174	7.98131	6.6647	6.34592	5.83533	6.92081	6.60841	6.24786	6.71274	6.71339
A_23_P433829	NM_152409	C5orf24	Homo sapiens chromosome 5 open reading frame 24 (C5orf24), mRNA [NM_152409]	7.22554	7.92767	7.11087	5.43361	7.11801	7.34372	6.93164	5.03273	7.34572	7.42673	7.21281	5.55214	7.51218	7.83253	7.57602	6.39286	6.98277	6.98891	7.08187	5.1795
A_23_P110846	NM_004779	CNOT8	Homo sapiens CCR4-NOT transcription complex, subunit 8 (CNOT8), mRNA [NM_004779]	9.42439	9.77594	8.42384	8.80937	8.96998	9.27881	8.49404	8.36203	10.0371	10.1987	9.17799	8.88646	8.77897	9.10905	9.18224	8.48711	9.23422	9.44553	8.85371	8.31094
A_24_P910381		A_24_P910381		5.95664	5.10802	3.9646	4.76508	5.16669	5.60619	4.43862	4.5444	4.27672	1.40943	4.03036	3.48371	5.28042	4.45803	4.26468	4.56948	6.06805	5.58444	4.24407	3.20583
A_23_P110699	NM_052860	ZNF300	Homo sapiens zinc finger protein 300 (ZNF300), mRNA [NM_052860]	4.88553	4.73823	4.75862	4.07265	5.19091	5.03543	5.54381	4.88238	6.00147	5.05431	7.0187	6.84907	5.73958	6.23204	6.21036	5.87931	2.73928	3.32496	2.2448	0.575023
A_23_P60811	NM_006252	PRKAA2	Homo sapiens protein kinase, AMP-activated, alpha 2 catalytic subunit (PRKAA2), mRNA [NM_006252]	4.56878	4.35658	4.15524	0.435028	0.264832	0.238868	0.241242	0.507197	4.74395	2.16728	4.44507	3.4851	3.92479	3.71584	3.97602	1.86099	0.176061	0.489378	0.644211	0.202537
A_23_P112327	NM_014582	OBP2A	Homo sapiens odorant binding protein 2A (OBP2A), mRNA [NM_014582]	0.251374	2.98099	1.91627	0.435028	0.264832	1.33385	1.63779	2.31259	0.713352	1.36974	0.191472	0.360555	1.07118	1.49906	1.60245	0.261062	0.176061	1.53648	1.06327	0.879423
A_24_P344890		ENST00000330330	Alpha-amylase 2B precursor (EC 3.2.1.1) (1,4-alpha-D-glucan glucanohydrolase) (Alpha-amylase carcinoid). [Source:Uniprot/SWISSPROT;Acc:P19961] [ENST00000330330]	2.53997	2.81965	2.83494	0.435028	1.96083	1.20823	0.241242	0.507197	2.70243	6.51352	1.29008	3.01811	2.59322	2.30444	1.67732	1.52076	1.75521	2.03363	0.175349	1.78296
A_23_P111381	NM_004849	ATG5	Homo sapiens ATG5 autophagy related 5 homolog (S. cerevisiae) (ATG5), mRNA [NM_004849]	9.7591	8.92152	9.11497	9.81698	9.97271	10.0038	9.77555	10.5032	9.66557	8.77988	9.18287	10.0564	10.5858	10.4635	11.0408	10.9409	10.4284	10.3987	10.508	10.815
A_23_P48414	NM_003914	CCNA1	Homo sapiens cyclin A1 (CCNA1), mRNA [NM_003914]	0.251374	0.431666	0.257934	0.435028	0.264832	0.238868	0.241242	0.507197	0.223104	0.190964	0.617242	0.360555	0.170541	0.17666	0.166487	0.261062	0.176061	0.165153	0.175349	0.202537
A_32_P3518		THC2702308		0.251374	0.431666	0.257934	0.435028	0.264832	0.238868	1.62243	0.507197	0.223104	2.4103	0.191472	0.360555	0.170541	0.17666	0.166487	0.261062	0.176061	0.165153	0.175349	0.202537
A_32_P430743	AK090766	AK090766	Homo sapiens cDNA FLJ33447 fis, clone BRAMY1000098. [AK090766]	1.69937	0.431666	0.257934	2.24796	0.264832	0.238868	2.46481	0.507197	3.84852	1.82621	2.65716	4.6095	2.78443	2.72895	2.79809	2.1952	4.52204	3.34554	3.16821	4.57424
A_24_P405552	NM_014445	SERP1	Homo sapiens stress-associated endoplasmic reticulum protein 1 (SERP1), mRNA [NM_014445]	6.70057	7.803	7.52533	5.07877	6.88825	7.79239	7.97136	5.42661	6.21994	6.95071	7.68794	5.50168	7.78651	8.23602	8.44896	7.09885	7.8773	7.97889	8.34871	6.40882
A_23_P85015	NM_000898	MAOB	Homo sapiens monoamine oxidase B (MAOB), nuclear gene encoding mitochondrial protein, mRNA [NM_000898]	8.7019	8.70725	8.95306	8.21209	1.30035	2.65541	2.46348	3.40469	10.4769	9.94077	10.1544	8.383	4.68297	4.15299	4.00832	4.4099	7.90496	7.57394	8.44967	7.57937
A_23_P215604	NM_022900	CASD1	Homo sapiens CAS1 domain containing 1 (CASD1), mRNA [NM_022900]	5.82728	5.51858	5.52825	3.57007	4.04561	4.78576	4.04212	0.507197	3.88649	0.228437	2.825	2.62498	4.04843	4.17857	4.73641	2.55252	4.58015	4.31222	4.35777	0.600509
A_23_P369815	NM_000639	FASLG	Homo sapiens Fas ligand (TNF superfamily, member 6) (FASLG), mRNA [NM_000639]	1.1939	1.60835	0.257934	1.6592	0.935823	0.944466	0.784833	1.98402	0.722972	4.07524	0.191472	1.50429	0.614182	0.638266	0.571565	1.50531	2.28808	2.82976	1.98907	3.36996
A_32_P174908	NM_015045	WAPAL	Homo sapiens wings apart-like homolog (Drosophila) (WAPAL), mRNA [NM_015045]	11.5766	10.1511	8.66029	9.87946	10.784	10.9517	9.09816	9.12029	10.4952	9.9795	8.88304	9.24768	11.322	10.6517	11.1243	9.94294	11.5645	11.3002	9.46277	9.64943
A_23_P47155	NM_015368	PANX1	Homo sapiens pannexin 1 (PANX1), mRNA [NM_015368]	7.99479	9.04789	7.61269	7.67723	9.23938	9.63305	8.3936	8.26604	7.13434	7.52196	6.94127	7.48357	6.74255	6.7414	6.27768	6.08056	8.0656	8.13434	8.12901	8.26024
A_23_P66211	NM_152341	PAQR4	Homo sapiens progestin and adipoQ receptor family member IV (PAQR4), mRNA [NM_152341]	8.30456	7.80314	7.36991	7.98016	7.73561	7.46753	7.29666	7.67899	7.48868	7.42418	7.36184	7.24545	6.94917	6.78934	6.43138	6.93164	7.67805	7.29206	7.51946	7.6103
A_23_P14986	NM_000196	HSD11B2	Homo sapiens hydroxysteroid (11-beta) dehydrogenase 2 (HSD11B2), mRNA [NM_000196]	7.36627	7.87074	8.30188	8.52034	7.56857	7.45637	7.61905	8.0674	5.79896	6.16568	6.35442	6.4187	4.4265	4.80459	4.8278	4.68696	7.83711	7.75484	8.30951	8.91001
A_23_P146783	NM_004543	NEB	Homo sapiens nebulin (NEB), mRNA [NM_004543]	0.251374	2.13373	0.257934	0.435028	3.47733	3.04404	3.7704	4.40016	2.19357	0.00880139	2.26017	3.18405	1.12249	1.78704	2.60074	1.81717	5.22344	5.08693	6.10151	4.59665
A_24_P236008	AB037781	SCYL2	Homo sapiens mRNA for KIAA1360 protein, partial cds. [AB037781]	9.8681	9.4875	8.81524	8.32627	8.35465	8.29878	7.81639	5.55566	9.79488	9.36773	8.89812	7.86702	9.06982	9.08228	9.03253	7.73011	9.72902	9.64222	9.63305	7.93925
A_24_P228611	AK026266	FER1L4	Homo sapiens cDNA: FLJ22613 fis, clone HSI04987. [AK026266]	0.251374	0.431666	0.257934	0.435028	2.82069	0.238868	3.43072	3.68016	3.13821	0.121039	0.191472	2.77372	0.170541	0.364357	1.74607	2.00864	3.48256	3.13074	4.00159	4.45453
A_24_P11900		MYH15	Myosin-15 (Myosin heavy chain 15). [Source:Uniprot/SWISSPROT;Acc:Q9Y2K3] [ENST00000273353]	5.40923	5.42429	5.38151	4.4274	0.264832	0.238868	0.241242	2.46792	1.30673	2.36011	0.191472	0.360555	3.33958	3.37399	3.88953	2.98182	0.176061	0.845005	1.7304	1.45449
A_23_P419038	NM_004898	CLOCK	Homo sapiens clock homolog (mouse) (CLOCK), mRNA [NM_004898]	6.92377	5.64443	6.32806	3.84824	6.75171	6.29125	6.218	4.03341	6.96742	5.33326	5.26805	3.59033	6.46987	6.07988	6.19101	4.48298	6.72433	6.11772	6.12968	4.05565
A_23_P335143		SNURF	Small nuclear ribonucleoprotein-associated protein N (snRNP-N) (Sm protein N) (Sm-N) (SmN) (Sm-D) (Tissue-specific-splicing protein). [Source:Uniprot/SWISSPROT;Acc:P63162] [ENST00000338327]	0.251374	0.431666	0.257934	0.435028	0.264832	0.238868	0.241242	0.507197	2.02388	0.118051	0.191472	0.360555	0.170541	0.17666	0.166487	0.261062	0.176061	0.165153	0.175349	0.202537
A_23_P165078	NM_031213	FAM108A1	Homo sapiens family with sequence similarity 108, member A1 (FAM108A1), mRNA [NM_031213]	8.95934	9.22688	9.02162	9.51203	9.32911	9.31486	9.47579	10.1837	8.5353	8.93793	8.7465	9.26004	9.44659	9.5909	9.26032	10.1146	8.02988	8.33894	8.42703	9.04972
A_23_P104484		GPR120	G-protein coupled receptor 120 (G-protein coupled receptor PGR4) (G- protein coupled receptor GT01) (G-protein coupled receptor 129). [Source:Uniprot/SWISSPROT;Acc:Q5NUL3] [ENST00000371483]	5.70669	3.82053	5.47261	5.70841	3.62441	0.766507	2.99401	0.507197	3.93373	0.261776	1.8461	3.10172	2.13521	1.15816	2.06288	2.93357	9.16579	8.88691	8.87535	9.04838
A_23_P252145	NM_020156	C1GALT1	Homo sapiens core 1 synthase, glycoprotein-N-acetylgalactosamine 3-beta-galactosyltransferase, 1 (C1GALT1), mRNA [NM_020156]	8.97371	8.40373	8.48488	8.96271	7.87146	7.78293	7.90496	7.76771	7.63864	7.41377	6.58065	7.06641	7.98501	8.09835	8.39706	7.94932	8.08364	8.22102	7.60312	8.29161
A_24_P363134	NM_018700	TRIM36	Homo sapiens tripartite motif-containing 36 (TRIM36), transcript variant 1, mRNA [NM_018700]	5.22815	5.99664	4.19515	3.19975	1.16738	3.2116	2.40729	0.507197	4.904	5.04384	4.53298	3.93936	4.65862	4.65939	4.89635	4.00778	0.176061	1.76219	1.28092	0.202537
A_23_P315364	NM_002089	CXCL2	Homo sapiens chemokine (C-X-C motif) ligand 2 (CXCL2), mRNA [NM_002089]	6.81246	7.08628	9.72815	7.44845	6.69726	6.88599	10.4443	7.56631	7.17169	6.7642	8.27947	10.5299	0.170541	0.534212	1.46679	0.261062	6.31489	6.55575	10.0942	7.79239
A_24_P766854	AA704487	AA704487	AA704487 zj19e07.s1 Soares_fetal_liver_spleen_1NFLS_S1 Homo sapiens cDNA clone IMAGE:450756 3', mRNA sequence [AA704487]	0.251374	0.431666	0.257934	0.435028	0.264832	0.238868	0.241242	0.507197	0.223104	0.231336	0.191472	0.360555	0.170541	0.17666	0.985905	0.261062	0.176061	0.165153	0.175349	0.202537
A_23_P200425	NM_022753	S100PBP	Homo sapiens S100P binding protein (S100PBP), transcript variant 1, mRNA [NM_022753]	9.02067	9.24608	7.94303	9.89936	8.95497	9.5099	8.122	10.0978	9.80338	10.0038	8.52264	10.1428	9.35547	9.13426	9.43236	10.154	9.0529	9.61054	7.81819	9.80529
A_32_P93996		CENPP	Centromere protein P (CENP-P). [Source:Uniprot/SWISSPROT;Acc:Q6IPU0] [ENST00000375587]	5.58139	4.2416	4.83862	4.79734	5.90304	5.1403	6.07532	4.7955	6.15615	6.05194	5.04185	4.24442	6.83193	6.65972	6.15437	5.66742	5.31731	4.99657	5.37596	4.43458
A_23_P10561	AF090907	AF090907	Homo sapiens clone HQ0245 PRO0245 mRNA, complete cds. [AF090907]	2.67532	4.0028	3.59569	0.435028	2.58627	2.17939	3.18405	3.0815	3.36212	0.653969	2.89614	4.15652	3.22137	3.64306	3.83963	3.39973	2.42688	2.78243	3.55793	2.45141
A_23_P384825	AK092094	AK092094	Homo sapiens cDNA FLJ34775 fis, clone NT2NE2003315. [AK092094]	2.20021	4.95488	4.03869	0.435028	0.264832	2.92859	1.969	0.507197	3.46217	3.29106	4.58264	2.825	3.99234	4.69057	4.45121	2.45937	2.36635	3.23244	2.96774	0.665853
A_32_P136427		A_32_P136427		8.19273	7.76523	7.42866	8.68252	8.4063	8.29681	7.58662	9.70147	9.41669	9.55741	9.03766	10.7937	7.28813	7.46078	7.46753	8.09343	8.28701	8.3036	7.63619	9.60881
A_23_P155830	NM_020773	TBC1D14	Homo sapiens TBC1 domain family, member 14 (TBC1D14), mRNA [NM_020773]	10.6682	8.79929	7.17578	9.47267	10.265	9.83241	9.65957	9.56383	10.2264	10.572	8.19879	9.01826	9.51203	9.01319	8.96859	9.18093	10.2484	10.1758	8.54425	9.10817
RC5		RC5		0.918799	1.60794	0.257934	2.10694	0.264832	0.238868	0.241242	0.507197	0.809694	0	0.654377	1.50827	0.279794	0.349233	0.166487	1.2717	0.362849	0.380393	0.175349	0.588516
A_32_P230059		A_32_P230059		16.0332	15.7204	16.086	16.2538	16.1597	15.9049	16.0494	15.6661	16.0201	16.5675	16.2383	15.2033	16.1162	16.0606	16.0039	16.2087	15.3723	15.798	15.5382	15.7648
A_23_P63167	NM_001763	CD1A	Homo sapiens CD1a molecule (CD1A), mRNA [NM_001763]	1.43019	2.47137	0.257934	0.435028	1.45019	0.238868	1.44394	1.85519	2.65997	0.252415	1.20823	2.83664	1.03947	1.309	0.751504	0.261062	0.176061	1.51751	2.6834	1.43862
A_23_P158461	X75917	RFC1	H.sapiens mRNA for fetal beta-MHC binding factor. [X75917]	2.40901	3.74282	2.43437	0.435028	2.35292	2.29257	1.54098	2.95729	2.8048	1.03622	0.925594	3.26847	0.806137	2.07736	1.86838	0.261062	0.79278	1.62832	1.32279	1.91373
A_23_P75973	NM_018320	RNF121	Homo sapiens ring finger protein 121 (RNF121), transcript variant 1, mRNA [NM_018320]	7.71593	6.72351	6.70574	7.25528	7.87335	7.88014	7.85878	7.9073	8.05869	8.08022	8.59221	7.69334	7.78675	7.74374	7.52196	7.68595	7.81194	8.0089	7.59587	7.731
A_24_P209204	NM_030939	C6orf62	Homo sapiens chromosome 6 open reading frame 62 (C6orf62), mRNA [NM_030939]	12.4459	12.5963	12.3295	12.0156	12.6141	12.7987	12.0363	11.422	13.8512	13.7138	13.2045	12.4927	13.1797	13.2316	13.3254	12.4137	13.2798	13.4227	13.1559	12.0521
A_32_P213091	AK094972	AK094972	Homo sapiens cDNA FLJ37653 fis, clone BRHIP2010217. [AK094972]	0.251374	2.83529	0.257934	0.435028	0.264832	0.238868	0.241242	0.507197	1.25737	0.184105	0.191472	0.360555	0.170541	0.663162	0.166487	0.261062	0.96567	1.05606	0.175349	1.12996
A_24_P119002	NM_015475	FAM98A	Homo sapiens family with sequence similarity 98, member A (FAM98A), mRNA [NM_015475]	7.29343	7.14919	6.61931	6.28502	6.42787	6.55628	5.16852	5.73958	7.3691	6.52081	6.72642	6.96711	8.01926	7.88311	7.43281	7.25693	6.4424	6.16539	5.56498	5.25206
A_24_P161086	NM_001001716	NFKBIB	Homo sapiens nuclear factor of kappa light polypeptide gene enhancer in B-cells inhibitor, beta (NFKBIB), transcript variant 2, mRNA [NM_001001716]	8.60651	9.65404	10.3294	8.51056	9.96262	10.124	10.8597	9.1311	8.30587	9.25441	9.76851	8.95857	8.97976	9.74032	9.1293	8.95292	9.56087	10.1649	10.3233	9.55952
A_32_P205913		THC2677037		6.33211	4.47523	5.79868	4.91176	6.83013	6.20173	6.51222	4.70293	6.5739	1.52112	5.27549	5.43759	7.70403	7.5672	7.86179	6.30237	6.90973	5.65577	5.92827	4.74215
A_23_P337767	NM_018212	ENAH	Homo sapiens enabled homolog (Drosophila) (ENAH), transcript variant 2, mRNA [NM_018212]	7.07267	6.31835	6.73186	5.53757	6.6195	6.18661	6.39511	5.1858	8.3754	7.28454	8.04254	7.31409	6.62376	6.23411	5.77179	5.41775	6.07719	6.03923	5.77499	5.20262
ETG10_13482		ETG10_13482		0.914704	1.71085	1.0936	1.64164	0.989695	1.17682	0.241242	0.507197	0.8162	0.151447	0.587389	0.360555	0.312845	0.509468	0.278293	0.897033	0.46057	0.242481	0.352847	0.552275
A_32_P59010	NM_207381	TNFAIP8L3	Homo sapiens tumor necrosis factor, alpha-induced protein 8-like 3 (TNFAIP8L3), mRNA [NM_207381]	0.251374	0.431666	0.257934	0.435028	0.264832	0.238868	0.241242	0.507197	1.25902	0.149184	0.191472	0.360555	0.170541	0.902597	1.88124	0.261062	3.23526	3.12943	2.14041	2.38415
A_23_P427299	DQ786249	DQ786249	Homo sapiens clone HLS_IMAGE_234376 mRNA sequence. [DQ786249]	4.33567	4.93583	4.49369	5.38638	3.57229	4.01976	4.23384	4.71244	4.00065	4.10511	5.03543	4.23678	3.73267	3.25576	3.95016	4.23329	2.9543	3.92718	4.05262	3.48833
A_23_P17655	NM_170736	KCNJ15	Homo sapiens potassium inwardly-rectifying channel, subfamily J, member 15 (KCNJ15), transcript variant 1, mRNA [NM_170736]	3.71925	3.76677	0.257934	1.69309	9.51585	9.76949	7.93496	10.4176	3.51567	0.233803	2.46622	4.1041	4.18665	3.95994	3.39576	4.16966	3.48395	3.85114	3.51015	4.73245
A_23_P164100	NM_181707	C17orf64	Homo sapiens chromosome 17 open reading frame 64 (C17orf64), mRNA [NM_181707]	0.251374	3.0683	0.257934	0.435028	1.83515	2.32465	1.26892	3.83264	0.223104	5.09646	0.191472	0.360555	0.170541	0.17666	0.166487	1.73738	0.176061	0.271624	1.36974	0.202537
A_23_P31725	NM_001715	BLK	Homo sapiens B lymphoid tyrosine kinase (BLK), mRNA [NM_001715]	1.96807	0.431666	2.06061	0.435028	1.47106	0.238868	1.57858	4.2111	1.80052	4.61075	1.61139	2.87026	3.43594	3.08116	3.20025	3.19361	0.480037	2.58919	2.03314	3.66365
A_32_P66072	H43551	H43551	H43551 yo64e09.s1 Soares breast 3NbHBst Homo sapiens cDNA clone IMAGE:182728 3', mRNA sequence [H43551]	4.24055	4.10795	4.65699	4.41656	3.1702	4.15208	3.96213	4.10016	5.63127	3.514	6.10069	7.14641	5.72095	4.98379	5.47046	5.10239	4.60643	4.15823	5.3236	5.55468
A_23_P39454	NM_024967	ZNF556	Homo sapiens zinc finger protein 556 (ZNF556), mRNA [NM_024967]	4.91227	4.87474	5.43883	3.66982	5.98934	6.11426	6.8808	4.26713	0.223104	0.921202	0.191472	0.360555	0.766507	0.17666	0.166487	0.261062	3.68258	3.25389	3.56473	0.202537
A_23_P67332	NM_007121	NR1H2	Homo sapiens nuclear receptor subfamily 1, group H, member 2 (NR1H2), mRNA [NM_007121]	11.3559	10.8812	10.979	11.1591	11.2838	11.1966	10.9942	10.8022	11.5226	11.6628	11.32	11.1534	11.1447	10.5751	10.3896	10.7179	10.5588	10.747	9.98272	10.1914
ETG04_27747		ETG04_27747		0.251374	1.72403	0.990224	0.435028	1.23222	1.36923	0.948953	2.06288	0.223104	0.268682	0.628221	1.35511	0.170541	0.432008	0.248066	0.999879	0.435631	0.310375	0.319129	0.591731
A_23_P205646	NM_198794	MAP4K5	Homo sapiens mitogen-activated protein kinase kinase kinase kinase 5 (MAP4K5), transcript variant 2, mRNA [NM_198794]	8.7826	8.60443	8.90252	8.52711	9.21299	9.20481	9.21319	7.34572	8.12707	7.79143	8.09343	6.62235	9.15466	9.08393	9.33382	8.54981	8.37386	8.26572	8.35022	7.09414
A_24_P157415	NM_014616	ATP11B	Homo sapiens ATPase, Class VI, type 11B (ATP11B), mRNA [NM_014616]	6.9434	6.62301	6.96134	6.08377	7.49847	7.66229	7.69777	6.51961	6.15413	4.75004	5.93372	5.46906	7.5324	7.42	7.9169	6.67179	7.14919	7.04914	7.38053	5.86696
A_23_P418493	NM_145691	ATPAF2	Homo sapiens ATP synthase mitochondrial F1 complex assembly factor 2 (ATPAF2), nuclear gene encoding mitochondrial protein, mRNA [NM_145691]	9.15555	9.38385	9.48922	9.75043	9.28571	9.32619	9.5859	10.1871	10.0062	10.5222	10.3801	10.5383	9.01566	8.98827	8.71079	9.74205	8.63844	8.73171	9.17944	9.46743
A_24_P3415	NM_020416	PPP2R2C	Homo sapiens protein phosphatase 2 (formerly 2A), regulatory subunit B, gamma isoform (PPP2R2C), transcript variant 1, mRNA [NM_020416]	2.57854	0.431666	0.257934	0.435028	6.69233	5.80652	6.60252	5.90135	6.56012	1.32931	5.04384	5.02991	5.78689	5.94402	6.14465	5.59423	1.6402	1.81328	1.51929	3.29867
A_32_P136269	NM_024677	NSUN7	Homo sapiens NOL1/NOP2/Sun domain family, member 7 (NSUN7), mRNA [NM_024677]	0.251374	0.431666	0.257934	0.435028	0.264832	0.238868	0.241242	0.507197	0.223104	0.132791	0.191472	0.360555	0.170541	0.17666	0.166487	0.261062	5.06365	4.59251	4.89147	4.87625
A_23_P39040	NM_003072	SMARCA4	Homo sapiens SWI/SNF related, matrix associated, actin dependent regulator of chromatin, subfamily a, member 4 (SMARCA4), mRNA [NM_003072]	12.0433	11.0107	11.4742	10.5037	11.6421	11.273	11.3905	10.1758	11.6908	11.0527	11.3752	10.1454	12.3448	11.8792	11.4919	11.0285	11.6217	11.4129	11.5939	10.6003
A_24_P295620	NM_015423	AASDHPPT	Homo sapiens aminoadipate-semialdehyde dehydrogenase-phosphopantetheinyl transferase (AASDHPPT), mRNA [NM_015423]	11.1871	11.487	10.627	10.481	11.767	12.0501	11.6335	10.2497	11.0032	11.2947	10.4816	9.25156	12.1216	12.0631	12.1841	11.1933	11.9101	11.9263	11.564	10.4952
A_32_P146777	BC063503	BC063503	Homo sapiens cDNA clone IMAGE:5501412, partial cds. [BC063503]	5.74406	6.0195	5.99664	5.30498	5.79653	5.7421	5.94308	5.42792	5.82047	4.19515	6.03394	5.32875	6.86164	6.70998	6.32619	5.90865	6.21937	6.13628	5.89979	4.50932
A_24_P410639	BC014384	BC014384	Homo sapiens, clone IMAGE:4052238, mRNA, partial cds. [BC014384]	10.6603	10.6236	10.471	9.16811	10.0382	10.2922	9.65165	7.5834	11.5842	11.4328	10.1267	9.61783	11.3216	11.1824	10.9542	9.64758	11.3074	11.3126	11.3629	9.12354
A_23_P124384	NM_006884	SHOX2	Homo sapiens short stature homeobox 2 (SHOX2), transcript variant SHOX2a, mRNA [NM_006884]	3.61493	4.35587	4.59065	4.4611	5.94402	6.46911	5.54468	6.87017	6.05835	6.10455	5.7404	6.69607	7.23194	7.32822	7.28517	7.36824	3.70762	3.82372	3.57713	4.21576
A_23_P125771	NM_005334	HCFC1	Homo sapiens host cell factor C1 (VP16-accessory protein) (HCFC1), mRNA [NM_005334]	5.82202	5.36607	5.3533	3.81763	6.08031	6.21568	6.09508	4.27218	5.74771	4.44442	5.80062	3.64243	6.19101	5.81769	5.33021	4.31193	6.55871	6.58756	6.16752	4.93608
A_23_P93722	NM_152744	SDK1	Homo sapiens sidekick homolog 1 (chicken) (SDK1), transcript variant 1, mRNA [NM_152744]	1.62832	4.26153	4.26073	4.37366	2.65816	3.34199	3.87086	4.95969	4.69433	5.33306	5.02905	5.88665	3.69728	4.19202	3.89239	4.23465	3.10932	3.23952	3.60273	4.50054
A_23_P127288	NM_000417	IL2RA	Homo sapiens interleukin 2 receptor, alpha (IL2RA), mRNA [NM_000417]	0.251374	0.431666	0.257934	0.435028	0.264832	0.238868	0.241242	0.507197	0.223104	0.0416504	0.191472	0.360555	0.170541	0.17666	0.166487	0.261062	0.176061	0.165153	0.38206	0.202537
A_23_P132294	NM_001001560	GGA1	Homo sapiens golgi associated, gamma adaptin ear containing, ARF binding protein 1 (GGA1), transcript variant 2, mRNA [NM_001001560]	12.907	12.3504	12.4065	13.1109	12.9249	12.6274	12.6058	13.0918	12.137	11.8648	12.3116	12.8058	13.1047	13.0718	13.1246	13.1962	12.9237	12.987	12.805	13.0895
A_24_P830006	AW451975	AW451975	UI-H-BI3-alm-b-04-0-UI.s1 NCI_CGAP_Sub5 Homo sapiens cDNA clone IMAGE:2737110 3', mRNA sequence [AW451975]	3.71237	2.17407	2.81462	0.435028	2.06676	0.238868	0.892721	0.507197	3.57341	1.30438	3.7446	3.21895	3.06789	3.18553	1.82969	1.99513	2.00575	3.05173	2.44089	2.86311
A_24_P710866	BU783885	BU783885	in11a05.x1 Human insulinoma Homo sapiens cDNA clone IMAGE:6123944 3', mRNA sequence [BU783885]	5.54513	5.5729	5.64233	6.04745	5.33838	5.45375	5.0219	6.1333	5.06413	2.81108	5.30798	5.73417	5.22626	5.16697	5.38454	5.80705	5.1807	5.43759	5.28468	5.38997
A_23_P313640	NM_006609	MAP3K2	Homo sapiens mitogen-activated protein kinase kinase kinase 2 (MAP3K2), mRNA [NM_006609]	8.92675	8.69029	9.13026	7.84081	8.25993	8.47643	8.28701	6.6212	9.22521	8.94167	8.13772	6.67794	8.51678	8.15336	8.17125	7.13106	9.00722	9.18883	9.06016	7.207
A_24_P100368	NM_006520	DYNLT3	Homo sapiens dynein, light chain, Tctex-type 3 (DYNLT3), mRNA [NM_006520]	7.57602	8.06906	8.20635	8.09474	7.94071	8.14083	8.12657	8.87628	8.11674	8.19848	8.34871	9.14556	6.66779	6.89749	6.90952	7.49285	6.9434	7.30501	7.6831	7.88982
A_32_P105397		THC2642694	Q6TDT1_HUMAN (Q6TDT1) Protein transactivated by hepatitis B virus E antigen, partial (11%) [THC2642694]	0.251374	0.431666	0.257934	0.435028	3.67477	3.57302	3.56889	0.507197	7.89457	5.29332	6.20815	4.91895	0.170541	0.17666	0.166487	0.261062	6.10487	5.40492	5.50412	3.38174
A_24_P121271	NM_007007	CPSF6	Homo sapiens cleavage and polyadenylation specific factor 6, 68kDa (CPSF6), mRNA [NM_007007]	9.9841	10.7385	10.1854	9.94518	10.0691	10.2493	10.2437	10.231	10.5374	10.9402	10.585	10.1656	10.8216	10.8109	10.5256	10.6215	10.1814	10.7069	10.8905	10.3319
A_32_P18838	BC051742	BC051742	Homo sapiens cDNA clone IMAGE:4827065. [BC051742]	1.18972	3.43153	5.22015	2.9566	2.30661	1.24875	4.39979	4.44117	2.6965	3.07936	4.47553	4.66513	3.32427	4.64736	4.66134	5.06413	0.502221	0.562903	1.79159	2.15104
A_23_P163099	NM_002692	POLE2	Homo sapiens polymerase (DNA directed), epsilon 2 (p59 subunit) (POLE2), mRNA [NM_002692]	8.67951	7.76397	7.71082	8.19022	8.80874	8.5788	8.63655	8.97136	7.90988	7.1831	7.40763	7.35886	8.56764	8.65136	8.81588	8.6607	9.05378	8.82933	8.93865	8.95718
A_24_P324783	NM_000020	ACVRL1	Homo sapiens activin A receptor type II-like 1 (ACVRL1), transcript variant 1, mRNA [NM_000020]	0.251374	0.431666	0.257934	3.6089	0.264832	0.238868	0.955428	0.507197	4.45453	3.90541	0.191472	1.52112	0.96567	1.22114	1.23164	2.01133	1.75827	0.257646	1.5136	0.592033
A_24_P144183	XR_019168	LOC391847	PREDICTED: Homo sapiens similar to ribosomal protein L19 (LOC391847), mRNA [XR_019168]	13.2442	13.6441	13.7874	13.6273	12.8946	12.9092	13.1532	13.7583	12.5688	12.4915	12.5382	13.1298	13.6404	13.7922	13.7434	14.0403	13.3326	13.2025	13.6189	13.8645
A_23_P8625	NM_022143	LRRC4	Homo sapiens leucine rich repeat containing 4 (LRRC4), mRNA [NM_022143]	2.58739	3.09932	3.49675	2.55252	0.264832	4.8091	1.93948	2.88939	1.69365	1.12473	0.191472	4.09648	0.314979	0.17666	1.68131	0.261062	0.919683	0.165153	0.400585	1.22669
A_24_P124550	NM_053056	CCND1	Homo sapiens cyclin D1 (CCND1), mRNA [NM_053056]	7.66577	7.60777	7.24745	6.56012	6.94214	7.14194	6.79006	4.84067	6.18696	6.84809	6.28129	7.43798	8.88011	8.40185	8.25051	7.97848	6.58269	6.36248	6.66643	6.02813
A_23_P92842	NM_016103	SAR1B	Homo sapiens SAR1 gene homolog B (S. cerevisiae) (SAR1B), transcript variant 2, mRNA [NM_016103]	10.1272	10.3929	10.4124	10.6468	9.49939	9.66794	9.61469	10.1554	11.0085	11.0783	10.8739	11.3662	9.46547	9.56665	9.82214	10.1087	9.68369	9.86286	10.3526	10.5829
A_23_P7033	NM_022149	MAGEF1	Homo sapiens melanoma antigen family F, 1 (MAGEF1), mRNA [NM_022149]	8.82558	8.32979	7.79806	8.88933	11.0266	10.616	9.9145	10.1605	10.2779	9.90625	9.52712	9.65518	12.0106	11.9593	11.7688	11.2021	10.9526	10.432	10.0016	10.3117
A_23_P130865	NM_018074	CCDC94	Homo sapiens coiled-coil domain containing 94 (CCDC94), mRNA [NM_018074]	8.24288	7.17983	7.98872	9.07637	8.24542	7.97074	7.808	9.15945	8.04345	7.63499	8.66029	9.37738	9.0458	8.9407	8.90507	9.80675	7.56336	7.1637	7.83777	8.77585
A_23_P33809	NM_018285	IMP3	Homo sapiens IMP3, U3 small nucleolar ribonucleoprotein, homolog (yeast) (IMP3), mRNA [NM_018285]	11.6506	11.2912	8.88961	11.3184	12.7125	12.7156	10.3451	12.0566	11.564	12.4511	9.87946	11.0858	12.4114	12.3276	11.8488	12.2967	12.4767	12.4965	10.7361	11.989
A_23_P367071	BC040290	UBE2DNL	Homo sapiens ubiquitin-conjugating enzyme E2D N-terminal like, mRNA (cDNA clone MGC:42638 IMAGE:4826151), complete cds. [BC040290]	6.59438	6.59556	6.04446	6.64133	6.11808	6.09283	6.49178	6.41287	6.4891	5.90391	6.63859	6.18135	6.70632	6.39004	5.84928	6.92406	6.1902	6.37708	6.42812	6.5651
A_24_P50437	BC065737	BC065737	Homo sapiens cDNA clone IMAGE:30404477, partial cds. [BC065737]	11.2898	11.8125	11.8696	11.2765	10.3069	10.1051	10.7075	10.7521	11.0817	11.3082	11.043	11.2927	12.1294	12.1285	11.6739	12.1548	12.1784	12.221	12.3101	12.2067
A_32_P66674	AK130716	AK130716	Homo sapiens cDNA FLJ27206 fis, clone SYN03441. [AK130716]	4.03422	4.0289	3.82877	0.435028	4.12599	4.08848	4.60849	3.67018	4.25953	3.90873	3.74427	2.95807	2.93	3.86618	2.53458	2.31224	3.73593	4.04263	4.6538	4.07594
A_24_P214552	NM_007354	C3orf27	Homo sapiens chromosome 3 open reading frame 27 (C3orf27), mRNA [NM_007354]	2.6823	0.431666	0.257934	2.38266	2.44192	1.51891	3.09363	2.08466	3.30174	0.197002	0.191472	0.360555	1.41384	0.17666	1.01434	3.79964	0.361631	1.13837	1.70165	2.61171
A_23_P95050	NM_014447	ARFIP1	Homo sapiens ADP-ribosylation factor interacting protein 1 (arfaptin 1) (ARFIP1), transcript variant 3, mRNA [NM_014447]	6.06209	5.68295	6.36321	5.22973	5.32271	5.78105	5.72838	4.62681	5.94132	4.3223	4.96621	3.84951	6.22628	6.36747	6.93864	5.47027	6.78747	6.60117	6.93242	5.73988
A_23_P99452	NM_000059	BRCA2	Homo sapiens breast cancer 2, early onset (BRCA2), mRNA [NM_000059]	4.93887	3.78254	3.83206	4.25187	4.45067	4.07894	3.60534	2.77535	3.89917	0.347127	2.77859	1.80783	5.45147	5.06499	4.7989	4.05059	6.09768	6.05068	4.90246	3.52231
A_23_P98900	NM_025140	CCDC92	Homo sapiens coiled-coil domain containing 92 (CCDC92), mRNA [NM_025140]	7.70466	7.85677	7.68664	7.74214	7.86512	8.24768	7.64091	7.55567	7.94303	8.04227	7.70111	7.63049	5.4768	5.09772	5.13158	6.0022	7.18509	7.6154	7.07589	7.74762
A_32_P19917	BM684461	BM684461	UI-E-EJ0-aip-c-14-0-UI.s1 UI-E-EJ0 Homo sapiens cDNA clone UI-E-EJ0-aip-c-14-0-UI 3', mRNA sequence [BM684461]	6.60387	6.85897	6.4912	7.39217	6.49459	6.08077	4.76159	5.7173	5.80133	5.48491	5.60532	5.55468	5.60223	6.27013	5.72095	5.27633	5.98524	5.68236	5.58982	6.7252
A_24_P897997	R60067	R60067	R60067 yh12h06.s1 Soares infant brain 1NIB Homo sapiens cDNA clone IMAGE:43137 3', mRNA sequence [R60067]	0.251374	2.95944	1.65122	0.435028	1.68263	2.50841	3.55768	2.8279	3.17897	3.97698	1.33054	3.67124	1.43437	2.01528	1.58668	2.18278	0.176061	1.35096	1.8461	3.18863
A_23_P107211	NM_201434	RAB5C	Homo sapiens RAB5C, member RAS oncogene family (RAB5C), transcript variant 1, mRNA [NM_201434]	8.93997	9.22653	9.21502	8.9083	9.112	8.9362	9.22946	8.9946	8.34716	8.43786	7.90305	8.36688	8.7503	8.80077	8.32725	8.88539	8.95934	8.9477	9.09669	8.83758
A_32_P175715	NM_001080836	MEIG1	Homo sapiens meiosis expressed gene 1 homolog (mouse) (MEIG1), mRNA [NM_001080836]	2.83236	4.01877	2.46306	3.25155	0.264832	3.16075	3.10203	3.82786	3.79036	4.29479	4.00832	5.15221	0.656975	1.14059	2.30993	0.261062	2.76094	4.36065	4.15678	4.37079
A_23_P348138	NM_020831	MKL1	Homo sapiens megakaryoblastic leukemia (translocation) 1 (MKL1), mRNA [NM_020831]	6.45723	2.01233	2.84964	5.71014	7.89007	7.40455	6.29312	7.56988	7.87436	6.43031	6.63256	7.33254	7.43831	6.28919	6.66498	7.05437	7.24159	7.24124	6.08327	7.57318
A_24_P489105	H16080	H16080	ym20e09.r1 Soares infant brain 1NIB Homo sapiens cDNA clone IMAGE:48367 5', mRNA sequence [H16080]	3.6205	3.84757	3.64604	2.6965	3.57938	4.01268	3.97383	4.82598	4.41182	1.99092	4.16934	4.56234	3.31256	3.23604	2.30201	3.12697	2.61869	3.37605	3.83023	3.46477
A_32_P202587		A_32_P202587		5.9693	6.38536	6.14681	7.4944	5.55438	5.54265	5.71208	7.09303	6.06785	7.33569	6.26735	6.87151	6.3709	6.51498	6.44902	7.18402	5.24808	5.49238	5.40055	6.82072
A_23_P355075	AK023669	CENPN	Homo sapiens cDNA FLJ13607 fis, clone PLACE1010624. [AK023669]	8.04382	7.94303	7.77309	7.65765	8.85371	8.96052	8.47721	8.58897	9.24029	9.45982	9.25239	9.0203	8.50936	8.35726	8.52785	8.45842	8.13115	8.27336	7.62765	7.7077
A_32_P93584		A_32_P93584		7.16551	8.09924	8.83758	9.05767	5.04777	5.08459	5.79071	6.7522	3.63023	3.43892	3.32346	4.82239	9.17769	9.6672	9.56126	10.4246	5.60358	5.75608	6.45759	7.28813
A_32_P208200		THC2659414		4.49043	5.63376	5.32804	3.49231	2.77126	3.38987	2.74581	3.13161	2.80573	4.49579	1.26564	0.360555	0.170541	0.632163	0.655799	0.261062	0.176061	0.376523	0.580254	0.202537
A_32_P162416	BE218351	BE218351	hv37e08.x1 NCI_CGAP_Lu24 Homo sapiens cDNA clone IMAGE:3175622 3', mRNA sequence [BE218351]	5.97431	5.77477	5.95317	5.70495	6.19743	5.838	5.98142	5.43492	5.77823	3.34731	5.65601	5.29205	6.07934	6.43236	6.74021	5.89483	5.50168	5.27953	5.84845	5.07927
A_32_P79103	BM932034	BM932034	UI-E-EJ1-ajl-k-24-0-UI.r1 UI-E-EJ1 Homo sapiens cDNA clone UI-E-EJ1-ajl-k-24-0-UI 5', mRNA sequence [BM932034]	3.62728	4.48173	4.39869	2.42854	3.04615	3.69083	3.73532	3.95882	3.38311	5.75311	2.56174	4.50338	3.4631	2.74227	3.42224	1.93547	2.05251	3.08088	3.10223	3.10543
A_24_P28657	NM_015446	AHCTF1	Homo sapiens AT hook containing transcription factor 1 (AHCTF1), mRNA [NM_015446]	9.24069	7.74257	7.50448	7.45132	7.81614	8.15367	6.88131	6.13253	8.7822	8.59276	7.52227	7.41921	9.61979	8.91162	9.22566	8.13615	8.89754	8.75347	8.31725	7.06278
A_23_P99044	NM_033448	KRT71	Homo sapiens keratin 71 (KRT71), mRNA [NM_033448]	4.26828	4.16544	3.53444	4.50727	3.30718	3.80981	3.83536	4.28987	4.62399	4.48777	5.70871	6.63599	3.90737	3.78976	3.52508	3.90834	3.31287	3.48311	4.36773	3.58155
A_24_P509948	AK091348	AK091348	Homo sapiens cDNA FLJ34029 fis, clone FCBBF2003636. [AK091348]	5.01759	4.48688	4.08699	4.52653	5.88449	5.46541	5.42183	5.70075	4.09347	0.226665	4.18638	5.00948	3.21084	3.7515	2.94977	2.48681	4.91195	4.81475	4.2467	4.41798
A_24_P397204	AK054756	AK054756	Homo sapiens cDNA FLJ30194 fis, clone BRACE2001352. [AK054756]	6.15041	6.50754	6.34166	6.55287	5.88347	6.24426	6.28095	7.15363	6.53911	5.73148	6.8027	7.59284	5.7258	5.75557	5.69169	6.25543	6.45121	6.14656	6.30538	6.69378
A_23_P28834	NM_080672	PHACTR3	Homo sapiens phosphatase and actin regulator 3 (PHACTR3), transcript variant 1, mRNA [NM_080672]	8.21349	6.95098	7.44168	8.59459	11.0251	9.97271	10.0283	10.5489	1.36469	0	0.191472	0.360555	2.37738	1.08081	1.3295	1.04353	5.72487	4.74676	5.44303	5.18042
A_23_P251868	NR_001530	TTTY9A	Homo sapiens testis-specific transcript, Y-linked 9A (TTTY9A) on chromosome Y [NR_001530]	2.21343	2.61049	0.257934	0.435028	0.264832	0.238868	0.241242	0.507197	0.223104	1.38939	0.191472	0.360555	0.170541	1.84092	0.330238	0.261062	0.176061	0.165153	0.175349	0.202537
A_23_P202156	NM_002502	NFKB2	Homo sapiens nuclear factor of kappa light polypeptide gene enhancer in B-cells 2 (p49/p100) (NFKB2), transcript variant 2, mRNA [NM_002502]	6.41662	7.78066	7.8413	6.67708	7.66199	7.35194	8.01209	7.02076	6.42435	6.04903	6.79757	7.29583	6.08805	6.59093	6.29935	6.39121	6.09564	6.17979	6.78299	6.50645
RC1		RC1		1.15863	1.64858	0.257934	0.435028	0.967157	0.850064	0.241242	1.8128	0.734951	0.0278995	0.592033	1.3597	0.416534	0.17666	0.166487	0.261062	0.3624	0.359346	0.175349	0.616355
A_24_P289954	NM_001024455	RGAG4	Homo sapiens retrotransposon gag domain containing 4 (RGAG4), mRNA [NM_001024455]	0.251374	3.78659	1.46057	0.435028	4.88416	5.8558	6.92562	4.0891	2.11187	0.215063	1.99745	0.360555	0.170541	0.17666	0.166487	0.911478	0.176061	0.546016	0.175349	0.202537
A_23_P33927	AF334945	FKSG43	Homo sapiens FKSG43 (FKSG43) mRNA, complete cds. [AF334945]	5.89019	5.93372	6.23034	5.72937	6.16977	6.34689	6.43052	5.78032	5.8215	5.61398	6.17054	6.08577	5.43594	5.14391	5.06469	5.42628	5.27379	5.86512	5.92749	5.98166
A_23_P56798	NM_004300	ACP1	Homo sapiens acid phosphatase 1, soluble (ACP1), transcript variant 3, mRNA [NM_004300]	11.4351	11.9787	11.9819	11.4846	8.77355	8.9942	9.36097	9.16028	11.5478	11.9568	11.6884	11.3008	10.7256	11.062	11.0808	10.7452	11.7411	11.9367	12.1771	11.925
A_23_P327307	NM_002577	PAK2	Homo sapiens p21 (CDKN1A)-activated kinase 2 (PAK2), mRNA [NM_002577]	7.20645	6.63803	6.66578	5.91757	6.0746	6.22604	6.0383	4.99813	6.23633	5.20873	5.39756	5.2503	6.8065	6.7332	6.95251	5.85679	6.32722	6.2069	6.39549	6.09304
A_23_P170337	NM_003748	ALDH4A1	Homo sapiens aldehyde dehydrogenase 4 family, member A1 (ALDH4A1), nuclear gene encoding mitochondrial protein, transcript variant P5CDhL, mRNA [NM_003748]	9.57255	9.72204	9.80611	9.91614	11.0571	10.8828	11.2128	11.4726	8.94392	9.27254	9.46625	9.92982	8.71878	8.55944	8.3979	8.90474	11.1991	11.2482	11.5388	11.6716
A_24_P182586		TMEM183A	Transmembrane protein 183A. [Source:Uniprot/SWISSPROT;Acc:Q8IXX5] [ENST00000367242]	8.18543	9.43115	8.908	8.42552	7.41942	7.68871	7.80092	7.89089	8.59328	9.21586	9.08569	8.64316	8.15789	8.56791	8.74817	8.52123	7.86386	8.1337	8.34546	7.94523
A_23_P416766	NM_003787	NOL4	Homo sapiens nucleolar protein 4 (NOL4), mRNA [NM_003787]	0.251374	0.431666	0.257934	0.435028	0.264832	0.238868	0.241242	0.507197	0.223104	0.0616649	0.191472	0.360555	0.170541	0.17666	0.166487	0.261062	0.176061	0.165153	0.801501	0.202537
A_23_P363831	NM_033406	FBXO3	Homo sapiens F-box protein 3 (FBXO3), transcript variant 2, mRNA [NM_033406]	7.15287	8.11423	6.79044	6.36691	7.75321	8.69613	7.68099	6.96897	7.83253	8.22687	7.91399	7.54149	7.05637	7.22399	7.68473	6.93524	7.54572	7.74374	7.76157	7.05346
A_24_P144625		A_24_P144625		4.40673	4.28415	4.91073	4.97756	3.9662	4.61328	4.54518	5.23903	6.93864	7.54572	6.78063	6.09283	5.7472	5.60509	5.38997	4.88944	3.63739	3.21587	4.54851	4.28957
A_24_P913828	M55405	MUC3A	Homo sapiens mucin (MUC-3) mRNA, partial cds. [M55405]	5.93618	6.49357	6.60285	7.13045	5.91536	6.29462	6.44373	7.31431	6.55481	6.39754	7.43754	7.30814	5.43137	5.88568	6.19953	6.98573	5.99926	5.78129	6.92351	6.77853
A_23_P329286	NM_014205	ZNHIT2	Homo sapiens zinc finger, HIT type 2 (ZNHIT2), mRNA [NM_014205]	8.81011	8.52264	8.07578	9.17571	8.82849	9.13026	8.1784	9.87803	8.25811	8.99802	8.03522	9.37182	8.57785	8.28243	8.34871	9.54658	8.93963	8.79723	8.32278	9.85605
A_23_P18913	NM_206880	OR2V2	Homo sapiens olfactory receptor, family 2, subfamily V, member 2 (OR2V2), mRNA [NM_206880]	0.251374	0.431666	0.257934	0.435028	0.264832	1.89952	2.11707	0.507197	1.30831	1.56068	1.65876	3.17282	2.43974	0.668637	2.17459	0.261062	2.66057	2.33773	2.79236	1.92237
A_23_P420218	NM_031895	CACNG8	Homo sapiens calcium channel, voltage-dependent, gamma subunit 8 (CACNG8), mRNA [NM_031895]	4.98004	4.7176	4.93872	4.68379	4.53745	4.99361	5.43542	5.79499	4.82157	5.32662	5.03891	5.37966	4.84196	4.45547	4.37658	5.16022	4.18019	4.31271	4.15208	4.31463
A_23_P92025	NM_022094	CIDEC	Homo sapiens cell death-inducing DFFA-like effector c (CIDEC), mRNA [NM_022094]	9.32804	9.07577	9.49827	9.25478	6.03812	6.3508	6.3066	6.52162	5.6278	6.25207	6.89514	6.1379	6.19602	5.8124	6.06726	6.37165	6.72158	6.8697	7.56857	7.30404
A_32_P187234	AI028577	AI028577	AI028577 ow01h11.x1 Soares_testis_NHT Homo sapiens cDNA clone IMAGE:1645605 3' similar to gb:K00558 TUBULIN ALPHA-1 CHAIN (HUMAN);, mRNA sequence [AI028577]	3.87865	3.33055	3.96829	3.08906	2.17503	3.51966	2.57645	3.89203	2.5965	1.33024	2.78183	3.31506	3.47419	3.24865	3.63324	4.12251	0.755168	1.30559	1.40802	0.202537
A_32_P204795		ENST00000299997	MGC9913 protein. [Source:Uniprot/SPTREMBL;Acc:Q96HF5] [ENST00000299997]	0.251374	0.431666	0.953517	0.435028	0.264832	0.238868	0.241242	1.97131	0.223104	0.213273	1.71189	1.33092	1.60536	0.17666	0.97017	0.261062	1.10932	0.785494	0.696911	0.202537
A_23_P156996	NM_001080852	tcag7.1196	Homo sapiens similar to GLI-Kruppel family member HKR1 (LOC728743), mRNA [NM_001080852]	4.85657	3.93844	3.70082	5.60973	5.19793	4.98716	4.17423	5.72504	5.30381	4.05481	4.61593	5.74521	4.79678	4.19447	4.07958	5.01134	5.93978	5.56422	4.6177	6.23633
A_24_P579439	AF086790	AF086790	Homo sapiens aconitase precursor (ACON) mRNA, nuclear gene encoding mitochondrial protein, partial cds. [AF086790]	6.96742	7.0913	7.58488	7.64483	6.51196	6.731	6.9873	7.37208	6.96496	7.17509	7.44876	7.85878	6.63256	6.65819	6.52213	7.50406	5.95545	6.1927	6.36967	6.3066
A_32_P89827	NR_002815	LOC374491	Homo sapiens TPTE and PTEN homologous inositol lipid phosphatase pseudogene (LOC374491) on chromosome 13 [NR_002815]	5.30438	5.26663	5.38937	5.92827	4.69057	5.18873	5.05544	5.52825	5.3168	3.3113	5.43797	5.91254	5.46735	5.20397	5.44913	5.82083	4.897	4.92786	4.94743	3.95994
A_23_P201538	NM_002228	JUN	Homo sapiens jun oncogene (JUN), mRNA [NM_002228]	11.0437	12.2542	13.9557	10.8752	11.2282	11.2842	14.2954	10.9114	8.95402	9.86549	13.7448	11.3126	13.3579	14.0059	13.7763	11.9345	11.0194	10.5778	12.5809	10.5824
A_24_P366535		THC2520792	Q5E949_BOVIN (Q5E949) HMT1 hnRNP methyltransferase-like 2 isoform 3, partial (85%) [THC2520792]	12.4107	12.4725	12.5701	12.4937	13.4268	13.3247	13.487	13.4499	11.8226	11.9756	11.9382	11.9819	12.6958	12.7016	12.271	12.8658	12.5024	12.7117	12.5662	12.7554
A_23_P113692		A_23_P113692		0.251374	1.78143	0.257934	0.435028	0.264832	0.238868	0.241242	0.507197	0.223104	0.227065	0.191472	1.61139	0.170541	1.15246	0.45297	0.261062	0.176061	0.758596	1.32771	0.750103
A_23_P55518	NM_005904	SMAD7	Homo sapiens SMAD family member 7 (SMAD7), mRNA [NM_005904]	6.87725	6.53727	4.60151	5.35126	6.33994	6.68161	5.96072	5.95899	7.92421	7.65738	6.40131	6.80925	8.12575	8.16539	6.30408	6.8004	7.61319	7.33637	5.9006	6.10638
A_23_P219176	NM_002957	RXRA	Homo sapiens retinoid X receptor, alpha (RXRA), mRNA [NM_002957]	8.86773	8.1451	8.81618	9.77507	9.62514	9.14879	9.6976	10.7038	9.88763	9.13603	10.0699	10.9828	8.1337	7.83213	7.93052	9.05549	8.82681	8.58871	9.16513	9.95079
A_24_P263937	NM_199342	CCDC23	Homo sapiens coiled-coil domain containing 23 (CCDC23), mRNA [NM_199342]	8.79903	8.80324	9.2686	9.84732	9.15466	8.99725	9.01205	10.3038	8.74167	8.16481	8.5316	9.82644	8.78385	8.82795	8.92609	9.78149	9.59867	9.49707	9.51025	10.5863
A_32_P181452	CR610211	CR610211	full-length cDNA clone CS0DD002YI15 of Neuroblastoma Cot 50-normalized of Homo sapiens (human) [CR610211]	5.58751	7.63754	9.16262	7.15564	5.56448	5.92209	7.6801	7.55991	6.66643	7.1616	8.42384	9.17204	5.83273	7.01542	7.10526	7.02514	5.7374	6.1902	7.63529	7.39682
A_24_P236956	BC007960	RAB3D	Homo sapiens RAB3D, member RAS oncogene family, mRNA (cDNA clone IMAGE:4301650), partial cds. [BC007960]	7.91864	8.16306	8.75454	8.49807	10.0197	9.92697	10.4469	9.7056	8.97329	8.7092	9.33617	8.28862	2.64234	1.70851	2.72347	3.5434	10.3455	10.0573	10.6289	9.6667
A_24_P33048	NM_001017923	C14orf28	Homo sapiens chromosome 14 open reading frame 28 (C14orf28), mRNA [NM_001017923]	5.82506	7.06343	6.44047	6.04695	6.98249	7.18171	7.41115	7.68838	6.05581	4.98412	6.65796	6.26038	5.50238	6.21143	6.17578	6.14915	5.84019	6.11894	6.55871	6.40105
A_24_P304419	NM_000618	IGF1	Homo sapiens insulin-like growth factor 1 (somatomedin C) (IGF1), mRNA [NM_000618]	0.251374	0.431666	0.257934	0.435028	0.264832	0.238868	0.241242	0.507197	3.42836	2.68926	2.50137	3.51767	0.170541	0.422854	0.166487	0.261062	0.176061	0.165153	0.451741	1.31696
A_23_P65930	NM_001077268	ZFYVE19	Homo sapiens zinc finger, FYVE domain containing 19 (ZFYVE19), mRNA [NM_001077268]	10.5714	10.5474	11.1479	11.8488	10.7504	10.7329	11.1115	11.7445	11.2942	11.2684	11.7764	12.1014	9.96097	10.1683	10.1702	10.8711	10.9452	11.0808	11.376	11.8671
A_23_P74653	NM_006600	NUDC	Homo sapiens nuclear distribution gene C homolog (A. nidulans) (NUDC), mRNA [NM_006600]	13.6059	13.4848	13.6453	12.8705	13.2272	13.219	13.2156	12.3543	13.1602	13.1425	12.9433	12.0661	13.366	13.3409	13.0593	12.6538	13.7215	13.7523	13.9027	13.089
A_23_P214059	NM_000176	NR3C1	Homo sapiens nuclear receptor subfamily 3, group C, member 1 (glucocorticoid receptor) (NR3C1), transcript variant 5, mRNA [NM_000176]	10.2738	9.11833	9.13209	8.95138	9.98623	10.0293	8.85431	7.97351	11.6552	10.6832	10.2356	9.47322	10.6939	9.953	10.4108	9.43262	0.722183	0.656574	0.855409	0.939986
A_23_P321959	NM_145169	SFT2D1	Homo sapiens SFT2 domain containing 1 (SFT2D1), mRNA [NM_145169]	12.963	12.8184	12.579	12.1793	11.4763	11.4129	11.4509	10.9232	12.0736	11.8981	11.6089	10.977	13.1206	13.1335	13.0895	12.7207	13.1765	13.1255	13.0539	12.3995
A_23_P127322	NM_018055	NODAL	Homo sapiens nodal homolog (mouse) (NODAL), mRNA [NM_018055]	2.85065	2.90172	0.903346	0.435028	2.62953	1.54373	2.87059	3.69448	3.91583	0.711155	2.41886	3.34118	0.881091	1.60071	3.12426	2.81758	3.24667	0.165153	1.17237	1.69851
A_23_P31006	NM_002125	HLA-DRB5	Homo sapiens major histocompatibility complex, class II, DR beta 5 (HLA-DRB5), mRNA [NM_002125]	4.93669	5.43644	5.33838	5.05973	3.74719	3.56666	3.72152	4.18333	3.44297	5.45906	4.20041	7.99685	3.79402	4.15341	4.0365	3.647	3.36129	2.78161	2.46592	3.60984
A_23_P157669	NM_005005	NDUFB9	Homo sapiens NADH dehydrogenase (ubiquinone) 1 beta subcomplex, 9, 22kDa (NDUFB9), mRNA [NM_005005]	16.4082	16.8007	16.5387	16.5014	15.4731	15.6884	15.5741	16.0494	15.5463	15.4639	15.3148	15.798	15.6661	15.7526	15.9022	15.798	16.8794	16.8697	17.0825	17.2252
A_24_P29703	NM_013446	MKRN1	Homo sapiens makorin, ring finger protein, 1 (MKRN1), mRNA [NM_013446]	8.25665	8.22709	8.26191	7.98404	8.87977	8.81322	8.75996	8.30335	8.36507	8.51165	8.23416	7.70583	7.10683	7.10831	6.92758	6.74493	8.08812	7.80432	8.10252	7.98201
A_24_P289834		A_24_P289834		6.85283	6.64941	6.84856	6.01117	5.98473	6.32063	6.49158	5.87	7.24101	5.89637	7.04835	7.02333	7.1442	6.77052	6.9061	6.62621	6.06617	5.67009	6.46238	5.84748
A_23_P122052	NM_001008397	LOC493869	Homo sapiens similar to RIKEN cDNA 2310016C16 (LOC493869), mRNA [NM_001008397]	9.40344	9.09774	9.6629	9.802	9.76739	9.53874	9.67467	10.5559	11.4565	11.0873	10.8777	11.3687	10.7385	10.8317	11.0461	11.1978	5.95698	5.73578	6.55846	6.8868
A_23_P120378	AK000832	AK000832	Homo sapiens cDNA FLJ20825 fis, clone ADSE00160. [AK000832]	2.05492	2.36783	0.257934	0.435028	0.264832	0.238868	0.241242	0.507197	3.26268	2.74842	0.191472	0.360555	0.170541	0.17666	0.166487	0.261062	0.176061	0.165153	0.175349	0.202537
A_23_P77971	NM_000419	ITGA2B	Homo sapiens integrin, alpha 2b (platelet glycoprotein IIb of IIb/IIIa complex, antigen CD41) (ITGA2B), mRNA [NM_000419]	4.59251	4.66153	4.50699	4.77022	4.04514	4.46905	4.31843	5.04507	4.61439	3.91753	4.82598	5.80354	4.39262	4.47354	4.01611	4.65884	3.3584	3.74814	4.03618	4.26468
A_24_P257022	NM_000364	TNNT2	Homo sapiens troponin T type 2 (cardiac) (TNNT2), transcript variant 1, mRNA [NM_000364]	3.83102	4.16286	3.80122	3.73645	4.00398	3.98389	3.80296	4.17452	3.73467	5.70587	3.06145	4.42329	2.65541	3.25801	3.42142	1.98446	3.05145	3.51899	3.69884	3.65938
A_23_P61919	NM_004080	DGKB	Homo sapiens diacylglycerol kinase, beta 90kDa (DGKB), transcript variant 1, mRNA [NM_004080]	0.251374	0.431666	0.257934	0.435028	0.264832	0.238868	0.241242	0.507197	1.29893	0.213926	0.191472	0.360555	0.170541	0.17666	0.166487	0.261062	0.176061	0.165153	0.966659	0.202537
A_23_P134454	NM_001753	CAV1	Homo sapiens caveolin 1, caveolae protein, 22kDa (CAV1), mRNA [NM_001753]	9.71392	9.65041	9.34426	9.152	16.1053	15.78	15.4503	14.8747	11.4147	10.9413	10.8178	10.6972	12.7719	12.8027	13.1094	12.6364	8.03273	7.73996	8.43081	8.65994
A_23_P43765	NM_033540	MFN1	Homo sapiens mitofusin 1 (MFN1), nuclear gene encoding mitochondrial protein, mRNA [NM_033540]	7.41807	7.19191	7.23389	7.01005	7.17117	7.09395	7.23021	6.97081	7.57433	7.05187	7.23655	7.30034	8.09685	8.17926	8.49119	7.96496	8.03979	8.05371	8.07769	7.69978
A_32_P210622		THC2660732		0.251374	0.431666	0.257934	0.435028	0.264832	1.36469	1.52208	0.507197	0.741908	1.85355	0.191472	0.360555	0.463998	1.03446	0.789242	0.261062	0.176061	0.165153	0.175349	0.202537
A_24_P100627	NM_207303	ATRNL1	Homo sapiens attractin-like 1 (ATRNL1), mRNA [NM_207303]	0.251374	0.431666	0.257934	0.435028	0.264832	0.238868	0.241242	0.507197	0.223104	0.947702	0.191472	0.360555	0.289445	0.17666	2.18078	0.261062	0.176061	0.165153	0.175349	0.202537
A_23_P16817	NM_004071	CLK1	Homo sapiens CDC-like kinase 1 (CLK1), transcript variant 1, mRNA [NM_004071]	9.72571	11.1596	10.7461	9.88841	9.56255	9.89386	11.3731	9.94244	9.76253	10.2928	11.789	9.87414	9.16615	9.98623	10.2158	9.54948	8.89463	9.40927	10.0289	9.76949
A_23_P125423	NM_001733	C1R	Homo sapiens complement component 1, r subcomponent (C1R), mRNA [NM_001733]	3.93272	3.99089	3.72854	3.61556	8.00505	8.35827	8.85595	9.61409	11.3624	11.4484	11.2605	11.7923	5.33971	5.36794	5.80862	5.83826	4.02362	4.50451	4.53803	5.27937
A_32_P181593	BX100786	BX100786	BX100786 Soares_testis_NHT Homo sapiens cDNA clone IMAGp998F192621, mRNA sequence [BX100786]	3.25684	0.431666	3.10981	2.09424	3.00514	2.68638	3.60787	3.64525	3.46697	2.878	3.04957	3.55528	2.74694	0.72523	2.588	0.261062	1.53776	2.28664	2.04626	2.59613
A_23_P257763	NM_033254	BOC	Homo sapiens Boc homolog (mouse) (BOC), mRNA [NM_033254]	2.70923	2.36827	1.54472	3.07516	2.73928	2.53313	2.93357	3.81955	3.23361	4.16934	2.61211	3.68137	2.95156	3.22069	3.33644	2.93696	0.176061	2.12762	1.61172	2.60456
A_23_P163787	NM_004530	MMP2	Homo sapiens matrix metallopeptidase 2 (gelatinase A, 72kDa gelatinase, 72kDa type IV collagenase) (MMP2), mRNA [NM_004530]	1.00393	0.431666	1.03127	1.75974	0.907994	0.94168	1.09983	0.507197	5.56332	5.27457	5.40923	3.87555	4.92095	4.73973	4.04402	4.00337	0.64357	0.308611	0.639443	0.805052
A_24_P876152		A_24_P876152		0.251374	0.431666	0.257934	0.435028	0.264832	0.238868	0.241242	0.507197	0.223104	0	0.191472	0.360555	0.170541	0.17666	0.166487	0.261062	0.176061	0.165153	0.175349	0.202537
A_23_P110433	NM_015342	PPWD1	Homo sapiens peptidylprolyl isomerase domain and WD repeat containing 1 (PPWD1), mRNA [NM_015342]	10.9833	10.2525	10.7205	11.2615	10.8437	10.669	10.7397	10.7673	10.3948	10.3464	10.0356	10.3141	10.6865	10.6819	10.9804	10.7742	10.5099	10.8502	10.7921	10.7734
A_23_P145016	NM_006696	BRD8	Homo sapiens bromodomain containing 8 (BRD8), transcript variant 1, mRNA [NM_006696]	11.2251	11.0862	9.89902	11.4396	11.0353	10.6135	9.33707	10.7189	11.5685	11.9552	10.5489	11.5043	11.1966	11.1003	10.8743	11.2064	10.8677	10.9522	9.88913	10.8799
A_23_P94563	NM_002169	IFNA5	Homo sapiens interferon, alpha 5 (IFNA5), mRNA [NM_002169]	1.99828	3.48893	2.82603	3.00067	2.57229	3.013	2.60293	3.1803	2.82976	2.39404	0.832819	0.360555	0.686812	2.22432	2.2788	0.261062	1.22114	1.54173	2.31312	1.71555
A_23_P53724	NM_014718	CLSTN3	Homo sapiens calsyntenin 3 (CLSTN3), mRNA [NM_014718]	3.81582	3.64386	3.58368	4.09104	4.01237	3.99773	4.06726	3.99802	5.01759	3.28435	5.28007	5.43542	4.05342	4.10309	3.22449	3.34731	3.50576	4.24762	3.7886	4.38135
A_23_P166848	NM_002343	LTF	Homo sapiens lactotransferrin (LTF), mRNA [NM_002343]	2.49395	2.95195	0.257934	0.435028	1.93048	2.52802	0.901976	3.87228	3.4951	1.43633	1.93135	5.05905	4.71185	4.6255	4.65821	5.22578	1.13553	1.99958	1.83304	3.1965
A_32_P64286		THC2657613	Q5NT18_ENTHI (Q5NT18) Small GTPase EhRabM3 (Fragment), partial (7%) [THC2657613]	2.82891	2.30707	0.257934	0.435028	0.264832	0.238868	0.241242	0.507197	0.223104	2.12258	0.191472	1.46057	0.170541	0.935823	0.860292	0.261062	0.176061	0.165153	0.175349	0.202537
A_32_P112881		SNX12	Sorting nexin-12. [Source:Uniprot/SWISSPROT;Acc:Q9UMY4] [ENST00000374274]	13.2661	13.1647	13.0937	12.5347	13.7065	13.693	13.4401	12.7257	13.7497	13.5923	13.0062	12.3872	11.9876	12.0302	12.1221	11.569	12.6308	12.6089	12.5122	11.8509
A_23_P96008	NM_006785	MALT1	Homo sapiens mucosa associated lymphoid tissue lymphoma translocation gene 1 (MALT1), transcript variant 1, mRNA [NM_006785]	7.91812	7.15593	7.38199	7.15709	7.70056	7.78145	7.55053	7.34929	9.03284	8.68446	9.03736	8.09835	9.30351	9.26203	9.35074	9.26896	8.46165	8.81071	8.73323	8.22395
A_32_P155721	AF146694	AF146694	Homo sapiens clone IMAGE:121412 mRNA sequence. [AF146694]	2.56411	2.0383	0.257934	2.6157	2.35806	1.72532	1.88946	2.614	3.99503	0.505888	3.85006	3.54907	3.67902	4.20377	3.16103	2.56138	5.40923	5.47505	5.61353	4.39816
A_32_P137632	BC018548	FBXL17	Homo sapiens F-box and leucine-rich repeat protein 17, mRNA (cDNA clone IMAGE:4215262), partial cds. [BC018548]	8.22843	8.25742	8.9319	7.08538	8.18322	7.47079	8.324	6.19566	8.68912	7.48438	8.16015	6.52609	5.98634	6.41402	5.90273	4.18455	7.17324	6.42308	7.67862	5.12617
AT_W_5		AT_W_5		1.21784	1.7578	0.929555	1.67117	1.13614	1.33482	1.06834	1.82023	1.17434	5.67375	0.746274	2.21716	0.539083	0.687905	0.404642	1.49144	0.568373	0.579828	0.64503	0.989695
A_23_P97123	BC007072	RP4-747L4.3	Homo sapiens hypothetical protein MGC12538, mRNA (cDNA clone MGC:12538 IMAGE:3839075), complete cds. [BC007072]	9.02631	8.96159	8.62189	6.6445	7.15099	7.42542	6.77027	3.51966	8.02638	7.93424	6.72553	4.15276	7.10493	7.17793	6.9018	4.96924	7.88495	7.97757	7.47718	3.53918
A_23_P69513	NM_198229	RGS12	Homo sapiens regulator of G-protein signalling 12 (RGS12), transcript variant 1, mRNA [NM_198229]	4.7803	4.64219	4.53953	4.06553	4.84433	5.09772	5.27333	5.52564	4.64488	2.22595	4.8933	4.75584	3.82761	3.60729	3.971	3.95618	3.94345	4.07052	3.40754	4.16966
A_24_P195205		hCG_1790474	PREDICTED: Homo sapiens similar to cAMP-regulated phosphoprotein 19 (ARPP-19) (LOC643896), mRNA [XM_001127593]	7.5783	8.08968	7.42705	6.86128	7.91424	8.39733	8.01389	7.07388	8.55577	8.88474	8.48454	8.08498	8.46904	8.45204	8.66726	7.96938	8.5768	9.00144	8.50145	7.96397
A_24_P914208		A_24_P914208		9.74242	10.3589	10.3656	9.78799	10.8771	11.0737	11.4056	10.8441	10.815	10.7312	10.9954	10.5703	10.1528	10.181	10.4056	9.94561	10.7189	10.6865	10.9152	11.0127
A_24_P925709	BC050552	NISCH	Homo sapiens nischarin, mRNA (cDNA clone IMAGE:5761683), partial cds. [BC050552]	8.50682	8.29297	8.81257	9.17944	8.38505	8.53	9.03077	8.67273	7.55567	8.17105	9.25516	8.52827	7.38253	7.82403	7.76523	8.08283	8.00035	8.33155	8.45702	8.96669
A_24_P226755	NM_014729	TOX	Homo sapiens thymocyte selection-associated high mobility group box (TOX), mRNA [NM_014729]	0.251374	1.59637	0.257934	0.435028	3.24224	2.49715	3.88649	2.65321	5.019	0.321171	4.40079	2.32734	3.19289	3.44218	3.4676	1.55578	0.555399	1.11277	0.595168	0.202537
A_23_P83175	NM_001010915	PTPLAD2	Homo sapiens protein tyrosine phosphatase-like A domain containing 2 (PTPLAD2), mRNA [NM_001010915]	0.251374	0.431666	0.257934	0.435028	0.264832	0.238868	0.241242	0.507197	0.223104	0.523027	0.191472	1.81572	0.170541	0.17666	0.166487	0.261062	0.176061	0.165153	0.175349	0.202537
A_24_P322426	NM_000960	PTGIR	Homo sapiens prostaglandin I2 (prostacyclin) receptor (IP) (PTGIR), mRNA [NM_000960]	9.03132	9.07291	9.35074	9.93586	9.08393	9.20124	9.44943	10.1814	9.18374	9.482	9.60032	10.3593	8.90775	8.8316	9.0387	9.7959	8.7351	8.97136	9.30657	9.976
A_24_P522399		A_24_P522399		0.251374	0.431666	0.257934	0.435028	0.264832	0.922252	1.22487	0.507197	0.223104	3.24407	0.191472	0.360555	0.170541	0.17666	0.166487	0.261062	0.176061	0.165153	0.175349	0.202537
A_23_P398947	NM_205848	SYT6	Homo sapiens synaptotagmin VI (SYT6), mRNA [NM_205848]	0.251374	0.431666	0.257934	0.435028	0.264832	1.82128	0.241242	0.507197	0.223104	1.7457	0.191472	0.360555	1.50249	0.591162	2.60619	0.261062	0.780775	1.65239	1.49791	1.64456
A_23_P67661	NM_001864	COX7A1	Homo sapiens cytochrome c oxidase subunit VIIa polypeptide 1 (muscle) (COX7A1), mRNA [NM_001864]	2.2742	3.83414	0.257934	0.435028	3.25865	3.77457	2.61447	0.507197	2.81366	3.71497	2.48192	0.360555	2.92927	1.95544	2.96401	0.261062	2.62783	3.06988	2.62104	3.3024
A_24_P23951	NM_207474	FLJ42953	Homo sapiens FLJ42953 protein (FLJ42953), mRNA [NM_207474]	8.90936	7.71115	8.36067	8.28112	10.1187	9.69664	9.8845	9.2697	7.61319	7.94546	7.43644	7.17231	7.49126	7.15363	6.93186	7.1115	8.05153	7.803	8.25374	7.72033
A_23_P149998	NM_022129	PBLD	Homo sapiens phenazine biosynthesis-like protein domain containing (PBLD), transcript variant 1, mRNA [NM_022129]	5.13507	5.8156	5.62544	3.9876	5.0147	5.38325	5.03175	4.76247	6.40956	6.1942	6.44746	5.259	5.56672	5.52041	5.70473	5.417	7.01168	7.06936	7.35611	6.53196
A_23_P40433	NM_058187	C21orf63	Homo sapiens chromosome 21 open reading frame 63 (C21orf63), mRNA [NM_058187]	7.04835	5.58778	5.61279	6.17169	4.46905	4.67277	2.19013	4.19713	6.79959	6.53697	5.88347	6.62893	2.65917	0.392471	0.166487	0.261062	4.68484	3.95294	3.37135	4.36423
A_23_P11507	NM_015534	ZZZ3	Homo sapiens zinc finger, ZZ-type containing 3 (ZZZ3), mRNA [NM_015534]	7.50757	6.45783	6.64077	6.69886	7.8975	7.90033	7.5751	6.15267	8.41108	7.91839	8.20326	7.11284	8.74167	8.45967	8.66796	7.90248	8.71851	8.70803	8.27363	7.17231
A_23_P53397	NM_138473	SP1	Homo sapiens Sp1 transcription factor (SP1), mRNA [NM_138473]	6.94852	6.56177	7.55826	7.93301	5.76623	6.01044	5.8136	6.53196	6.0195	4.43026	5.8421	6.44902	5.53726	5.10645	5.32607	5.38882	5.48311	5.21584	5.24072	5.17664
A_23_P345799	NM_173544	FAM129C	Homo sapiens family with sequence similarity 129, member C (FAM129C), mRNA [NM_173544]	3.8665	3.51841	4.0076	2.28772	3.73555	3.87359	3.63676	3.79036	4.07822	2.8959	4.28502	4.76508	4.27966	3.85154	3.92479	4.09065	3.14659	3.03168	3.29561	2.96528
A_23_P25097	NM_032338	C12orf31	Homo sapiens chromosome 12 open reading frame 31 (C12orf31), mRNA [NM_032338]	11.3481	11.633	11.0536	11.4586	11.2737	11.4188	10.8437	11.1539	11.2064	11.6487	11.4458	11.6037	12.0553	12.1455	12.0339	12.1185	11.4253	11.5988	11.4742	11.4791
A_24_P354451		THC2637492	ACOX3_HUMAN (O15254) Acyl-coenzyme A oxidase 3, peroxisomal (Pristanoyl-CoA oxidase) (Branched-chain acyl-CoA oxidase) (BRCACox) , partial (4%) [THC2637492]	7.80046	7.03712	7.58465	7.76061	7.73684	7.39803	7.41273	8.53	6.89961	5.51214	6.74662	7.57536	8.18244	8.06706	8.35465	8.5449	5.90502	5.62899	6.12223	6.36715
A_24_P85590	AF116684	AF116684	Homo sapiens PRO2037 mRNA, complete cds. [AF116684]	0.251374	0.431666	1.48965	0.435028	1.18707	2.3211	1.88471	3.64858	1.39501	0.211164	1.18815	0.360555	0.170541	0.17666	0.600099	0.261062	0.176061	0.165153	0.175349	0.202537
A_23_P155828	NM_020773	TBC1D14	Homo sapiens TBC1 domain family, member 14 (TBC1D14), mRNA [NM_020773]	11.8066	9.97176	8.46455	10.537	11.1913	10.8414	10.4979	10.4469	11.0741	11.2656	9.37635	10.2507	10.8628	10.2556	10.2497	10.1421	11.3911	11.164	9.68801	10.238
A_23_P106773	NM_177528	SULT1A2	Homo sapiens sulfotransferase family, cytosolic, 1A, phenol-preferring, member 2 (SULT1A2), transcript variant 2, mRNA [NM_177528]	13.0509	13.192	13.4881	13.7832	11.0769	10.6521	10.6776	12.0339	10.9559	11.1185	11.473	12.2728	10.0016	10.0261	9.82694	10.6356	10.6294	10.5982	10.8349	11.49
A_23_P385835	NM_018971	GPR27	Homo sapiens G protein-coupled receptor 27 (GPR27), mRNA [NM_018971]	0.886552	0.431666	0.257934	0.435028	1.03892	2.83823	0.241242	3.55508	0.223104	3.38311	0.968228	1.62937	1.30961	0.17666	0.166487	1.56256	1.47403	1.62883	0.727432	0.688845
A_23_P76799	NM_013448	BAZ1A	Homo sapiens bromodomain adjacent to zinc finger domain, 1A (BAZ1A), transcript variant 1, mRNA [NM_013448]	8.79757	8.03594	7.36529	8.33414	9.22448	9.49746	8.55424	8.66754	8.63453	8.27669	7.67933	8.39049	9.10081	8.86587	9.39019	8.89842	8.86841	9.10905	8.25927	8.1679
A_32_P50463	AI709405	AI709405	AI709405 as37d03.x1 Barstead aorta HPLRB6 Homo sapiens cDNA clone IMAGE:2319365 3' similar to contains Alu repetitive element;, mRNA sequence [AI709405]	4.26978	3.86702	4.95621	4.8278	4.13076	4.66113	4.59938	5.14172	4.33449	1.11046	4.5386	3.62565	5.72966	5.566	5.73563	5.87638	3.75741	4.8549	4.68018	5.27071
A_23_P52109	NM_006252	PRKAA2	Homo sapiens protein kinase, AMP-activated, alpha 2 catalytic subunit (PRKAA2), mRNA [NM_006252]	4.75311	4.63634	4.904	4.93031	0.264832	0.238868	0.241242	0.507197	5.25709	2.8829	5.45125	4.33239	4.11196	4.3058	4.70524	3.45324	0.176061	0.165153	0.175349	0.202537
A_23_P204721	NM_000486	AQP2	Homo sapiens aquaporin 2 (collecting duct) (AQP2), mRNA [NM_000486]	3.88257	3.90799	3.71039	4.20483	3.79009	3.39643	3.67124	4.80603	4.42008	1.37063	4.50287	5.13946	3.78254	3.971	3.6229	4.35961	3.80092	4.03773	4.09904	4.4645
A_23_P255076	NM_033411	RWDD2	Homo sapiens RWD domain containing 2 (RWDD2), mRNA [NM_033411]	4.85056	4.90246	2.60412	5.37782	4.7009	4.63693	3.46069	5.68236	6.3222	6.48123	5.60189	7.10923	6.76619	6.94884	6.47516	7.14194	6.50687	6.58974	5.0008	7.24282
A_24_P921477	NM_001080510	LOC124512	Homo sapiens hypothetical protein LOC124512 (LOC124512), mRNA [NM_001080510]	9.25195	9.19211	9.4232	9.22473	8.80151	8.35338	8.9319	9.14298	9.36709	9.28996	9.71201	9.37607	9.2596	9.21922	8.98072	9.14635	9.14635	9.14298	9.60205	9.47784
A_24_P216014	NM_022558	GH2	Homo sapiens growth hormone 2 (GH2), transcript variant 3, mRNA [NM_022558]	0.251374	0.431666	0.257934	0.435028	0.264832	1.00594	1.3232	2.35292	0.223104	0.39214	0.191472	1.54693	0.170541	0.17666	0.486598	0.261062	0.176061	0.165153	0.175349	0.202537
A_23_P7201	AF317680	MED28	Homo sapiens tumor-related protein mRNA, complete cds. [AF317680]	10.0838	10.2314	9.5351	10.6131	10.121	10.174	10.0166	11.4134	10.0674	10.2832	9.85824	10.8591	10.8905	10.8053	10.7607	11.6194	10.2613	10.5374	10.331	11.2143
A_32_P132169		A_32_P132169		2.66194	0.431666	0.257934	0.435028	0.264832	1.62526	2.35398	0.507197	1.14979	1.45019	0.191472	0.360555	1.75933	2.27507	1.59454	2.25448	0.176061	1.18108	0.175349	2.68122
A_23_P105900		ENST00000237763	Transcription factor BTF3 homolog 1 (Basic transcription factor 3-like 1). [Source:Uniprot/SWISSPROT;Acc:Q13890] [ENST00000237763]	13.2076	13.5568	13.5432	13.2711	12.6167	12.8343	12.9582	13.6517	12.6364	12.682	12.6575	13.032	13.7176	13.87	14.0046	14.0257	13.1637	13.3864	13.6752	13.6979
A_24_P59506	AK097528	AK097528	Homo sapiens cDNA FLJ40209 fis, clone TESTI2020999. [AK097528]	1.81483	0.431666	0.257934	0.435028	0.264832	0.238868	0.241242	0.507197	0.223104	0.18147	0.191472	0.360555	0.170541	0.17666	0.166487	0.261062	0.176061	0.165153	0.175349	0.693567
A_23_P402287	NM_153371	LNX2	Homo sapiens ligand of numb-protein X 2 (LNX2), mRNA [NM_153371]	8.87931	8.51056	7.11728	7.87281	9.69614	10.0819	8.68011	8.21036	9.09876	9.25697	8.3857	7.19128	9.11657	8.79461	9.09774	8.26858	10.6429	11.5336	9.9145	9.39885
A_24_P583225	BC053841	LOC349114	Homo sapiens hypothetical protein LOC349114, mRNA (cDNA clone IMAGE:6379934), partial cds. [BC053841]	3.41512	2.588	2.6784	3.1597	2.8611	1.77622	2.16813	0.507197	4.95932	2.97612	3.80902	1.89952	2.41398	2.53313	1.60587	1.39561	4.67602	1.40802	1.5844	2.22196
A_23_P314726	NM_002651	PIK4CB	Homo sapiens phosphatidylinositol 4-kinase, catalytic, beta polypeptide (PIK4CB), mRNA [NM_002651]	9.80769	9.55799	8.7092	9.77862	9.82863	9.70712	9.06926	9.74061	10.2173	10.0085	9.70679	9.96578	9.82107	9.59353	9.17608	9.80576	9.20019	9.39071	9.04872	9.46867
A_24_P241815	NM_002229	JUNB	Homo sapiens jun B proto-oncogene (JUNB), mRNA [NM_002229]	6.59837	7.58217	8.23602	6.99188	7.86537	7.67694	9.81583	7.82326	7.17355	6.53568	8.58936	8.07486	5.50882	7.32308	7.19257	6.05146	6.60014	6.09389	7.25091	6.58525
A_23_P37623	NM_181077	GOLGA8A	Homo sapiens golgi autoantigen, golgin subfamily a, 8A (GOLGA8A), mRNA [NM_181077]	7.05869	8.13942	8.68067	8.73704	7.26022	6.77651	7.33601	8.0656	7.45132	7.19026	7.64091	9.26721	7.26973	7.65765	7.63925	8.07486	7.09079	6.54744	7.29458	7.94771
A_24_P932451	BX641037	BAZ2B	Homo sapiens mRNA; cDNA DKFZp686H10114 (from clone DKFZp686H10114). [BX641037]	5.44679	5.80456	6.11035	6.17295	3.62789	3.75774	4.1254	4.90811	4.33395	3.91628	5.20122	5.90135	6.23251	6.0574	6.30565	6.85077	4.6139	4.1555	5.17523	5.62844
A_32_P58029		A_32_P58029		3.424	4.04619	4.26118	3.76185	2.68926	3.38174	3.09575	3.90238	4.06786	7.80396	4.68209	4.64466	3.64386	3.56747	3.57487	3.48371	2.99122	2.9524	4.8001	3.21654
A_23_P315451	NM_199180	KIRREL2	Homo sapiens kin of IRRE like 2 (Drosophila) (KIRREL2), transcript variant 3, mRNA [NM_199180]	3.01958	3.35304	3.75379	3.76528	3.05387	3.39841	3.64999	3.8439	4.6347	4.48949	4.17562	4.21364	1.94621	2.53871	2.45446	1.59849	1.34514	0.165153	1.02994	0.755457
A_23_P358944	NM_033244	PML	Homo sapiens promyelocytic leukemia (PML), transcript variant 5, mRNA [NM_033244]	11.7506	10.8061	11.4396	12.0969	11.8953	11.6985	11.4919	12.301	10.5943	10.5328	10.505	11.0746	11.8812	11.773	12.1351	12.0905	10.2795	10.3101	10.3016	10.913
A_23_P214432		THC2548775		2.91655	0.431666	0.257934	2.54373	2.1718	2.04571	2.53488	0.507197	3.67046	1.58389	3.19128	3.21222	2.59541	3.02483	3.43867	2.60206	3.30901	2.42217	1.67732	2.08773
A_24_P765923	AK021985	AK021985	Homo sapiens cDNA FLJ11923 fis, clone HEMBB1000341. [AK021985]	3.21023	3.83607	2.27988	0.435028	2.57199	2.24033	3.55682	3.29707	4.1101	2.74722	4.11723	4.91393	3.60419	3.5655	3.74232	3.69633	2.59353	3.15034	3.71609	3.82524
A_23_P68436	NM_080869	WFDC12	Homo sapiens WAP four-disulfide core domain 12 (WFDC12), mRNA [NM_080869]	2.91595	2.17222	1.52343	0.435028	1.99458	2.10765	2.83269	1.90139	2.42344	2.69047	0.191472	2.81462	1.27436	1.53588	1.98782	0.882798	0.609361	1.48636	1.87884	0.874153
A_32_P86616		A_32_P86616		4.84416	4.39816	2.90734	3.24698	4.69029	4.89811	4.64274	0.507197	5.37596	4.92374	5.1795	3.43405	5.1476	5.02308	5.54595	4.19895	4.22128	4.70825	4.07841	3.28248
A_23_P333683	NM_178822	IGSF10	Homo sapiens immunoglobulin superfamily, member 10 (IGSF10), mRNA [NM_178822]	0.251374	0.431666	0.257934	0.435028	3.09296	2.00575	3.23361	2.15304	0.223104	2.89527	0.191472	0.360555	0.170541	0.17666	0.166487	0.261062	2.82454	1.35511	1.13738	0.202537
A_24_P247861	AK094947	AK094947	Homo sapiens cDNA FLJ37628 fis, clone BRCOC2015597. [AK094947]	0.251374	0.431666	0.257934	0.435028	0.264832	0.238868	0.241242	0.507197	1.55545	0.236912	0.191472	0.360555	0.170541	0.17666	0.469485	0.261062	0.176061	0.165153	0.175349	0.202537
A_23_P109001	NM_014657	KIAA0406	Homo sapiens KIAA0406 (KIAA0406), mRNA [NM_014657]	6.36027	5.7756	4.78473	4.97321	6.63933	6.59345	5.83138	4.87535	6.29077	6.15041	5.22015	3.86818	5.65717	5.4732	4.60643	4.57843	6.41923	6.67767	5.77108	5.29963
A_23_P30983	NM_198568	GJB7	Homo sapiens gap junction protein, beta 7 (GJB7), mRNA [NM_198568]	0.251374	0.431666	0.257934	0.435028	5.21313	4.89949	5.83157	5.47541	3.13292	0.230463	2.55462	2.5462	0.170541	1.58903	1.83796	0.261062	0.442318	0.451336	0.614182	3.2217
A_24_P196307	AF314543	AF314543	Homo sapiens ovarian cancer-related protein 1 (OCR1) mRNA, complete cds. [AF314543]	0.251374	0.431666	0.257934	0.435028	0.264832	0.238868	0.241242	0.507197	0.223104	0.0296807	0.191472	1.42912	0.170541	0.17666	0.166487	0.261062	0.176061	0.165153	0.175349	0.202537
A_23_P137434	NM_014372	RNF11	Homo sapiens ring finger protein 11 (RNF11), mRNA [NM_014372]	10.5024	10.7064	10.2458	9.84801	11.3944	11.5029	11.1431	9.95974	11.5095	11.6523	10.9114	9.92121	12.1167	11.9409	12.1199	11.183	11.2133	11.6415	11.13	10.1979
A_23_P160406	NM_016121	KCTD3	Homo sapiens potassium channel tetramerisation domain containing 3 (KCTD3), mRNA [NM_016121]	11.9867	11.0814	10.7537	11.3092	10.6253	10.7455	10.0968	9.90625	11.8509	11.7863	10.7982	10.3586	11.1881	11.0127	11.3539	10.4501	11.2865	11.3433	11.1933	10.5289
A_32_P118568	NR_002727	RFPL1S	Homo sapiens ret finger protein-like 1 antisense (RFPL1S) on chromosome 22 [NR_002727]	0.251374	0.431666	0.257934	0.435028	0.264832	0.238868	0.241242	2.29902	0.223104	2.44852	0.191472	0.360555	0.170541	0.17666	0.166487	0.261062	0.176061	0.165153	0.175349	0.202537
A_23_P373584	NM_139167	SGCZ	Homo sapiens sarcoglycan zeta (SGCZ), mRNA [NM_139167]	0.251374	0.431666	0.257934	0.435028	0.264832	0.238868	0.241242	0.507197	0.223104	0	0.191472	0.360555	0.170541	0.17666	0.166487	0.261062	0.176061	0.165153	0.175349	0.202537
A_23_P139123	NM_000062	SERPING1	Homo sapiens serpin peptidase inhibitor, clade G (C1 inhibitor), member 1, (angioedema, hereditary) (SERPING1), transcript variant 1, mRNA [NM_000062]	0.842735	0.431666	0.257934	0.435028	0.264832	1.5423	1.89472	2.40581	1.18512	1.38576	1.25692	1.80449	1.28228	0.481577	0.458753	0.261062	0.176061	0.526066	0.175349	1.48312
A_23_P106080	NM_032572	RNASE7	Homo sapiens ribonuclease, RNase A family, 7 (RNASE7), mRNA [NM_032572]	4.20404	3.6951	4.21616	3.89578	5.33074	5.93568	6.7045	6.3655	3.59823	3.98282	3.60664	4.56426	3.69243	3.88927	3.65544	4.54741	3.69572	3.98624	4.2111	4.9993
A_23_P109235	NM_016732	RALY	Homo sapiens RNA binding protein, autoantigenic (hnRNP-associated with lethal yellow homolog (mouse)) (RALY), transcript variant 1, mRNA [NM_016732]	11.3653	11.3463	11.6144	11.0294	11.4182	11.4388	11.6159	11.2388	10.594	10.75	10.637	10.5317	10.3869	10.3346	10.1114	10.3815	11.3977	11.6023	11.8239	11.3161
A_32_P171793		THC2676635		6.06865	6.0816	6.41826	5.80753	7.43521	7.34791	7.96838	6.68127	6.97601	6.68459	6.55287	5.97284	7.0624	7.27005	7.6956	6.84932	6.37303	6.39044	6.89904	5.85111
A_23_P109269	NM_005560	LAMA5	Homo sapiens laminin, alpha 5 (LAMA5), mRNA [NM_005560]	9.29316	8.66863	9.32193	9.62489	10.1595	9.97712	10.5024	9.90449	9.91999	9.92607	10.6528	10.3092	6.71397	6.25737	6.09033	6.52977	8.41283	8.00273	8.72057	8.63583
A_24_P147461	NM_198833	SERPINB8	Homo sapiens serpin peptidase inhibitor, clade B (ovalbumin), member 8 (SERPINB8), transcript variant 2, mRNA [NM_198833]	5.6886	6.76182	6.29908	4.50135	8.34744	8.62346	8.2169	6.68623	5.7347	5.28099	6.74493	4.87436	8.9452	9.02186	9.00578	8.46569	6.27304	6.90066	7.00698	5.63698
A_24_P752362		A_24_P752362		9.64654	10.1137	10.096	8.3402	7.44461	7.8565	7.96002	6.59438	8.41809	8.24601	8.25899	7.49152	8.76969	9.04511	9.25156	8.19741	9.18507	9.06461	9.21857	7.70193
A_24_P284584	NM_032497	ZNF559	Homo sapiens zinc finger protein 559 (ZNF559), mRNA [NM_032497]	3.49093	3.50206	0.257934	3.24439	5.70452	5.33513	4.83539	4.90524	5.20092	5.27976	3.3825	4.48232	4.942	4.77487	5.12563	4.27508	4.66778	4.71698	3.66848	2.67799
A_23_P352799		NPW	Neuropeptide W precursor (Preproprotein L8) (hPPL8) [Contains: Neuropeptide W-23 (NPW23) (hL8); Neuropeptide W-30 (NPW30) (hL8C)]. [Source:Uniprot/SWISSPROT;Acc:Q8N729] [ENST00000329610]	2.82822	4.55196	3.61319	4.19515	3.05359	3.8803	3.88733	4.28393	4.65596	5.62959	4.78395	6.71365	3.03779	3.54543	2.48991	2.71342	4.70883	6.15636	4.82812	6.82049
A_24_P913096		A_24_P913096		2.98292	2.66941	0.257934	0.435028	2.08206	0.238868	1.5005	2.97368	1.65393	0.220697	0.191472	0.360555	2.46481	1.95375	1.11735	0.261062	0.368393	0.165153	0.175349	0.202537
A_23_P62255	NM_005314	GRPR	Homo sapiens gastrin-releasing peptide receptor (GRPR), mRNA [NM_005314]	0.251374	2.63997	1.56561	0.435028	2.05933	2.19604	0.241242	0.507197	2.71952	0.549664	1.47942	1.54779	0.170541	0.17666	0.166487	0.261062	0.738777	0.165153	0.175349	0.202537
A_24_P936875		THC2518866		5.0576	4.86663	4.47298	5.44114	4.67367	5.04065	4.82032	5.03476	5.31655	4.49184	5.48909	5.81601	4.6538	4.48656	4.74877	4.59	5.18918	5.16335	4.54181	5.33763
A_24_P145333	AL834353	AL834353	Homo sapiens mRNA; cDNA DKFZp547D0916 (from clone DKFZp547D0916) [AL834353]	0.251374	3.64306	0.257934	0.435028	2.50265	0.910768	0.241242	0.507197	2.81217	0.146598	0.191472	3.66062	0.170541	1.44256	0.786791	0.261062	0.176061	0.165153	0.175349	0.202537
A_23_P366426	NM_173464	L3MBTL4	Homo sapiens l(3)mbt-like 4 (Drosophila) (L3MBTL4), mRNA [NM_173464]	0.251374	1.73645	0.257934	0.435028	0.264832	0.238868	0.241242	0.507197	0.223104	0	0.191472	0.360555	0.170541	0.598823	0.166487	0.261062	0.176061	0.165153	0.175349	0.202537
A_32_P823874	AL109704	AL109704	Homo sapiens mRNA full length insert cDNA clone EUROIMAGE 897021. [AL109704]	0.251374	0.431666	0.257934	0.435028	0.264832	0.238868	0.241242	0.507197	0.223104	1.27578	0.191472	0.360555	0.170541	0.17666	0.166487	0.261062	0.176061	0.165153	0.175349	0.202537
A_23_P120845	NM_005080	XBP1	Homo sapiens X-box binding protein 1 (XBP1), transcript variant 1, mRNA [NM_005080]	12.8273	12.8307	12.8554	12.6115	13.2612	12.6608	12.5293	12.6058	13.1468	13.4342	13.8793	13.6433	12.1757	12.9814	12.5701	12.5175	14.357	14.277	13.942	13.975
A_24_P289106		ENST00000356572	FAM39B protein. [Source:Uniprot/SPTREMBL;Acc:Q6GMS0] [ENST00000356572]	9.73413	9.81178	10.0699	10.7222	9.86635	9.73618	10.1234	10.4911	9.87847	10.3615	10.3634	10.1859	9.66398	9.63695	9.56383	10.4124	9.17721	9.77141	9.65404	10.1901
A_23_P64051		CDC42BPG	Serine/threonine-protein kinase MRCK gamma (EC 2.7.11.1) (CDC42- binding protein kinase gamma) (Myotonic dystrophy kinase-related CDC42-binding kinase gamma) (Myotonic dystrophy protein kinase-like alpha) (MRCK gamma) (DMPK-like gamma)....	6.85808	7.01005	7.39541	6.97742	9.43743	9.63274	9.67752	9.42398	6.61077	3.85772	7.03497	7.56397	1.41803	0.17666	1.12835	0.261062	8.92301	8.77414	9.21345	9.19415
A_24_P108401	AF335478	KLK3	Homo sapiens prostate-specific antigen variant 2 mRNA, complete cds, alternatively spliced. [AF335478]	17.1603	16.9001	17.1199	17.1878	17.0929	16.8611	16.9489	16.3144	17.2388	17.4316	17.3029	16.212	17.2015	17.0169	17.0825	17.0562	16.6608	16.8794	16.5832	16.5909
A_23_P105144	NM_020974	SCUBE2	Homo sapiens signal peptide, CUB domain, EGF-like 2 (SCUBE2), mRNA [NM_020974]	1.04305	2.74279	0.257934	0.435028	0.264832	0.238868	0.241242	0.507197	0.223104	0.242064	0.191472	0.360555	0.170541	0.17666	0.166487	0.261062	0.176061	0.165153	0.175349	0.202537
A_32_P37988		THC2728454		0.251374	0.431666	0.257934	0.435028	0.264832	0.238868	0.241242	0.507197	0.223104	0.0722715	0.191472	0.360555	0.773513	0.17666	0.166487	0.261062	0.176061	0.165153	0.175349	0.202537
A_24_P350499	AK074620	AK074620	Homo sapiens cDNA FLJ90139 fis, clone HEMBB1001026, highly similar to Transmembrane 9 superfamily protein member 3 precursor. [AK074620]	0.251374	0.431666	0.257934	0.435028	0.264832	1.56226	0.241242	2.18026	0.223104	0.20266	0.191472	0.360555	0.473227	0.17666	0.166487	0.261062	0.176061	0.165153	0.175349	0.202537
A_23_P63696	NM_032112	MRPL43	Homo sapiens mitochondrial ribosomal protein L43 (MRPL43), nuclear gene encoding mitochondrial protein, transcript variant 1, mRNA [NM_032112]	11.6545	11.0996	11.3554	11.9943	11.0777	10.8739	10.8964	11.8684	11.2794	11.3944	11.3068	12.3033	11.8461	11.7942	11.742	12.3776	11.8185	11.5451	11.7519	12.3141
A_24_P63563	NM_014773	KIAA0141	Homo sapiens KIAA0141 (KIAA0141), mRNA [NM_014773]	9.67059	10.0756	10.3884	10.4957	8.90161	8.59524	9.21626	9.6113	9.37738	9.46173	9.89084	10.0854	9.28571	9.61019	9.31691	9.80769	9.57834	9.3014	10.0176	9.86182
A_23_P65733	NM_014106	ZNF770	Homo sapiens zinc finger protein 770 (ZNF770), mRNA [NM_014106]	4.52878	4.70846	4.76188	4.20541	4.87726	5.14202	5.14475	5.65577	5.10572	4.61907	5.5276	5.38753	4.80117	4.8779	4.74079	4.51956	5.00304	4.66538	5.13842	4.88266
A_23_P161998	NM_000613	HPX	Homo sapiens hemopexin (HPX), mRNA [NM_000613]	3.50054	4.33775	3.39781	4.10265	3.38931	4.22492	4.6255	5.02929	3.87967	4.41615	3.80722	4.76583	3.68016	2.31588	3.24627	2.48924	3.44554	3.15781	3.32472	3.63324
A_23_P27256	NM_020648	TWSG1	Homo sapiens twisted gastrulation homolog 1 (Drosophila) (TWSG1), mRNA [NM_020648]	7.23775	7.40002	7.26369	5.52853	7.1057	7.75648	7.64375	5.99578	6.38729	5.41046	6.16004	4.78048	6.84133	6.78523	7.71115	6.27253	5.86895	6.03394	6.31188	4.65731
A_32_P94354	AA234275	AA234275	AA234275 zr54d11.r1 Soares_NhHMPu_S1 Homo sapiens cDNA clone IMAGE:667221 5', mRNA sequence [AA234275]	4.64708	4.59724	4.72295	5.20073	4.67543	4.98616	4.82409	5.59392	4.99307	3.23604	5.4603	5.5994	4.8766	4.49972	4.74052	5.59533	4.60061	4.76696	4.6711	4.86759
A_23_P17739	NM_003426	ZNF74	Homo sapiens zinc finger protein 74 (ZNF74), transcript variant 1, mRNA [NM_003426]	7.6869	6.97498	5.92578	7.78956	8.52464	8.5791	8.03927	8.74554	7.97848	7.96278	7.29235	7.94104	8.08022	7.64882	7.60121	8.42384	8.89632	8.9675	8.27236	9.11021
A_23_P395609	NM_147189	FAM110B	Homo sapiens family with sequence similarity 110, member B (FAM110B), mRNA [NM_147189]	0.251374	0.431666	0.257934	0.435028	0.264832	0.238868	0.241242	0.507197	3.98937	0.366394	0.191472	1.85827	4.38433	3.23306	4.47602	4.09347	0.176061	0.165153	0.175349	0.202537
A_23_P22854	NM_017712	PGPEP1	Homo sapiens pyroglutamyl-peptidase I (PGPEP1), mRNA [NM_017712]	4.49873	3.59613	3.89176	4.83139	2.90374	2.46481	3.32828	4.17015	3.30424	0.232208	4.46997	4.92456	3.77657	3.57654	2.89383	4.04963	2.87714	2.23543	2.91998	3.96974
A_24_P100613	NM_005559	LAMA1	Homo sapiens laminin, alpha 1 (LAMA1), mRNA [NM_005559]	0.251374	0.431666	0.257934	0.435028	0.264832	0.238868	0.241242	0.507197	3.42733	0.188435	1.41697	0.360555	5.80184	5.52909	4.47242	3.76644	0.176061	0.165153	0.175349	0.202537
A_32_P6107		A_32_P6107		5.00002	3.31534	2.51204	4.4552	4.82294	4.98542	4.14112	5.06499	4.6237	2.7959	3.98332	3.99503	2.69753	1.12066	3.01897	0.261062	5.05137	5.03543	3.347	4.34842
A_24_P710270	AI827739	AI827739	AI827739 wf11e09.x1 Soares_NFL_T_GBC_S1 Homo sapiens cDNA clone IMAGE:2350312 3', mRNA sequence [AI827739]	6.05194	6.45759	7.01361	6.60285	5.56737	5.53565	5.73097	5.60879	4.19391	3.1336	4.47701	4.80435	4.45839	4.4265	4.81839	4.62424	5.9006	6.09304	5.92959	5.82644
A_23_P77192	AF116651	AF116651	Homo sapiens PRO0800 mRNA, complete cds. [AF116651]	0.251374	0.431666	0.257934	0.435028	0.264832	0.238868	0.241242	0.507197	0.223104	0.228876	0.191472	0.360555	0.170541	0.17666	0.337943	0.261062	0.176061	1.89092	0.175349	0.202537
A_24_P307993	BC035312	CYorf15B	Homo sapiens chromosome Y open reading frame 15B, mRNA (cDNA clone MGC:21662 IMAGE:4747440), complete cds. [BC035312]	0.251374	0.431666	0.257934	0.435028	0.264832	0.238868	0.241242	0.507197	0.223104	0	0.191472	0.360555	2.63587	2.6037	2.07812	0.261062	0.176061	3.71808	0.175349	0.202537
A_23_P44363	NM_020753	CASKIN2	Homo sapiens CASK interacting protein 2 (CASKIN2), mRNA [NM_020753]	5.82392	6.43928	5.15909	5.74893	5.42278	5.86347	5.06156	5.32538	5.9067	5.03064	5.36208	6.01642	5.42316	5.52564	5.69525	5.37708	5.83448	6.49974	5.39844	5.53286
A_23_P774		ENST00000368646	DENN/MADD domain containing 4B. [Source:Uniprot/SPTREMBL;Acc:Q5T4K0] [ENST00000368646]	10.0937	9.87847	9.86883	10.1109	9.7114	9.50223	9.94478	9.66612	9.62514	9.67219	9.65588	9.28608	9.72241	9.57698	9.08291	9.70826	9.4331	9.76924	9.69579	9.43678
A_23_P97296	NM_018090	NECAP2	Homo sapiens NECAP endocytosis associated 2 (NECAP2), mRNA [NM_018090]	10.5767	10.2553	10.1605	10.8155	11.7778	11.6515	11.0769	11.8226	10.7007	10.6548	10.0899	10.6661	11.4239	11.2842	11.4484	11.688	10.5571	10.7115	10.3186	11.043
A_23_P109774	NM_014415	ZBTB11	Homo sapiens zinc finger and BTB domain containing 11 (ZBTB11), mRNA [NM_014415]	8.81783	8.66346	7.78471	8.41081	9.29725	9.49094	8.42983	8.81221	9.56211	10.1461	9.47034	9.19148	9.33273	9.18681	9.22756	9.05729	9.48061	9.87455	8.98627	8.98914
A_24_P383267	NM_001080484	KIAA1751	Homo sapiens KIAA1751 (KIAA1751), mRNA [NM_001080484]	0.251374	0.431666	0.980054	0.435028	0.264832	0.238868	0.241242	0.507197	0.223104	1.06926	0.191472	0.360555	0.170541	0.17666	0.166487	0.261062	0.176061	0.165153	0.175349	0.202537
A_23_P313560	NM_181659	NCOA3	Homo sapiens nuclear receptor coactivator 3 (NCOA3), transcript variant 1, mRNA [NM_181659]	10.3687	8.76764	9.63991	9.38162	10.0633	9.71347	9.34603	7.74182	9.41703	8.51716	8.53586	6.97715	8.1545	7.44876	7.35393	6.73931	8.38156	8.39298	7.27679	6.246
A_23_P64854	NM_004693	KRT75	Homo sapiens keratin 75 (KRT75), mRNA [NM_004693]	0.251374	0.431666	0.257934	1.98633	9.57179	9.47903	9.84657	8.34439	0.223104	0.236484	0.191472	0.360555	0.170541	0.17666	0.166487	0.261062	0.176061	0.165153	1.02857	0.202537
A_24_P378987	NM_145177	DHRSX	Homo sapiens dehydrogenase/reductase (SDR family) X-linked (DHRSX), mRNA [NM_145177]	10.0973	10.0341	10.5884	10.979	9.78396	9.06396	10.0047	11.1102	11.8129	10.5863	11.4622	12.1771	9.9795	9.98869	9.9653	10.89	9.96451	9.66504	10.3481	10.9891
A_32_P30693	NM_003707	RUVBL1	Homo sapiens RuvB-like 1 (E. coli) (RUVBL1), mRNA [NM_003707]	5.37416	5.26729	5.259	5.00341	5.61719	5.76623	5.87604	5.67621	5.89979	6.27819	5.6293	5.72911	6.09006	6.11491	5.87813	5.79786	6.28663	6.18341	6.23251	5.51287
A_23_P208393	BE671182	BE671182	BE671182 7e55a01.x1 NCI_CGAP_Lu24 Homo sapiens cDNA clone IMAGE:3286344 3' similar to contains element MSR1 repetitive element ;, mRNA sequence [BE671182]	5.76758	5.79049	6.02751	6.65611	5.75643	5.71768	5.40734	6.95376	5.26959	3.94922	5.44718	6.3299	5.14333	5.0219	5.13507	5.66864	5.56537	5.74893	5.61279	6.37937
A_32_P198325	NM_207644	C22orf36	Homo sapiens chromosome 22 open reading frame 36 (C22orf36), mRNA [NM_207644]	6.88736	6.70598	6.42271	8.66615	6.51553	6.58819	5.48042	7.71352	6.25094	5.78991	6.49884	7.50471	3.96895	4.04646	3.56666	5.30867	5.40463	5.52585	5.1894	7.13638
A_24_P173790	AK055963	RP4-621O15.2	Homo sapiens cDNA FLJ31401 fis, clone NT2NE2000038. [AK055963]	5.25465	5.8896	5.83876	5.89077	4.51235	4.86759	5.10616	6.44776	5.27071	3.35726	5.94213	6.301	4.49642	5.00237	4.81421	5.3137	4.42507	4.82929	5.318	5.48232
A_23_P77043	NM_024764	C14orf161	Homo sapiens chromosome 14 open reading frame 161 (C14orf161), mRNA [NM_024764]	0.251374	0.431666	0.257934	0.435028	1.88685	1.76156	1.44059	0.507197	0.223104	0.199846	0.191472	2.58739	0.170541	0.17666	0.166487	0.261062	2.07812	1.35894	0.175349	0.202537
A_23_P169619	NM_005935	AFF1	Homo sapiens AF4/FMR2 family, member 1 (AFF1), mRNA [NM_005935]	4.51448	3.65771	4.36019	3.23856	4.88553	5.21165	4.70258	4.6538	4.81248	0.927683	4.85604	4.51103	4.78727	5.01385	5.4018	4.38827	5.61972	4.46357	4.68764	3.80766
A_23_P322076	NM_001080470	ZNF697	Homo sapiens zinc finger protein 697 (ZNF697), mRNA [NM_001080470]	4.82598	5.17035	5.00056	5.34192	5.46401	6.82345	5.1894	5.84452	4.50827	5.84953	4.432	8.83088	6.82653	6.70598	6.54364	6.5181	5.03808	4.45991	4.35232	5.09028
A_23_P330895	NM_001001716	NFKBIB	Homo sapiens nuclear factor of kappa light polypeptide gene enhancer in B-cells inhibitor, beta (NFKBIB), transcript variant 2, mRNA [NM_001001716]	6.77853	7.85059	8.58897	6.56074	8.66414	8.81588	9.63695	7.85098	7.2145	7.90212	8.39819	8.00721	7.82601	8.49726	7.82251	7.68538	8.60779	8.84973	9.40625	8.43676
A_23_P121253	NM_003810	TNFSF10	Homo sapiens tumor necrosis factor (ligand) superfamily, member 10 (TNFSF10), mRNA [NM_003810]	4.48073	4.33808	4.8712	5.11792	7.58059	7.02422	8.48275	8.69252	6.65311	4.38827	6.08225	6.37799	3.16271	3.40805	3.11299	3.44727	6.57011	6.51014	6.55346	7.04487
A_23_P16609	AL136548	ZNF506	Homo sapiens mRNA; cDNA DKFZp761G18121 (from clone DKFZp761G18121). [AL136548]	6.87462	7.14804	7.00677	6.78722	7.30376	7.5475	7.2797	7.35916	6.28502	6.00092	7.09039	6.56145	5.63428	5.89637	5.57894	5.747	7.08603	7.00489	7.24071	6.59867
A_32_P140220		THC2678509		4.75471	6.25273	7.17169	4.88523	4.18751	4.12067	4.74823	5.07402	4.07265	5.25574	5.49475	4.88684	5.15607	5.748	5.48848	4.6434	4.39138	3.67046	4.97952	4.57288
A_23_P103661	NM_139118	YY1AP1	Homo sapiens YY1 associated protein 1 (YY1AP1), transcript variant 2, mRNA [NM_139118]	10.3846	10.8031	9.37289	10.2922	10.4828	10.6653	9.67532	10.1535	11.3469	11.8538	11.3357	10.9102	10.7647	10.7885	10.594	10.5238	10.9522	11.1714	10.438	10.3355
A_23_P123608	NM_004972	JAK2	Homo sapiens Janus kinase 2 (a protein tyrosine kinase) (JAK2), mRNA [NM_004972]	5.08804	3.71237	3.79733	4.04782	6.48271	6.40607	5.58963	5.28355	5.20596	4.89099	4.35529	3.54934	6.00974	5.62844	5.99247	5.2824	3.95218	3.58002	3.39918	2.16993
A_24_P935054	AF015521	MUC5AC	Homo sapiens mucin (MUC 5AC) mRNA, partial cds. [AF015521]	6.64797	7.02076	7.33377	7.20817	6.62716	6.75336	7.02102	7.18363	7.41665	7.47593	7.18509	7.50949	7.23542	7.34904	7.18821	7.70822	6.85188	6.90848	7.50108	7.47593
A_23_P425332	NM_058237	KIAA1622	Homo sapiens KIAA1622 (KIAA1622), transcript variant 1, mRNA [NM_058237]	0.251374	0.431666	0.257934	0.435028	8.42144	8.05722	8.42495	7.60757	1.57764	0.137806	0.191472	0.360555	5.49854	5.33021	5.6886	4.941	0.496342	0.165153	0.175349	0.202537
A_23_P87041		THC2655354	AB006623 No similarities to any reported proteins {Homo sapiens} (exp=-1; wgp=0; cg=0), partial (81%) [THC2655354]	2.60323	3.79224	3.50121	0.435028	0.264832	0.238868	1.26376	0.507197	2.49652	2.15528	1.49055	2.06008	3.78823	4.298	4.36741	3.10718	2.33533	3.19624	3.26367	2.02095
A_23_P36962	NM_006260	DNAJC3	Homo sapiens DnaJ (Hsp40) homolog, subfamily C, member 3 (DNAJC3), mRNA [NM_006260]	8.53836	8.503	8.59638	7.38611	9.22266	9.01159	9.10693	7.89541	8.07906	7.55826	7.1616	6.78686	8.56226	8.40802	8.17436	7.6869	8.21284	8.04985	8.26935	7.36745
A_23_P17490	NM_001009924	C20orf30	Homo sapiens chromosome 20 open reading frame 30 (C20orf30), transcript variant 2, mRNA [NM_001009924]	11.8928	12.1978	12.3797	12.0875	12.245	12.2481	12.3834	12.6589	10.4195	10.4035	10.3929	11.0152	11.5804	11.6897	11.9257	11.8731	11.5817	11.7839	12.0574	12.1492
A_24_P7232	NM_024519	FAM65A	Homo sapiens family with sequence similarity 65, member A (FAM65A), mRNA [NM_024519]	5.64233	5.8096	5.91254	5.57075	5.79985	5.84479	5.9799	6.131	5.64645	5.12729	5.74233	6.17489	5.07897	4.941	4.88294	5.467	4.79615	4.95036	4.91556	5.44344
A_23_P94494	NM_007005	TLE4	Homo sapiens transducin-like enhancer of split 4 (E(sp1) homolog, Drosophila) (TLE4), mRNA [NM_007005]	1.48965	0.431666	0.257934	0.435028	3.79706	4.3725	4.10484	3.72302	3.83301	1.66276	3.45688	1.63907	5.10271	4.9969	5.17223	5.10428	3.12359	3.9592	2.58957	2.54684
A_24_P290188		A_24_P290188		8.28321	8.86433	9.04946	8.959	7.66411	7.80203	7.90521	8.74852	9.75556	10.1057	9.55878	10.7156	8.35757	8.54402	8.52893	8.97234	8.83644	9.09905	9.33801	10.1119
A_23_P367420	NM_003813	ADAM21	Homo sapiens ADAM metallopeptidase domain 21 (ADAM21), mRNA [NM_003813]	3.04583	2.71917	0.257934	0.435028	1.89426	0.238868	1.35511	0.507197	4.06406	0.615453	2.85833	4.18096	4.7893	5.02679	4.88754	4.82977	1.79372	2.76233	2.14308	2.94951
A_23_P81219	NM_016619	PLAC8	Homo sapiens placenta-specific 8 (PLAC8), mRNA [NM_016619]	13.6743	13.52	13.9498	14.3121	6.55122	6.49884	7.13338	8.41864	9.32108	9.33029	9.07112	10.3016	5.94547	6.25891	6.59954	6.92901	7.78207	7.84047	8.68252	9.46547
A_32_P8971		A_32_P8971		10.4565	10.7433	11.3407	12.1612	9.43159	9.57056	10.1878	11.8648	9.74503	9.79964	10.1818	11.6408	10.8053	10.7195	11.0114	12.0631	8.96458	9.42096	9.97001	11.4853
A_23_P68138		A_23_P68138		3.66003	4.48729	3.85936	3.87892	3.53249	3.29106	2.90914	2.20335	4.16726	2.03463	4.74631	4.44181	4.38027	3.98817	4.0357	3.36212	3.56861	3.53444	4.07019	2.88373
A_23_P304311	NM_058199	OLFM1	Homo sapiens olfactomedin 1 (OLFM1), transcript variant 3, mRNA [NM_058199]	1.72403	0.431666	0.257934	0.435028	0.264832	0.238868	0.241242	0.507197	2.77316	0.731971	3.28292	3.61989	0.407884	0.17666	0.166487	0.261062	0.176061	0.165153	0.175349	0.202537
A_24_P342279	NM_004380	CREBBP	Homo sapiens CREB binding protein (Rubinstein-Taybi syndrome) (CREBBP), transcript variant 1, mRNA [NM_004380]	5.31585	3.61082	4.59892	3.91263	5.01134	4.92687	5.12594	3.03751	4.75004	2.79945	3.41547	1.99458	4.79923	3.98889	3.34681	1.7191	3.84313	4.0262	3.13977	2.38376
A_23_P124823		THC2510119	BC000359 SPC18 protein {Homo sapiens} (exp=-1; wgp=0; cg=0), partial (77%) [THC2510119]	12.0905	12.0521	12.0406	11.3808	12.5122	12.4114	12.5337	11.5107	12.6406	12.6373	11.8531	11.0884	12.3748	12.412	12.1746	11.8552	12.6882	12.762	12.8814	11.9709
A_23_P123454	NM_024815	NUDT18	Homo sapiens nudix (nucleoside diphosphate linked moiety X)-type motif 18 (NUDT18), mRNA [NM_024815]	7.48302	6.8027	7.17678	8.03072	8.26426	7.75734	7.62361	9.49051	7.95776	7.93585	8.46946	9.40681	7.0281	7.16796	7.08747	8.01615	5.75927	5.95122	5.66777	7.15099
A_23_P205428	NM_005249	FOXG1B	Homo sapiens forkhead box G1B (FOXG1B), mRNA [NM_005249]	0.251374	0.431666	0.257934	0.435028	0.264832	0.238868	0.241242	0.507197	0.223104	0.159471	0.191472	1.37951	0.170541	0.17666	0.166487	0.261062	0.176061	0.28632	0.175349	0.202537
A_23_P134225	NM_023942	LRRC61	Homo sapiens leucine rich repeat containing 61 (LRRC61), mRNA [NM_023942]	7.02514	6.2797	6.24812	7.4811	7.85823	7.7376	7.30294	8.62416	7.99751	7.66912	7.6016	8.72386	4.00042	4.17066	3.80591	4.40577	8.22787	8.08968	7.72929	8.84262
A_23_P430068	NM_006474	PDPN	Homo sapiens podoplanin (PDPN), transcript variant 1, mRNA [NM_006474]	2.90764	1.73527	0.257934	0.435028	12.3047	12.3448	12.1556	12.8265	0.223104	0.140479	0.191472	0.360555	9.56961	9.59935	9.732	10.0601	0.176061	0.165153	0.175349	0.202537
A_24_P921260	AK022030	AK022030	Homo sapiens cDNA FLJ11968 fis, clone HEMBB1001133. [AK022030]	11.806	11.7326	11.2942	10.0691	10.3346	10.5657	10.0741	7.92075	11.303	11.4996	9.6635	9.32277	11.2937	11.1907	10.9579	9.26468	10.7521	10.9517	10.5486	8.89973
A_24_P337239	NM_004464	FGF5	Homo sapiens fibroblast growth factor 5 (FGF5), transcript variant 1, mRNA [NM_004464]	0.251374	0.431666	0.257934	0.435028	0.264832	0.238868	0.241242	0.507197	0.223104	0	0.191472	0.360555	0.320959	0.17666	0.166487	0.261062	0.176061	0.165153	0.175349	0.202537
A_32_P26017	DB380193	DB380193	DB380193 PLACE1 Homo sapiens cDNA clone PLACE1011186 3', mRNA sequence [DB380193]	5.54014	5.91922	6.25573	7.46389	5.60223	5.99285	5.84646	8.33184	6.68269	7.15763	7.07078	9.08831	6.81307	6.96827	7.13613	8.39004	5.56719	5.72773	6.04591	8.21858
A_24_P396167	NM_001335	CTSW	Homo sapiens cathepsin W (CTSW), mRNA [NM_001335]	2.24708	3.09229	2.78594	0.435028	0.264832	2.13202	1.10147	0.507197	1.06646	0.2855	0.191472	0.360555	1.03367	0.17666	1.22263	0.261062	0.176061	0.165153	0.175349	0.202537
A_24_P521544		A_24_P521544		8.6887	9.03207	8.6307	7.30533	8.62226	9.41382	8.82719	7.40337	9.81211	9.80263	9.7891	9.08197	10.1104	10.1563	10.6147	9.22146	10.6521	10.812	10.2742	9.42474
A_23_P14482	NM_016039	C14orf166	Homo sapiens chromosome 14 open reading frame 166 (C14orf166), mRNA [NM_016039]	14.2391	14.3196	14.277	14.1789	15.5794	15.7851	15.279	14.8758	15.9197	15.8652	15.5491	15.195	14.5298	14.6412	14.981	14.3364	14.5581	14.6535	14.5793	14.5394
A_23_P58321	NM_001237	CCNA2	Homo sapiens cyclin A2 (CCNA2), mRNA [NM_001237]	9.28369	8.3131	7.21257	8.24799	9.36654	9.08606	7.51535	8.22787	9.339	9.14298	7.80978	8.63494	10.2928	10.174	10.4806	10.0782	10.1802	9.74608	8.50453	9.21832
A_24_P326511	NM_015385	SORBS1	Homo sapiens sorbin and SH3 domain containing 1 (SORBS1), transcript variant 2, mRNA [NM_015385]	4.03001	4.92666	3.59429	4.39979	3.53343	3.74923	3.82524	4.00531	4.58619	4.64708	4.27036	5.89543	4.10768	3.64333	3.71398	4.68871	4.44367	4.1123	4.06345	4.35279
A_32_P43372	BX108302	BX108302	BX108302 Soares_NhHMPu_S1 Homo sapiens cDNA clone IMAGp998F214287, mRNA sequence [BX108302]	2.81733	3.58338	1.85001	0.435028	0.264832	2.27051	1.97267	0.507197	2.97991	0.200457	2.68275	0.360555	2.79996	2.46392	2.01029	1.34514	0.493222	2.07982	1.28566	2.00575
A_32_P139338		THC2681759	AF031174 Ig-like membrane protein {Homo sapiens} (exp=-1; wgp=0; cg=0), partial (11%) [THC2681759]	0.251374	0.431666	0.257934	0.435028	0.264832	0.238868	0.241242	0.507197	0.223104	0.223049	0.191472	0.360555	0.170541	0.17666	0.166487	0.261062	0.176061	0.165153	0.175349	0.202537
A_24_P41706	NM_153003	OFCC1	Homo sapiens orofacial cleft 1 candidate 1 (OFCC1), mRNA [NM_153003]	1.39414	2.5365	0.257934	0.435028	0.264832	2.14814	0.241242	0.507197	0.731971	4.22372	0.191472	0.360555	0.170541	0.17666	0.166487	0.261062	0.176061	0.990831	0.175349	0.202537
A_23_P348194	NM_005400	PRKCE	Homo sapiens protein kinase C, epsilon (PRKCE), mRNA [NM_005400]	3.88795	0.431666	0.257934	0.435028	0.264832	1.35788	1.71555	0.507197	0.223104	2.33498	0.191472	1.61939	4.08106	2.52151	2.56097	0.945505	0.73947	0.165153	0.175349	0.202537
A_32_P834652	AL833372	AL833372	Homo sapiens mRNA; cDNA DKFZp667G0214 (from clone DKFZp667G0214) [AL833372]	2.90067	3.43332	2.02466	2.38757	0.264832	0.238868	0.241242	0.507197	2.41996	3.27566	2.58739	0.360555	2.36145	0.17666	0.166487	0.261062	1.5652	1.6852	1.62389	0.202537
A_23_P164912	NM_022165	LIN7B	Homo sapiens lin-7 homolog B (C. elegans) (LIN7B), mRNA [NM_022165]	7.78442	8.13339	8.94457	9.55071	8.38156	8.54224	8.92221	10.1073	8.47786	8.10617	9.49094	10.6447	8.61661	8.71047	8.62488	9.63542	8.55126	8.46871	9.02923	10.0717
A_23_P87603	NM_004178	TARBP2	Homo sapiens Tar (HIV-1) RNA binding protein 2 (TARBP2), transcript variant 3, mRNA [NM_004178]	10.1515	9.78799	10.1766	10.8	9.53946	9.49707	9.48442	10.3806	10.1616	10.4835	10.5389	11.0986	10.0584	9.96672	9.77141	10.7846	10.0283	9.79964	10.1067	10.5977
A_23_P50735	NM_001029997	ZNF181	Homo sapiens zinc finger protein 181 (ZNF181), mRNA [NM_001029997]	4.15451	5.0403	4.62958	3.01106	5.18963	5.10961	5.25134	4.22779	5.23512	5.49563	6.12242	4.72553	4.71161	5.15221	5.24533	3.607	5.08953	4.62449	5.52988	3.84951
A_32_P69492	AK025631	POLH	Homo sapiens cDNA: FLJ21978 fis, clone HEP06046, highly similar to AF158185 Homo sapiens xeroderma pigmentosum variant RAD30 (RAD30) mRNA. [AK025631]	6.75135	6.0495	5.01987	6.16111	5.71426	5.40982	4.20673	4.70711	7.0328	6.53989	6.81766	7.39298	8.84529	8.42495	8.7507	8.4899	6.93896	7.30655	5.73788	6.37824
A_24_P378368	NM_003791	MBTPS1	Homo sapiens membrane-bound transcription factor peptidase, site 1 (MBTPS1), transcript variant 1, mRNA [NM_003791]	5.71619	5.22143	4.68242	3.19707	7.57262	6.88293	7.21232	5.43594	7.11202	5.91689	6.14785	4.22965	5.83186	5.62185	5.53339	4.35712	6.27444	5.65487	5.42981	4.23079
A_32_P106669	AI192327	AI192327	qc97f07.x1 Soares_pregnant_uterus_NbHPU Homo sapiens cDNA clone IMAGE:1722181 3', mRNA sequence [AI192327]	6.27223	6.42213	6.01836	6.60954	5.89394	5.85679	5.84976	6.04878	6.1349	4.48838	5.99544	6.33211	6.7026	6.76699	6.582	7.04283	5.34923	5.2501	5.13658	4.99106
A_24_P59111	BC035912	DPP6	Homo sapiens dipeptidyl-peptidase 6, mRNA (cDNA clone IMAGE:5494573), complete cds. [BC035912]	3.98495	4.18019	4.427	4.49132	4.05586	4.46164	4.62681	5.98661	4.01976	4.10795	4.38858	5.76118	4.12574	4.0521	4.06919	4.90498	4.06369	4.0028	4.20647	4.81394
A_32_P95960	NM_001004419	CLEC2D	Homo sapiens C-type lectin domain family 2, member D (CLEC2D), transcript variant 2, mRNA [NM_001004419]	0.251374	0.431666	0.257934	0.435028	0.264832	0.238868	0.241242	0.507197	0.223104	0	0.191472	0.360555	0.170541	0.17666	0.166487	0.261062	0.176061	0.165153	0.175349	0.202537
A_24_P171141	AF130049	LOC114227	Homo sapiens clone FLB3411 PRO0852 mRNA, complete cds. [AF130049]	0.251374	2.87412	0.257934	0.435028	0.264832	0.238868	0.241242	0.507197	0.223104	0.206944	0.191472	0.360555	0.170541	0.17666	0.166487	0.261062	0.176061	0.165153	0.175349	0.202537
A_23_P327499	NM_178175	LHFPL1	Homo sapiens lipoma HMGIC fusion partner-like 1 (LHFPL1), mRNA [NM_178175]	0.251374	2.82603	1.742	0.435028	0.264832	0.238868	0.241242	0.507197	0.223104	1.99597	0.191472	0.360555	0.170541	0.17666	0.166487	0.261062	0.176061	0.165153	0.175349	0.202537
A_23_P150281	NM_001076787	TP53I11	Homo sapiens tumor protein p53 inducible protein 11 (TP53I11), mRNA [NM_001076787]	7.38929	7.80638	7.78207	7.41414	8.95004	8.89717	9.29685	8.69541	5.92608	5.47918	6.40935	6.98982	5.69852	5.41046	5.58189	6.07481	9.0176	8.89283	9.2639	8.26103
A_24_P134683	NM_005745	BCAP31	Homo sapiens B-cell receptor-associated protein 31 (BCAP31), mRNA [NM_005745]	12.5696	12.7781	12.7339	12.2704	13.2544	13.158	13.3129	12.8289	12.1053	12.1294	12.0617	11.7326	11.7039	11.6807	11.3472	11.5063	12.7741	12.739	12.7692	12.3375
A_23_P129225	NM_002420	TRPM1	Homo sapiens transient receptor potential cation channel, subfamily M, member 1 (TRPM1), mRNA [NM_002420]	0.251374	0.431666	0.257934	0.435028	0.264832	3.36768	0.241242	0.507197	0.223104	0.215254	1.49791	0.360555	1.62937	0.17666	0.166487	0.261062	1.5423	0.277898	0.175349	0.202537
A_23_P408996	NM_001080480	MBOAT1	Homo sapiens membrane bound O-acyltransferase domain containing 1 (MBOAT1), mRNA [NM_001080480]	8.70545	7.53515	8.41611	9.0529	8.48275	7.97848	8.09711	8.09646	7.96315	6.02201	7.13013	7.19569	8.13051	7.97136	8.40802	7.91559	7.35194	6.73134	6.81866	7.22754
A_23_P160862	NM_031844	HNRPU	Homo sapiens heterogeneous nuclear ribonucleoprotein U (scaffold attachment factor A) (HNRPU), transcript variant 1, mRNA [NM_031844]	13.1161	13.0693	13.146	12.4098	12.027	12.4015	12.3355	11.2952	13.4279	13.3491	13.5723	12.1407	13.5279	13.4686	13.6503	12.6939	12.7428	12.8366	12.849	11.8962
A_23_P502654	NM_004169	SHMT1	Homo sapiens serine hydroxymethyltransferase 1 (soluble) (SHMT1), transcript variant 1, mRNA [NM_004169]	7.05371	7.39886	7.67667	7.84341	7.53332	7.14049	8.00579	8.72214	9.48305	8.98368	9.43818	9.85331	6.91448	7.04574	7.22501	7.49093	8.86815	8.86229	9.04511	9.38562
A_24_P810697	NM_001008529	MXRA7	Homo sapiens matrix-remodelling associated 7 (MXRA7), transcript variant 2, mRNA [NM_001008529]	5.5013	5.9052	5.88837	4.94627	6.81541	6.69378	6.94546	6.58643	7.16745	6.74605	6.99843	6.06645	7.14015	7.16263	6.58426	7.23467	2.77934	3.93128	3.47863	4.2731
A_24_P359050	AK074630	AK074630	Homo sapiens cDNA FLJ90149 fis, clone HEMBB1001978. [AK074630]	2.67444	3.55189	3.61756	4.43435	2.45338	2.5124	3.0843	3.92743	2.64758	3.32029	3.23669	4.57195	2.37675	3.0198	3.09647	4.19092	2.25859	1.2255	2.15769	3.52533
A_23_P73297	NM_004742	MAGI1	Homo sapiens membrane associated guanylate kinase, WW and PDZ domain containing 1 (MAGI1), transcript variant 2, mRNA [NM_004742]	5.96488	3.47084	5.2729	5.00733	3.39011	0.238868	2.2746	2.19127	2.49742	0.203595	1.64393	0.360555	4.90419	3.9687	4.54624	3.27314	5.01259	3.41956	4.68056	3.88616
A_23_P83351	NM_015404	DFNB31	Homo sapiens deafness, autosomal recessive 31 (DFNB31), mRNA [NM_015404]	6.00311	6.0431	6.40664	6.54329	5.2199	5.36563	5.65541	6.29312	6.20064	6.9831	6.62439	6.9873	5.47653	5.4646	5.5959	5.96154	5.49882	5.95523	6.00581	6.42195
A_24_P107941	NM_024598	C16orf57	Homo sapiens chromosome 16 open reading frame 57 (C16orf57), mRNA [NM_024598]	12.7581	12.9694	12.6201	12.8257	14.366	14.3631	14.0628	14.3196	14.1368	13.8852	13.8037	13.8967	13.0742	13.1224	13.198	12.9289	13.0332	13.2262	13.2345	13.025
A_24_P611114	AK000995	hCG_1730474	Homo sapiens cDNA FLJ10133 fis, clone HEMBA1003067. [AK000995]	0.251374	2.48816	0.257934	0.435028	0.264832	0.238868	0.916433	0.507197	0.223104	1.29456	1.91298	2.21193	1.29562	1.15452	0.166487	0.261062	0.176061	0.165153	1.47296	0.202537
A_24_P861869		THC2659198		1.81372	0.431666	0.257934	0.435028	0.264832	0.238868	0.241242	2.44852	0.223104	0.196117	0.191472	1.45889	0.170541	0.17666	2.04571	0.261062	0.176061	0.264149	0.175349	0.202537
A_23_P206454	NM_145039	MGC16385	Homo sapiens hypothetical protein MGC16385 (MGC16385), mRNA [NM_145039]	9.58555	9.15356	6.74113	8.66944	9.77739	9.99625	7.36745	9.30762	9.47903	9.44031	7.6699	8.62779	8.99149	8.91477	8.67973	8.54866	9.60154	10.0965	7.80261	9.21419
A_23_P91262	NM_000961	PTGIS	Homo sapiens prostaglandin I2 (prostacyclin) synthase (PTGIS), mRNA [NM_000961]	6.56228	6.38759	6.63803	6.60661	2.44614	1.85396	1.73934	2.48991	2.82575	0.216991	3.0448	4.46997	2.94751	3.60843	3.35367	3.33102	2.94816	3.18863	3.62256	4.14257
RC2		RC2		1.00874	0.431666	1.03367	1.77281	1.24713	0.238868	1.05281	0.507197	0.872931	0	0.627979	1.49055	0.441423	0.337135	0.317694	1.07664	0.371547	0.247257	0.396085	0.572767
A_23_P330419	NM_033068	ACPT	Homo sapiens acid phosphatase, testicular (ACPT), mRNA [NM_033068]	5.4036	5.72838	5.40734	5.96342	4.64736	4.94596	5.12413	5.42024	5.59639	5.48669	6.33023	6.22679	5.4588	5.68295	5.43011	6.2224	4.83683	5.1739	5.39436	5.53045
A_23_P163227	NM_020990	CKMT1B	Homo sapiens creatine kinase, mitochondrial 1B (CKMT1B), nuclear gene encoding mitochondrial protein, mRNA [NM_020990]	13.1396	13.2025	13.4918	13.2909	13.1214	12.8434	12.9647	12.4978	7.17437	7.17169	7.64228	8.49404	10.421	10.4046	10.3603	10.594	9.43399	9.43854	9.96626	9.94432
A_23_P152038	NM_052903	TUBGCP5	Homo sapiens tubulin, gamma complex associated protein 5 (TUBGCP5), mRNA [NM_052903]	6.15153	5.63637	5.23382	5.57334	6.85497	6.63167	6.55092	6.56655	7.35916	6.79327	7.05016	6.51417	6.74807	6.63543	6.92096	6.41662	6.77332	6.83483	6.85958	6.85617
A_23_P110253	NM_000222	KIT	Homo sapiens v-kit Hardy-Zuckerman 4 feline sarcoma viral oncogene homolog (KIT), mRNA [NM_000222]	0.913498	1.65876	1.0024	1.74607	0.264832	1.11503	0.84171	1.91825	2.15225	4.22152	0.807607	2.23402	2.35806	2.09063	2.21193	2.30444	1.54373	1.32797	1.96043	3.13052
A_24_P92771	NR_002205	FTHL12	Homo sapiens ferritin, heavy polypeptide-like 12 (FTHL12) on chromosome 9 [NR_002205]	15.6824	16.1053	16.1732	15.892	13.6209	13.7595	14.2574	14.0545	15.0915	15.0623	15.1489	14.9375	14.2588	14.3121	14.1832	14.188	16.0067	15.6533	16.3144	15.9584
A_23_P65717	AK023772	THSD4	Homo sapiens cDNA FLJ13710 fis, clone PLACE2000373, weakly similar to F-SPONDIN PRECURSOR. [AK023772]	3.79076	2.97114	3.44808	2.95944	3.27254	3.0256	3.56242	3.38199	2.49191	0.541054	3.00183	0.360555	3.03168	2.6157	1.24407	0.261062	1.86793	0.805052	1.03127	2.71001
A_23_P501319	NM_016116	ASB4	Homo sapiens ankyrin repeat and SOCS box-containing 4 (ASB4), transcript variant 1, mRNA [NM_016116]	1.15246	3.4528	0.257934	0.435028	0.264832	0.238868	0.894363	0.507197	0.223104	1.33738	0.191472	0.360555	0.170541	0.17666	0.166487	0.261062	0.176061	0.165153	0.175349	0.202537
A_24_P317637	NM_014569	ZKSCAN5	Homo sapiens zinc finger with KRAB and SCAN domains 5 (ZKSCAN5), transcript variant 1, mRNA [NM_014569]	7.23086	7.47367	5.77382	7.09845	8.05907	8.1084	7.02885	7.79335	7.3226	7.86735	6.5352	7.21792	7.9716	7.85898	7.97715	7.88783	7.86179	7.91812	7.11359	7.45756
A_24_P255005		ENST00000284414	PREDICTED: Homo sapiens similar to gamma-aminobutyric acid (GABA-A) receptor, subunit epsilon (LOC651250), mRNA [XR_019083]	4.30492	4.33336	4.4121	3.78503	4.63595	4.75759	4.74429	4.69524	5.40463	4.36257	4.97347	4.6598	4.18554	3.94803	3.88406	3.76942	5.24758	4.96447	5.58939	4.62081
A_23_P163380	NM_006441	MTHFS	Homo sapiens 5,10-methenyltetrahydrofolate synthetase (5-formyltetrahydrofolate cyclo-ligase) (MTHFS), mRNA [NM_006441]	11.7404	11.1237	11.2699	11.9444	11.7039	11.6023	11.1318	12.4747	11.986	11.734	11.2528	12.4473	11.5577	11.2388	11.3831	11.7955	12.1174	12.0087	12.0026	12.7313
A_32_P209250		A_32_P209250		2.23402	2.39081	0.990831	0.435028	0.264832	0.9432	1.69851	3.40599	1.74527	1.71085	0.795588	1.6219	5.32061	5.93372	5.85929	4.67482	0.176061	0.165153	0.175349	2.11398
A_24_P117845	NM_006648	WNK2	Homo sapiens WNK lysine deficient protein kinase 2 (WNK2), mRNA [NM_006648]	2.86351	2.85731	2.80614	0.435028	2.96334	2.87677	3.54289	3.71705	2.89042	6.93186	1.92184	3.4323	0.170541	1.84646	2.15473	2.63398	2.01359	3.26793	3.29258	3.06709
A_32_P193822	NM_014827	ZC3H11A	Homo sapiens zinc finger CCCH-type containing 11A (ZC3H11A), mRNA [NM_014827]	6.69467	6.84066	6.63104	5.83991	5.70961	5.87906	5.84261	3.75798	5.88715	4.82675	4.94596	4.15607	6.05068	5.92427	5.37672	3.83561	5.34852	5.49497	4.85579	3.79402
A_23_P318039	NM_005444	RQCD1	Homo sapiens RCD1 required for cell differentiation1 homolog (S. pombe) (RQCD1), mRNA [NM_005444]	6.66028	6.73465	6.85584	6.18954	7.10778	6.99342	7.03527	6.82438	7.58628	7.3691	7.26046	6.963	6.82799	6.7914	7.17049	7.02333	7.46614	7.48278	7.65325	7.41873
A_23_P218375	NM_002208	ITGAE	Homo sapiens integrin, alpha E (antigen CD103, human mucosal lymphocyte antigen 1; alpha polypeptide) (ITGAE), mRNA [NM_002208]	10.354	10.684	10.9848	10.6215	10.2595	10.4843	10.6884	10.9034	11.043	11.3002	11.1035	11.5919	10.2503	10.3342	10.4343	10.6884	10.5673	10.9001	10.8818	11.3539
A_23_P253464	NM_139076	CCDC98	Homo sapiens coiled-coil domain containing 98 (CCDC98), mRNA [NM_139076]	7.97318	7.80203	8.62161	8.06293	6.53394	6.53568	6.93299	7.16343	6.03242	3.98141	6.48967	6.96612	8.55399	8.67677	9.14474	8.66224	7.06166	6.81103	7.58573	7.4197
A_24_P192556	NM_130459	TOR2A	Homo sapiens torsin family 2, member A (TOR2A), mRNA [NM_130459]	5.45022	5.82701	5.84646	5.868	5.22763	5.23382	5.41283	5.97916	5.76387	5.47864	5.93699	6.83739	5.40592	5.32662	5.39282	5.78722	4.94596	5.51445	5.33568	6.10806
A_24_P922793	AF268194	AF268194	Homo sapiens IRA2 mRNA, partial cds, alternatively spliced. [AF268194]	0.251374	0.431666	0.257934	0.435028	0.264832	0.238868	0.241242	0.507197	0.223104	0	0.191472	0.360555	0.170541	0.17666	0.166487	1.10992	0.176061	0.165153	0.175349	0.202537
A_24_P88565	NM_018845	RAG1AP1	Homo sapiens recombination activating gene 1 activating protein 1 (RAG1AP1), mRNA [NM_018845]	7.9879	8.48175	8.51792	8.02772	7.50821	7.44562	8.06906	7.77234	7.83397	8.31063	8.37662	8.05722	6.82418	6.96872	6.59438	7.12416	7.93479	8.27098	8.41645	8.21036
A_23_P210001	NM_003466	PAX8	Homo sapiens paired box gene 8 (PAX8), transcript variant PAX8A, mRNA [NM_003466]	9.68801	9.28747	9.51915	10.2565	8.51716	8.48799	8.5028	8.98184	7.1358	7.04643	6.96897	6.95071	6.94315	7.19497	7.37971	7.62856	8.16346	8.10754	8.68067	8.85102
A_23_P328836	NM_032440	LCOR	Homo sapiens ligand dependent nuclear receptor corepressor (LCOR), mRNA [NM_032440]	8.48385	7.94909	8.60106	6.8004	6.81189	7.23057	6.43426	3.70377	6.4424	6.09508	5.23903	3.76776	8.02418	7.50949	7.71271	6.15153	8.0727	8.19326	8.11925	5.02013
A_24_P184844		CHD2	Chromodomain-helicase-DNA-binding protein 2 (EC 3.6.1.-) (ATP- dependent helicase CHD2) (CHD-2). [Source:Uniprot/SWISSPROT;Acc:O14647] [ENST00000309818]	2.56198	2.507	1.26451	3.42346	2.74749	2.33906	1.73373	0.507197	3.75712	0.255149	3.59508	3.37818	2.49442	2.90837	3.56425	3.13887	2.59045	3.66268	3.05594	3.73039
A_23_P24457	NM_020929	LRRC4C	Homo sapiens leucine rich repeat containing 4C (LRRC4C), mRNA [NM_020929]	1.75827	0.431666	0.257934	0.435028	0.264832	0.900637	0.241242	2.63093	0.223104	5.01801	0.191472	0.360555	0.299411	0.17666	0.166487	0.261062	0.176061	0.165153	0.175349	0.202537
A_23_P78958	NM_004058	CAPS	Homo sapiens calcyphosine (CAPS), transcript variant 1, mRNA [NM_004058]	4.70448	5.532	6.11707	6.45282	5.87604	5.94515	6.40396	7.70907	4.99783	5.6346	5.42533	6.77227	4.54603	5.21415	5.30407	5.60483	6.20202	6.28359	7.05931	7.71904
A_32_P99461	AK022020	AK022020	Homo sapiens cDNA FLJ11958 fis, clone HEMBB1000996. [AK022020]	9.12859	9.17642	9.49208	7.975	8.45521	8.32306	8.86365	7.18333	9.43204	9.40897	8.64438	8.03273	7.81553	7.87247	7.23655	6.39092	8.13195	7.84188	8.58936	7.30424
A_23_P122782	NM_030752	TCP1	Homo sapiens t-complex 1 (TCP1), transcript variant 1, mRNA [NM_030752]	14.8927	15.2033	14.9062	13.8967	15.6051	15.9927	15.8755	14.2078	14.7149	14.8807	14.7607	13.3015	15.3624	15.4812	15.7764	14.5498	15.495	15.5741	15.5027	14.3832
A_23_P319013	NM_152604	ZNF383	Homo sapiens zinc finger protein 383 (ZNF383), mRNA [NM_152604]	4.54902	4.59412	0.257934	4.07988	6.07116	6.38483	4.06247	6.24747	6.42195	6.65081	6.21417	7.17983	5.40894	5.41554	5.63609	6.16685	5.51707	6.37059	3.53758	5.82533
A_24_P923336	L27175	L27175	Homo sapiens mRNA sequence. [L27175]	3.27409	3.15571	1.73882	0.435028	2.90038	2.59175	2.75182	3.07369	3.07845	2.72007	3.51502	4.0231	2.5965	1.47486	2.4103	1.85183	1.38449	2.18278	2.29381	3.07009
A_23_P84736	NM_004389	CTNNA2	Homo sapiens catenin (cadherin-associated protein), alpha 2 (CTNNA2), mRNA [NM_004389]	2.37559	0.431666	0.257934	0.435028	3.38726	0.238868	0.241242	0.507197	0.223104	0.562903	0.191472	0.360555	0.170541	0.17666	0.166487	0.261062	0.176061	0.165153	0.175349	0.202537
A_23_P90497	NM_012276	LILRA4	Homo sapiens leukocyte immunoglobulin-like receptor, subfamily A (with TM domain), member 4 (LILRA4), mRNA [NM_012276]	5.09159	4.86047	5.18888	5.12191	4.51488	4.62025	4.88553	5.40434	4.40016	6.05146	5.19419	5.94574	4.42478	4.7307	4.72464	5.19959	4.49159	4.88354	5.21139	4.78517
A_23_P6303	NM_006758	U2AF1	Homo sapiens U2 small nuclear RNA auxiliary factor 1 (U2AF1), transcript variant a, mRNA [NM_006758]	15.7146	15.2922	15.0517	15.4523	16.0264	16.3255	15.4267	15.6682	15.9391	16.1701	15.6081	15.6533	16.3353	16.2907	16.4369	16.0332	15.7764	16.058	15.5302	15.3107
A_23_P398491	NR_002208	MRPL42P5	Homo sapiens mitochondrial ribosomal protein L42 pseudogene 5 (MRPL42P5) on chromosome 15 [NR_002208]	6.22487	6.51375	6.4795	6.98035	6.61649	6.93299	7.01361	6.47595	7.08163	7.50179	7.41889	7.85285	6.25506	6.37322	6.19524	7.10493	6.58426	6.92627	7.16388	7.22727
A_24_P691775	XR_015431	LOC731275	PREDICTED: Homo sapiens hypothetical protein LOC731275 (LOC731275), mRNA [XR_015431]	6.66	6.50721	6.73777	6.8252	6.70057	6.44133	6.77491	6.54418	6.57046	5.28892	7.09273	6.83398	6.17666	5.75422	5.41998	5.86283	7.16908	7.42418	7.41273	7.05978
A_23_P154522	NM_020744	MTA3	Homo sapiens metastasis associated 1 family, member 3 (MTA3), mRNA [NM_020744]	7.96315	6.956	8.19124	8.51792	7.53582	6.96954	7.83397	8.21209	9.33	8.02514	9.48531	9.63429	7.62731	7.70583	7.99014	7.97821	8.75006	8.18745	8.70653	9.27942
A_32_P93419	NM_178552	C22orf33	Homo sapiens chromosome 22 open reading frame 33 (C22orf33), mRNA [NM_178552]	1.77665	2.54329	0.257934	0.435028	0.264832	0.807607	0.241242	0.507197	0.223104	3.06422	0.191472	0.360555	0.170541	0.17666	0.166487	1.61327	0.176061	0.165153	0.175349	0.202537
A_23_P211619	NM_173050	SCUBE1	Homo sapiens signal peptide, CUB domain, EGF-like 1 (SCUBE1), mRNA [NM_173050]	3.39517	3.64278	2.88201	4.00926	3.17959	3.40314	3.16473	3.40524	5.04677	3.38174	5.13913	5.35126	2.92859	2.57772	2.59541	3.85967	2.62104	2.86975	2.07162	3.10718
A_24_P233915	NM_001001653	MED8	Homo sapiens mediator of RNA polymerase II transcription, subunit 8 homolog (S. cerevisiae) (MED8), transcript variant 4, mRNA [NM_001001653]	8.13736	7.9105	7.75765	7.6407	8.62518	8.88646	7.86098	8.91129	9.55516	9.48093	9.52791	9.77555	9.06016	9.21345	9.43556	9.27117	9.43678	9.34276	9.00612	9.24956
A_24_P24645	XR_018938	KRT18P21	PREDICTED: Homo sapiens similar to Keratin, type I cytoskeletal 18 (Cytokeratin-18) (CK-18) (Keratin-18) (K18) (LOC132391), mRNA [XR_018938]	16.741	16.5014	16.2209	15.5264	13.4694	13.6989	13.9216	13.4848	12.8735	12.7606	13.3346	12.8163	12.3971	12.6248	12.3391	12.2921	16.3629	16.2173	16.3629	15.8108
A_23_P126248	NM_019062	RNF186	Homo sapiens ring finger protein 186 (RNF186), mRNA [NM_019062]	1.5145	3.48648	2.97008	3.26793	2.6834	2.67764	3.4453	3.27513	1.63963	4.30966	1.64858	3.93581	0.170541	0.17666	0.166487	0.261062	0.176061	0.720522	0.175349	1.98821
A_23_P351903	NM_174909	TMEM167	Homo sapiens transmembrane protein 167 (TMEM167), mRNA [NM_174909]	11.2442	11.6506	11.4541	11.0307	9.94148	10.2818	10.2273	10.2244	10.2808	10.6242	10.3224	10.2535	11.1928	11.2347	11.4388	11.1141	11.3928	11.2794	11.2917	11.141
A_32_P167511		THC2694242		4.78306	5.09944	5.17274	4.94012	4.74191	4.95201	5.4594	5.90165	4.97374	5.2766	5.38997	5.76647	5.60081	5.39816	5.67497	6.23226	4.53399	4.98763	5.00769	5.80389
A_32_P73217	NM_020141	C1orf119	Homo sapiens chromosome 1 open reading frame 119 (C1orf119), mRNA [NM_020141]	8.36203	8.50552	8.28534	7.38225	8.78102	9.20559	8.94422	7.42037	8.80293	9.46775	9.54519	7.6185	7.55795	8.0781	8.10082	7.03105	8.93041	8.85567	8.89142	7.86537
A_24_P929449	AK093762	ANKRD11	Homo sapiens cDNA FLJ36443 fis, clone THYMU2012891. [AK093762]	4.80777	5.02537	5.15022	4.28897	4.84977	4.899	5.37215	4.72856	4.60011	2.13202	4.6177	4.89517	5.16572	4.62958	4.9408	4.60614	4.65082	4.55284	4.96472	4.45121
A_23_P93046	NM_007277	EXOC3	Homo sapiens exocyst complex component 3 (EXOC3), mRNA [NM_007277]	7.60189	7.02102	7.35635	7.61112	8.03927	7.88927	7.69717	7.86029	9.24882	9.17435	9.29316	9.28715	8.07043	8.10481	7.87192	8.18745	8.25374	7.76201	7.93052	8.02244
A_32_P221579		THC2650372	Q2M2I5_HUMAN (Q2M2I5) Keratin 24, partial (7%) [THC2650372]	2.46924	0.431666	0.257934	1.81372	0.264832	0.238868	0.909084	0.507197	0.223104	4.20873	0.191472	0.360555	0.170541	0.17666	0.166487	0.261062	0.176061	0.165153	0.452547	0.202537
A_24_P333541	BC015876	BC015876	Homo sapiens cDNA clone IMAGE:4715948, partial cds. [BC015876]	0.879423	0.431666	0.257934	0.435028	0.264832	0.238868	0.241242	0.507197	0.223104	0.219087	0.191472	0.360555	0.67585	0.17666	0.166487	0.261062	0.176061	0.165153	0.175349	0.202537
A_23_P84749	AK027383	AK027383	Homo sapiens cDNA FLJ14477 fis, clone MAMMA1001522. [AK027383]	4.11039	2.88137	3.67411	1.95544	5.01438	4.72824	4.75056	2.89079	2.28535	3.12794	1.29456	0.360555	0.170541	0.17666	0.166487	0.261062	6.54139	5.3277	5.93644	4.05508
A_24_P932919		THC2607358		2.98182	0.431666	2.26371	0.435028	1.25382	1.6942	2.36223	0.507197	0.223104	3.34422	0.191472	0.360555	2.5701	1.99303	2.61979	0.261062	0.176061	0.165153	0.175349	0.202537
A_24_P677471	BC034827	BC034827	Homo sapiens cDNA clone IMAGE:4826633. [BC034827]	7.20922	7.3226	7.32979	6.00603	7.08133	7.58551	7.00604	6.34858	7.6381	7.41037	7.16313	6.52111	8.20949	8.22563	8.0368	7.69036	7.37874	7.08036	7.12203	6.58035
A_23_P53623	NM_002560	P2RX4	Homo sapiens purinergic receptor P2X, ligand-gated ion channel, 4 (P2RX4), mRNA [NM_002560]	6.47009	6.48478	6.71509	6.5799	6.01813	6.03101	6.39044	7.06074	5.42497	5.88587	5.592	6.6308	4.44442	4.57053	4.69663	5.27457	5.16051	5.5931	5.75082	6.09069
A_23_P375147		ENST00000373670	Membrane-associated nucleic acid-binding protein (RING finger protein 164). [Source:Uniprot/SWISSPROT;Acc:Q9HBD1] [ENST00000373670]	8.77527	9.03664	8.56764	7.05931	9.71786	9.93127	9.32108	7.38575	9.52104	9.74761	8.24044	7.51698	8.90443	8.61221	8.26903	7.03632	9.17944	9.4847	9.08228	6.58402
A_23_P333228	NM_020814	MARCH4	Homo sapiens membrane-associated ring finger (C3HC4) 4 (MARCH4), mRNA [NM_020814]	6.46148	3.62728	3.37743	0.435028	8.85865	8.1341	8.30715	8.43934	0.223104	0.17054	0.191472	3.91018	9.85215	9.54817	9.69078	9.27277	0.176061	0.165153	0.175349	1.54472
A_23_P256641	NM_012282	KCNE1L	Homo sapiens KCNE1-like (KCNE1L), mRNA [NM_012282]	3.86541	5.42024	5.06524	4.36125	8.0235	8.36002	8.586	9.23064	6.98797	6.58819	7.48504	8.16015	7.47348	7.5843	7.89045	7.82217	7.02991	7.12488	7.43521	7.51014
A_23_P32125	NM_015160	PMPCA	Homo sapiens peptidase (mitochondrial processing) alpha (PMPCA), nuclear gene encoding mitochondrial protein, mRNA [NM_015160]	12.8445	12.6208	12.0057	12.169	12.093	12.0226	11.6448	11.6606	12.7546	12.8544	12.5039	12.2418	12.7792	12.6149	12.131	12.388	12.7117	12.6274	12.558	12.3335
A_24_P153568	NM_001039396	MPEG1	Homo sapiens macrophage expressed gene 1 (MPEG1), mRNA [NM_001039396]	0.251374	0.431666	1.42234	0.435028	0.264832	0.238868	0.241242	0.507197	0.223104	0	0.191472	0.360555	0.170541	0.17666	0.166487	0.261062	0.176061	0.165153	0.175349	1.14752
A_23_P88971	NM_000086	CLN3	Homo sapiens ceroid-lipofuscinosis, neuronal 3, juvenile (Batten, Spielmeyer-Vogt disease) (CLN3), transcript variant 2, mRNA [NM_000086]	9.45071	9.63665	10.1179	10.4529	9.69857	9.65165	10.2276	10.6783	10.0741	9.99366	10.3574	10.6249	9.74794	9.83687	9.76184	10.5824	9.46067	9.47977	10.0787	10.4256
A_24_P372833	NM_014638	PLCH2	Homo sapiens phospholipase C, eta 2 (PLCH2), mRNA [NM_014638]	0.251374	1.71845	0.257934	0.435028	3.63836	3.61381	3.33813	2.56657	0.223104	2.3211	1.20185	1.3775	1.18566	0.587389	0.79278	1.51657	0.176061	0.253732	0.175349	1.1566
A_23_P352469		ENST00000300590	selectin ligand interactor cytoplasmic-1 [Source:RefSeq_peptide;Acc:NP_878274] [ENST00000300590]	6.39606	6.76724	6.93411	7.40958	6.17543	6.27874	6.56482	7.76635	6.72433	6.25062	7.207	7.79423	6.56198	6.70219	6.92057	7.70976	6.27223	6.36522	6.85045	7.44952
A_23_P50807	NM_021107	MRPS12	Homo sapiens mitochondrial ribosomal protein S12 (MRPS12), nuclear gene encoding mitochondrial protein, transcript variant 1, mRNA [NM_021107]	14.9769	14.9723	14.7906	15.3282	15.4695	15.644	15.1935	16.234	14.4455	14.6565	14.475	15.4584	14.5407	14.5377	14.7906	14.8444	15.3032	15.4639	15.3487	15.9197
A_23_P58046	NM_016161	A4GNT	Homo sapiens alpha-1,4-N-acetylglucosaminyltransferase (A4GNT), mRNA [NM_016161]	0.251374	3.49992	2.95978	0.435028	1.28969	1.22995	0.241242	2.90634	2.08027	2.44986	2.92291	3.13292	1.19444	2.21794	1.96937	0.261062	0.852551	1.8161	1.28318	0.202537
A_24_P489399	XR_019061	LOC651806	PREDICTED: Homo sapiens similar to chaperonin subunit 6a (zeta) (LOC651806), mRNA [XR_019061]	9.87946	10.0749	9.94432	8.53299	8.74693	9.04729	9.144	7.40703	9.7763	9.46144	9.45452	8.22944	9.13811	9.03445	9.27466	8.50936	9.78491	9.72482	9.77237	8.71236
A_23_P203103	NM_001655	ARCN1	Homo sapiens archain 1 (ARCN1), mRNA [NM_001655]	6.19632	6.56482	6.21272	5.09126	6.24306	6.7942	6.27272	5.67873	5.9288	5.32199	6.10686	5.02905	6.04533	5.8016	5.96263	5.15503	6.11772	6.2579	6.14281	5.50989
A_32_P181222	NM_002247	KCNMA1	Homo sapiens potassium large conductance calcium-activated channel, subfamily M, alpha member 1 (KCNMA1), transcript variant 2, mRNA [NM_002247]	2.20416	0.431666	0.257934	0.435028	0.264832	0.238868	0.241242	0.507197	0.223104	0.217246	0.191472	2.67323	7.88982	7.61429	7.28023	6.84446	0.176061	0.165153	0.175349	0.202537
A_24_P278156	NM_018112	TMEM38B	Homo sapiens transmembrane protein 38B (TMEM38B), mRNA [NM_018112]	7.73972	8.17411	8.27527	7.54802	6.95218	7.44282	7.59994	7.87281	7.69631	7.80524	7.78293	8.51698	7.76127	7.70907	7.98101	7.98524	7.77292	8.07486	8.4931	8.26483
A_23_P35484	NM_006229	PNLIPRP1	Homo sapiens pancreatic lipase-related protein 1 (PNLIPRP1), mRNA [NM_006229]	1.94874	0.431666	0.257934	0.435028	1.75011	1.20348	1.58668	2.0272	0.223104	4.56878	0.191472	0.360555	0.170541	0.17666	0.166487	0.261062	0.176061	0.165153	0.175349	0.202537
A_23_P381489	BC107109	C21orf84	Homo sapiens chromosome 21 open reading frame 84, mRNA (cDNA clone MGC:129789 IMAGE:40021778), complete cds. [BC107109]	3.06201	1.73738	3.15516	2.67149	2.67323	2.09515	3.90263	2.0047	6.14841	6.10087	7.22446	7.46154	1.6869	1.26187	0.166487	2.14539	0.880565	0.165153	0.797771	0.202537
A_23_P55448	NM_000223	KRT12	Homo sapiens keratin 12 (Meesmann corneal dystrophy) (KRT12), mRNA [NM_000223]	0.251374	0.431666	0.257934	0.435028	0.264832	0.238868	0.241242	0.507197	0.223104	0.111346	0.191472	0.360555	0.170541	0.675459	0.166487	0.261062	3.73039	5.87432	8.383	4.60551
A_32_P38989	NR_002712	IL8RBP	Homo sapiens interleukin 8 receptor, beta pseudogene (IL8RBP) on chromosome 2 [NR_002712]	3.3351	3.11228	2.46757	3.41298	2.86351	3.70107	3.19738	3.59396	4.41448	1.72403	4.44582	4.91592	3.11149	3.05458	3.15907	3.63923	3.27824	3.50952	3.32234	3.69997
A_24_P414803	NM_002667	PLN	Homo sapiens phospholamban (PLN), mRNA [NM_002667]	0.251374	0.431666	0.257934	0.435028	0.264832	0.238868	0.241242	0.507197	0.223104	0	0.191472	0.360555	0.170541	0.17666	0.166487	0.261062	2.35763	0.165153	0.793043	0.202537
A_24_P944437	NM_032199	ARID5B	Homo sapiens AT rich interactive domain 5B (MRF1-like) (ARID5B), mRNA [NM_032199]	0.251374	0.431666	0.257934	0.435028	2.21967	2.89904	0.241242	0.507197	2.70895	0.195405	0.191472	0.360555	1.18707	3.1275	2.90764	0.261062	3.78099	3.08462	0.440998	0.202537
A_24_P315862		ENST00000390630	Immunoglobulin heavy chain V gene segment [Source:IMGT/GENE_DB;Acc:IGHV4-61] [ENST00000390630]	6.18842	6.62138	6.49202	6.84109	6.01727	6.07655	6.415	6.54635	6.09804	6.27694	6.64636	6.40163	5.9799	6.2579	6.04446	6.85437	5.8096	6.27253	6.43236	6.51584
A_24_P938372	H70813	H70813	H70813 ys07b10.s1 Soares fetal liver spleen 1NFLS Homo sapiens cDNA clone IMAGE:214075 3', mRNA sequence [H70813]	0.251374	0.431666	0.257934	0.435028	0.264832	0.238868	0.241242	0.507197	0.714618	0.220301	1.81447	0.360555	0.170541	0.17666	0.166487	0.261062	1.51891	0.165153	0.648806	0.202537
A_32_P83776	NM_145257	C1orf96	Homo sapiens chromosome 1 open reading frame 96 (C1orf96), mRNA [NM_145257]	7.63718	8.23728	7.55272	7.25908	6.01925	6.57732	5.56964	5.79929	7.88395	7.6737	7.58758	8.08838	7.29666	7.03255	7.39252	6.80129	7.00192	6.87462	6.23386	6.33836
A_24_P918808	NM_004152	OAZ1	Homo sapiens ornithine decarboxylase antizyme 1 (OAZ1), mRNA [NM_004152]	16.8242	17.0132	16.845	16.9095	17.4197	17.7235	17.6869	17.8524	17.7545	17.6869	17.8524	18.2791	17.7055	17.8524	18.2791	17.7788	17.7235	17.6709	17.7788	17.82
A_24_P65507	NM_144998	STRA13	Homo sapiens stimulated by retinoic acid 13 homolog (mouse) (STRA13), mRNA [NM_144998]	13.8663	13.9436	14.0495	14.5457	12.9952	13.1085	13.286	14.2304	13.869	13.8892	14.1304	14.9704	13.1532	13.3728	13.2673	13.693	14.2078	14.2711	14.4491	15.0233
A_23_P121234		A_23_P121234		3.21545	3.48986	2.61713	1.68384	7.31856	7.24905	7.63214	7.38846	2.96528	0.534893	3.38906	3.27286	1.34553	2.10808	2.7336	1.94922	2.91762	2.88773	3.52881	2.72075
A_24_P16036	NM_001013663	LOC391356	Homo sapiens similar to CG14903-PA (LOC391356), mRNA [NM_001013663]	10.98	11.2982	11.6558	11.9093	9.81926	9.94387	10.2369	11.6217	11.469	11.4778	11.6349	12.7468	11.3179	11.3074	11.4335	12.2751	10.9007	10.7126	11.3748	12.0865
A_24_P135427	AK094748	AK094748	Homo sapiens cDNA FLJ37429 fis, clone BRAWH2001666. [AK094748]	0.251374	3.08116	0.257934	0.435028	0.264832	0.238868	0.241242	0.507197	0.223104	3.38137	0.191472	1.47762	3.68207	4.16236	3.91967	3.93204	0.176061	0.165153	0.175349	0.202537
A_23_P336513	NM_015465	GEMIN5	Homo sapiens gem (nuclear organelle) associated protein 5 (GEMIN5), mRNA [NM_015465]	9.01299	8.34963	7.48722	7.63499	7.85927	8.09983	7.04126	6.64034	8.63626	9.35097	7.29938	7.4833	8.35527	7.99352	7.94325	7.96746	8.26689	8.30424	7.48722	7.18854
A_32_P86456	AL583429	AL583429	AL583429 Homo sapiens B CELLS (RAMOS CELL LINE) COT 25-NORMALIZED Homo sapiens cDNA clone CS0DL012YH18 3-PRIME, mRNA sequence [AL583429]	6.33291	6.6304	7.34611	8.17757	6.12273	6.2669	7.01005	8.3549	6.00508	5.67147	6.34834	7.28779	6.10638	6.32934	6.52339	7.26905	5.566	5.4138	6.37409	7.2279
A_24_P762767	AK022016	AK022016	Homo sapiens cDNA FLJ11954 fis, clone HEMBB1000888. [AK022016]	3.20996	0.431666	0.257934	0.435028	0.264832	0.238868	0.241242	0.507197	3.31106	0.17971	0.191472	0.360555	0.170541	0.17666	0.166487	1.55759	0.855968	0.367364	0.175349	1.23565
A_23_P103631	NM_006824	EBNA1BP2	Homo sapiens EBNA1 binding protein 2 (EBNA1BP2), mRNA [NM_006824]	15.2143	15.4606	15.0403	14.8049	16.318	16.5048	16.2943	15.9831	16.2782	16.7664	16.0232	15.6944	16.3997	16.4523	16.5446	16.051	15.7363	15.9473	15.8191	15.4267
A_23_P57733	NM_033663	DRD3	Homo sapiens dopamine receptor D3 (DRD3), transcript variant e, mRNA [NM_033663]	4.52123	4.39382	4.7426	4.22919	4.16691	4.1931	4.49754	4.64792	4.63539	6.25155	5.0518	5.51959	4.20514	4.04184	4.25624	4.07919	3.8803	4.19391	4.65672	4.9005
A_23_P359245	NM_000245	MET	Homo sapiens met proto-oncogene (hepatocyte growth factor receptor) (MET), mRNA [NM_000245]	14.958	13.5646	13.4157	12.374	14.3286	13.9436	13.3541	10.9468	11.6652	10.4663	9.99366	8.65967	13.1613	12.9686	12.9543	11.2848	14.3406	13.7811	13.4448	11.1342
A_24_P555473	AK000103	LOC153277	Homo sapiens cDNA FLJ20096 fis, clone COL04378. [AK000103]	1.84343	0.431666	0.257934	0.435028	3.20546	0.985425	1.51195	0.507197	0.223104	0.180724	0.191472	0.360555	4.33837	4.64843	4.37917	3.25437	2.6823	3.3185	1.94045	2.29257
A_24_P136522	AK095679	GARNL3	Homo sapiens cDNA FLJ38360 fis, clone FEBRA2000462, weakly similar to RAP1 GTPASE ACTIVATING PROTEIN 1. [AK095679]	4.32345	3.80057	3.90007	2.28808	2.64063	2.9375	2.52084	2.8441	4.65672	2.5472	5.0008	5.22248	1.34137	2.78679	2.5965	0.261062	4.13146	4.35745	5.0068	4.6486
A_23_P7087	NM_052861	MGC21675	Homo sapiens hypothetical protein MGC21675 (MGC21675), mRNA [NM_052861]	8.74506	8.55165	8.92911	9.38637	8.50208	8.49921	8.48241	9.11342	8.76688	8.53937	8.57554	8.66796	9.20288	9.04354	9.47267	9.60711	8.346	8.7027	7.81379	8.91508
A_23_P57036	NM_001250	CD40	Homo sapiens CD40 molecule, TNF receptor superfamily member 5 (CD40), transcript variant 1, mRNA [NM_001250]	3.13943	2.77656	3.5256	3.99576	4.77411	4.89659	5.56282	6.0551	2.75948	3.11914	2.85897	4.06811	3.073	2.7865	2.98154	3.90175	3.24286	3.4489	3.49405	4.65466
A_23_P35597	NM_007021	C10orf10	Homo sapiens chromosome 10 open reading frame 10 (C10orf10), mRNA [NM_007021]	3.20972	3.2249	4.13076	3.21084	4.46297	3.73123	5.10428	4.25657	1.32724	0.503345	1.53926	0.360555	2.7686	3.06563	3.33464	2.69505	2.81462	4.20925	3.73849	3.85853
A_23_P377267	AB007940	RABGAP1L	Homo sapiens mRNA for KIAA0471 protein, partial cds. [AB007940]	6.2669	5.28848	6.62301	5.78669	6.02178	4.99106	6.29589	4.58264	3.47456	0.128547	2.2358	0.360555	4.03597	4.07762	3.76047	0.261062	6.32826	5.72339	6.73689	4.83828
A_23_P71908	NM_001039697	SNAPC3	Homo sapiens small nuclear RNA activating complex, polypeptide 3, 50kDa (SNAPC3), mRNA [NM_001039697]	5.48596	5.45252	5.62269	5.30527	5.53045	5.5739	5.50942	5.39402	7.1254	6.77517	6.95009	5.82806	7.21827	7.42232	7.89839	7.56081	6.99682	7.19128	7.54182	6.68102
A_24_P706873	BU627449	BU627449	UI-H-FG0-bdb-j-11-0-UI.s1 NCI_CGAP_EN1_2 Homo sapiens cDNA clone UI-H-FG0-bdb-j-11-0-UI 3', mRNA sequence [BU627449]	0.251374	0.431666	0.257934	0.435028	0.264832	0.238868	0.241242	0.507197	0.223104	0.191644	0.191472	2.50496	0.170541	0.17666	0.166487	0.261062	0.176061	0.311918	0.175349	0.660259
A_23_P138435	NM_020338	ZMIZ1	Homo sapiens zinc finger, MIZ-type containing 1 (ZMIZ1), mRNA [NM_020338]	9.80237	5.5289	7.25474	8.08022	10.5286	9.47731	9.45344	8.82994	10.5126	9.23938	8.69461	9.21319	11.631	10.9484	11.6349	9.97219	10.8982	9.30604	9.27426	8.89054
A_32_P26103	NM_006412	AGPAT2	Homo sapiens 1-acylglycerol-3-phosphate O-acyltransferase 2 (lysophosphatidic acid acyltransferase, beta) (AGPAT2), transcript variant 1, mRNA [NM_006412]	11.2906	11.0275	11.1671	10.8664	9.96868	10.2642	10.0829	10.1761	9.13341	9.26758	9.06076	9.19772	8.01389	7.62085	7.43192	8.23356	8.64931	8.67951	9.06767	9.18912
A_32_P158253		A_32_P158253		5.8141	5.73578	5.592	5.68364	5.75957	6.06099	5.87432	6.3299	6.04878	5.64015	6.13691	6.66178	5.46099	5.43361	5.24322	5.68205	5.27038	5.65517	5.77681	6.3508
A_24_P598406	BC068459	hCG_2040556	Homo sapiens hCG2040556, mRNA (cDNA clone MGC:87053 IMAGE:5297972), complete cds. [BC068459]	10.1806	9.78679	8.05775	10.2119	10.5423	10.9795	7.58465	10.2188	10.3934	10.747	9.17145	10.0166	11.4434	11.1779	11.4248	11.666	9.80576	10.441	7.42919	9.42265
A_24_P144163		A_24_P144163		13.52	13.8136	13.9179	13.3311	13.6603	13.6561	13.9597	13.9951	14.1769	14.2908	14.0722	14.1149	13.3642	13.4745	13.3482	13.3552	13.8279	14.0737	14.277	14.0119
A_32_P528967	NM_153708	RTP1	Homo sapiens receptor (chemosensory) transporter protein 1 (RTP1), mRNA [NM_153708]	4.24019	3.46477	4.55455	4.36689	3.70659	3.77698	4.24407	4.07762	4.19713	1.77914	4.38798	4.73563	3.43208	3.51053	2.5465	4.41525	1.83152	2.51969	3.31474	4.47893
A_23_P340822	NM_152784	TMEM146	Homo sapiens transmembrane protein 146 (TMEM146), mRNA [NM_152784]	0.251374	0.431666	0.257934	0.435028	0.264832	0.238868	0.241242	3.12773	0.223104	3.3941	0.191472	0.360555	0.170541	1.80783	0.166487	0.261062	0.176061	0.380538	1.31179	0.202537
A_24_P372012	NM_004968	ICA1	Homo sapiens islet cell autoantigen 1, 69kDa (ICA1), transcript variant 2, mRNA [NM_004968]	4.46687	3.70322	4.02335	2.79421	6.74973	6.45386	7.2204	6.84856	1.53273	0.179596	1.89472	0.360555	2.92963	2.44961	3.24079	3.25829	8.23221	8.17476	8.58192	8.03834
A_23_P214882	NM_019041	MTRF1L	Homo sapiens mitochondrial translational release factor 1-like (MTRF1L), mRNA [NM_019041]	6.28478	6.81672	6.36747	4.91841	6.73888	6.9466	6.61615	5.13354	6.43586	6.98675	6.51779	4.7834	6.84429	7.09588	7.17678	6.45502	6.42308	7.01943	6.80015	5.50194
A_24_P525877	AK021840	AK021840	Homo sapiens cDNA FLJ11778 fis, clone HEMBA1005911. [AK021840]	0.251374	2.37615	0.257934	0.435028	2.1061	0.923953	0.241242	0.507197	0.223104	0	0.946706	0.360555	2.87118	1.20348	1.94581	0.261062	0.351874	0.288314	1.95749	0.202537
A_23_P201160	NM_030893	CD1E	Homo sapiens CD1e molecule (CD1E), transcript variant 1, mRNA [NM_030893]	0.251374	0.431666	0.257934	0.435028	0.264832	0.238868	0.241242	0.507197	0.223104	0.211923	0.191472	0.360555	0.170541	0.17666	0.166487	0.261062	0.176061	0.165153	0.175349	0.202537
A_24_P933400		ERGIC2	Endoplasmic reticulum-Golgi intermediate compartment protein 2. [Source:Uniprot/SWISSPROT;Acc:Q96RQ1] [ENST00000201023]	6.60351	6.81556	6.7522	5.38119	5.39895	5.55468	4.95687	4.07215	7.17257	6.7969	6.64705	5.70136	6.58848	6.73502	6.80129	5.48065	6.58146	6.82227	5.86394	4.49506
A_23_P366936	NM_173086	KRT6C	Homo sapiens keratin 6C (KRT6C), mRNA [NM_173086]	2.1854	0.431666	2.67074	4.16286	14.5865	14.3974	14.4108	12.5517	1.85615	0.960108	2.28944	0.360555	1.39007	0.17666	0.166487	2.66513	3.0917	0.950671	3.43706	1.08578
A_24_P51184		ENST00000360638	DnaJ homolog subfamily C member 3 (Interferon-induced, double-stranded RNA-activated protein kinase inhibitor) (Protein kinase inhibitor p58) (Protein kinase inhibitor of 58 kDa). [Source:Uniprot/SWISSPROT;Acc:Q13217] [ENST00000360638]	3.07096	0.431666	0.257934	0.435028	0.264832	0.238868	1.89952	0.507197	0.223104	0.172586	0.191472	0.360555	1.61572	0.17666	2.13162	1.95278	0.176061	0.760787	0.78601	0.202537
A_24_P127748	NM_015097	CLASP2	Homo sapiens cytoplasmic linker associated protein 2 (CLASP2), mRNA [NM_015097]	2.73613	2.94282	0.257934	0.435028	1.66938	1.28699	2.56174	2.60143	2.53458	0.139366	0.191472	0.360555	2.77859	3.07338	2.89282	1.78463	1.66247	1.35157	2.06204	2.37738
A_24_P935082		A_24_P935082		3.20731	2.99578	2.94256	2.30661	2.7259	3.19803	2.71447	3.87177	3.53932	2.98611	3.53249	4.073	3.013	2.62252	2.73928	3.30258	1.96471	2.86804	3.44508	3.20218
A_23_P121657	NM_005114	HS3ST1	Homo sapiens heparan sulfate (glucosamine) 3-O-sulfotransferase 1 (HS3ST1), mRNA [NM_005114]	11.2622	9.83527	8.11058	11.0098	14.0853	13.869	10.6147	13.097	3.04913	2.29742	0.567327	1.55625	6.74472	5.86866	5.49475	7.23542	10.8557	10.3764	7.66777	10.5334
A_23_P24294	NM_020346	SLC17A6	Homo sapiens solute carrier family 17 (sodium-dependent inorganic phosphate cotransporter), member 6 (SLC17A6), mRNA [NM_020346]	0.251374	0.431666	0.257934	0.435028	0.264832	0.238868	0.241242	0.507197	2.13813	0.148348	1.8859	3.06709	1.55124	0.465978	0.166487	0.261062	1.16962	1.96972	2.11187	2.41048
A_23_P397978	NM_173678	FLJ40722	Homo sapiens hypothetical protein FLJ40722 (FLJ40722), mRNA [NM_173678]	3.50319	3.67799	3.06174	0.435028	3.87269	4.04132	4.27479	3.96778	4.28199	2.79272	4.42969	4.81054	5.07209	5.04215	4.79467	4.96056	3.05948	2.43042	3.55816	2.75476
A_24_P280274	NM_176823	S100A7A	Homo sapiens S100 calcium binding protein A7A (S100A7A), mRNA [NM_176823]	0.251374	0.431666	0.257934	0.435028	0.264832	0.238868	0.241242	0.507197	0.223104	0.207938	0.191472	0.360555	1.46016	0.17666	0.166487	0.261062	0.176061	0.165153	0.175349	0.202537
A_23_P202334	NM_022970	FGFR2	Homo sapiens fibroblast growth factor receptor 2 (bacteria-expressed kinase, keratinocyte growth factor receptor, craniofacial dysostosis 1, Crouzon syndrome, Pfeiffer syndrome, Jackson-Weiss syndrome) (FGFR2), transcript variant 2, mRNA [NM_022970]	5.90732	5.36583	5.7976	5.89766	8.57504	7.98039	8.23356	7.92678	5.99762	4.49926	6.15085	6.1902	5.53168	5.43851	5.21631	5.67213	9.05105	8.13507	7.71236	7.9309
A_23_P383601	BC034618	FLJ31306	Homo sapiens hypothetical protein FLJ31306, mRNA (cDNA clone IMAGE:4838556). [BC034618]	5.9033	6.30595	6.60776	6.22023	5.84452	5.85651	6.24137	5.53911	5.53403	4.81906	5.65072	4.97686	6.56967	6.68709	6.83515	6.24949	6.29077	6.07789	6.50432	5.56811
A_24_P938572	AF387613	gm127	Homo sapiens gm127 mRNA, partial cds. [AF387613]	0.251374	0.431666	0.257934	0.435028	0.264832	0.238868	0.241242	0.507197	0.223104	0.361631	0.191472	0.360555	0.170541	0.17666	0.166487	0.261062	0.176061	0.165153	0.175349	0.202537
A_24_P388190	NM_002246	KCNK3	Homo sapiens potassium channel, subfamily K, member 3 (KCNK3), mRNA [NM_002246]	7.23684	6.56742	6.44493	6.41081	3.82761	4.00926	4.32424	3.96689	4.25511	1.04744	4.38464	4.36423	7.64091	6.40956	5.76623	6.15657	3.86793	3.38876	4.02234	4.11424
A_24_P318073	NM_032795	RPUSD4	Homo sapiens RNA pseudouridylate synthase domain containing 4 (RPUSD4), mRNA [NM_032795]	8.91935	8.27817	7.08808	8.48072	9.02088	9.162	7.52086	8.7896	8.20919	8.54652	8.33713	8.37873	8.80151	8.74985	8.54674	8.85102	9.76851	9.78396	8.79461	9.61409
A_23_P103720	NM_024758	AGMAT	Homo sapiens agmatine ureohydrolase (agmatinase) (AGMAT), mRNA [NM_024758]	11.3292	11.4496	11.7101	11.8297	9.77896	9.89974	10.1123	11.166	10.6062	10.7265	10.6023	11.7476	5.48355	4.56631	5.21584	5.67706	11.6586	11.4827	11.8002	12.1216
A_24_P926783		ENST00000334564	Homo sapiens cDNA FLJ10495 fis, clone NT2RP2000297, moderately similar to ZINC FINGER PROTEIN 184. [AK001357]	0.251374	0.431666	0.257934	0.435028	2.87253	3.2217	0.241242	3.07516	0.223104	0.22938	0.191472	0.360555	0.170541	0.17666	0.166487	0.261062	0.176061	0.165153	0.175349	0.202537
A_23_P74526	NM_203456	PPIE	Homo sapiens peptidylprolyl isomerase E (cyclophilin E) (PPIE), transcript variant 2, mRNA [NM_203456]	9.27354	9.40468	9.4418	9.52512	9.1664	9.27277	9.48093	9.89565	10.0809	10.2446	10.3806	10.5198	9.14112	9.22266	8.80748	9.66557	9.39394	9.52021	9.69726	9.77281
A_23_P200707	NM_018208	ETNK2	Homo sapiens ethanolamine kinase 2 (ETNK2), mRNA [NM_018208]	0.251374	0.431666	2.30896	0.435028	4.18455	4.40198	4.45547	0.507197	0.223104	0.203202	1.14244	0.360555	1.23406	0.17666	0.568373	0.261062	0.176061	0.165153	0.175349	0.202537
A_23_P93613	NM_013255	MKLN1	Homo sapiens muskelin 1, intracellular mediator containing kelch motifs (MKLN1), mRNA [NM_013255]	8.7311	8.05398	8.79723	8.90474	7.91839	7.67483	8.34479	8.5265	8.65165	7.80235	9.05256	8.72832	8.26356	8.24959	8.24865	8.71478	7.68339	7.94409	8.06643	7.84271
A_24_P238131		SUSD5	Sushi domain-containing protein 5. [Source:Uniprot/SWISSPROT;Acc:O60279] [ENST00000309558]	0.251374	2.56321	2.84592	0.435028	0.264832	0.238868	0.241242	2.11508	6.24824	4.78271	6.11055	5.17354	6.28636	6.55437	6.7821	6.1921	0.176061	0.165153	0.175349	0.202537
A_32_P211708		FZD3	Frizzled-3 precursor (Fz-3) (hFz3). [Source:Uniprot/SWISSPROT;Acc:Q9NPG1] [ENST00000380239]	2.9729	2.48394	0.257934	0.435028	4.66153	5.02414	3.073	0.507197	1.43722	0.171987	1.90195	0.360555	3.64671	3.75447	3.22656	1.88946	5.08322	4.95235	3.67934	1.31488
A_23_P86943	NM_003139	SRPR	Homo sapiens signal recognition particle receptor ('docking protein') (SRPR), mRNA [NM_003139]	9.39564	9.82214	9.48884	8.76795	9.51251	9.56453	9.39516	8.77175	9.09151	9.45634	9.21199	8.66224	9.77739	9.84089	9.57414	9.46993	10.1436	10.2535	10.0629	9.12069
A_23_P16683	NM_017722	TRMT1	Homo sapiens TRM1 tRNA methyltransferase 1 homolog (S. cerevisiae) (TRMT1), mRNA [NM_017722]	11.7932	12.3366	12.2388	12.6184	10.9853	11.1175	11.3481	12.1181	10.9838	11.6184	11.8119	12.3101	11.4721	11.7643	11.6693	12.2494	10.7019	11.1779	11.3148	11.8616
A_23_P203173	NM_001558	IL10RA	Homo sapiens interleukin 10 receptor, alpha (IL10RA), mRNA [NM_001558]	0.251374	2.26278	3.53867	0.435028	2.78822	3.49405	6.23386	4.34812	2.80892	3.22883	2.63129	3.18657	2.07125	2.91975	3.605	1.0595	2.70865	1.28699	4.38433	1.46783
A_23_P29924	NM_032927	TMEM128	Homo sapiens transmembrane protein 128 (TMEM128), mRNA [NM_032927]	9.17525	9.91559	9.52674	9.23603	8.45558	8.85311	8.71801	8.50906	8.8025	9.39763	9.31224	8.84327	9.27426	9.54032	9.5943	9.66445	9.72102	9.92482	10.2365	10.0768
A_24_P310756		FBXO28	F-box only protein 28. [Source:Uniprot/SWISSPROT;Acc:Q9NVF7] [ENST00000366862]	8.28918	9.0079	7.06668	6.60351	8.44103	9.19888	7.70794	6.1024	8.6651	8.94105	7.97935	6.05146	8.3721	8.28009	8.45702	7.16719	8.79214	9.6605	8.19818	6.9541
A_24_P57170	NM_001039887	C19orf55	Homo sapiens chromosome 19 open reading frame 55 (C19orf55), mRNA [NM_001039887]	5.64934	6.24137	6.20102	6.63659	5.95073	5.93525	5.56757	6.18534	5.84775	6.66903	6.06491	5.94308	5.81149	5.96453	5.34482	6.55481	5.53108	5.69058	5.37815	5.82918
A_24_P409857	NM_004965	HMGN1	Homo sapiens high-mobility group nucleosome binding domain 1 (HMGN1), mRNA [NM_004965]	14.3051	14.6486	14.215	13.9597	14.783	15.1179	14.7023	13.8852	14.5653	14.6226	14.2406	13.6838	13.549	13.6084	13.9035	13.3311	14.0751	14.3196	14.416	13.9542
A_24_P450194	AK098230	LOC400960	Homo sapiens cDNA FLJ40911 fis, clone UTERU2005346. [AK098230]	4.18333	5.09806	4.77385	4.56594	3.97327	3.40469	3.6852	3.78792	5.84845	5.19567	6.5914	6.42964	5.26901	5.89766	5.13386	5.41098	5.19533	5.14427	5.20455	5.51733
A_23_P139825	NM_001012424	YAF2	Homo sapiens YY1 associated factor 2 (YAF2), transcript variant 2, mRNA [NM_001012424]	7.82945	7.9309	7.82125	8.16539	7.95201	8.26232	7.75963	8.59149	8.69196	8.30682	8.56111	9.03363	8.31251	8.27637	8.72106	8.88933	7.86272	8.22395	8.11761	8.92479
A_32_P20014		THC2785860	Q2BB99_9BACI (Q2BB99) GTP-binding protein, partial (5%) [THC2785860]	4.29918	4.6126	5.16983	4.64736	4.26396	4.18037	4.29024	4.86497	4.66346	4.82139	5.03568	5.25709	4.11899	4.82239	4.37306	4.3063	4.58356	4.926	4.75038	5.23357
A_32_P542928	AK131429	ZNF789	Homo sapiens cDNA FLJ16554 fis, clone SPLEN2016135. [AK131429]	5.09772	5.33252	5.69089	6.14754	5.17638	4.91619	5.39339	4.84902	5.2144	4.99726	5.94838	5.46401	5.77771	5.77324	5.79125	5.27333	6.78035	7.26695	7.37732	7.27158
A_32_P226907	AK098506	LOC284112	Homo sapiens cDNA FLJ25640 fis, clone STM04823. [AK098506]	5.3648	5.54014	6.07789	6.71924	5.88145	5.72875	6.29798	7.43521	5.82254	4.69162	6.36113	7.2593	5.27379	5.49497	5.58417	6.80925	4.92374	5.31298	5.35748	6.26593
A_23_P7397	NM_018930	PCDHB10	Homo sapiens protocadherin beta 10 (PCDHB10), mRNA [NM_018930]	1.29235	2.39357	0.257934	0.435028	2.18496	2.4684	2.81826	3.04343	0.223104	0.144019	0.191472	0.360555	0.170541	0.17666	0.166487	0.261062	0.176061	0.165153	0.175349	0.202537
A_23_P40952	NM_002880	RAF1	Homo sapiens v-raf-1 murine leukemia viral oncogene homolog 1 (RAF1), mRNA [NM_002880]	9.70712	8.98428	8.46871	9.0052	10.1837	9.95588	9.79488	9.43434	9.73264	9.52279	9.18712	9.03698	10.2493	9.99943	9.6954	9.82901	9.29029	9.34051	8.36872	9.03333
A_24_P165259	NM_013328	PYCR2	Homo sapiens pyrroline-5-carboxylate reductase family, member 2 (PYCR2), mRNA [NM_013328]	13.1468	13.4613	13.2407	13.1003	12.4725	12.1893	12.5767	12.8995	13.1148	13.1323	12.9859	13.2116	12.8995	13.1148	13.1401	13.0417	12.9231	12.9357	13.1967	13.1657
A_23_P319232	BC041169	KIAA1045	Homo sapiens KIAA1045, mRNA (cDNA clone IMAGE:5730505), containing frame-shift errors. [BC041169]	1.53027	0.431666	0.257934	0.435028	0.264832	0.238868	0.241242	0.507197	0.223104	0.242422	0.191472	0.360555	0.170541	0.17666	0.166487	0.261062	0.176061	0.165153	0.175349	0.202537
A_23_P150407	NM_052854	CREB3L1	Homo sapiens cAMP responsive element binding protein 3-like 1 (CREB3L1), mRNA [NM_052854]	12.851	12.7987	13.3038	13.858	12.8784	12.7073	13.1928	13.1425	12.907	13.7176	13.5418	12.5759	13.3295	13.242	13.2567	14.1001	12.2334	13.1013	12.8931	13.2765
A_23_P404059	NM_173493	PASD1	Homo sapiens PAS domain containing 1 (PASD1), mRNA [NM_173493]	4.78911	4.04003	3.74045	3.79915	0.264832	0.238868	0.241242	0.507197	10.1918	9.72683	10.1405	10.1471	11.8257	11.7676	11.5571	11.487	0.176061	0.165153	0.175349	0.202537
A_32_P216635	NM_173598	KSR2	Homo sapiens kinase suppressor of ras 2 (KSR2), mRNA [NM_173598]	0.251374	0.431666	0.257934	0.435028	0.264832	0.238868	0.241242	0.507197	0.223104	0.19181	0.191472	0.360555	0.170541	0.17666	0.166487	0.261062	0.176061	0.165153	0.175349	0.202537
A_23_P159893	NM_145234	CHRDL1	Homo sapiens chordin-like 1 (CHRDL1), mRNA [NM_145234]	4.13863	4.03906	4.47791	4.51671	4.39979	5.0331	4.91073	5.72911	3.85801	6.34916	4.26955	4.68989	4.30609	3.93844	3.78372	1.91142	4.24019	4.70004	4.90938	5.18495
A_23_P208582		A_23_P208582		8.91565	8.84365	8.81137	8.89054	8.91097	8.89551	8.94548	8.59638	7.06112	7.4004	7.69898	7.85952	8.43131	8.19062	7.98549	8.32979	8.55465	8.67178	8.91604	8.5768
A_23_P126313	NM_018417	SAC	Homo sapiens testicular soluble adenylyl cyclase (SAC), mRNA [NM_018417]	0.251374	2.82454	2.8333	2.567	0.264832	0.238868	1.95375	2.08206	2.49571	2.84304	4.85528	2.90764	1.64456	0.699228	2.73579	2.05562	0.519128	2.01084	2.84013	3.67072
A_24_P186030	NM_002760	PRKY	Homo sapiens protein kinase, Y-linked (PRKY), mRNA [NM_002760]	4.87625	4.05839	4.45782	4.18148	4.89553	4.77838	4.62603	4.79232	7.66777	6.36655	7.12072	7.57744	7.20817	7.17231	7.25718	7.78183	6.05298	5.36952	6.22679	6.10354
A_23_P407684	NM_178167	ZNF598	Homo sapiens zinc finger protein 598 (ZNF598), mRNA [NM_178167]	10.5099	10.592	9.55071	9.96495	10.2193	10.1887	9.58792	9.65676	9.74094	10.2642	9.97134	9.43159	10.8495	10.8533	10.1405	10.7478	9.34884	9.42122	9.25478	9.51059
A_23_P212500	NM_001063	TF	Homo sapiens transferrin (TF), mRNA [NM_001063]	3.91911	5.08804	4.0621	3.82932	2.78855	3.06594	3.79577	2.89827	3.94031	1.22669	4.10209	4.06851	2.45784	3.70692	3.40934	3.44808	5.05623	3.95429	4.58904	4.73512
A_24_P23522	NM_182529	THAP5	Homo sapiens THAP domain containing 5 (THAP5), mRNA [NM_182529]	4.68567	5.04239	3.84234	4.28608	4.22554	4.31463	3.86902	4.36797	5.22848	4.43862	4.30872	5.59842	5.83216	6.0352	6.03452	5.49854	5.98917	6.16028	6.04007	5.90098
A_23_P148798	NM_015984	UCHL5	Homo sapiens ubiquitin carboxyl-terminal hydrolase L5 (UCHL5), mRNA [NM_015984]	10.8468	10.7329	10.8567	10.708	10.8061	11.099	11.0417	10.5884	11.522	11.3472	11.3488	11.1372	11.2282	11.2615	11.6784	11.0943	11.5196	11.6756	11.7345	11.2012
A_23_P211047	NM_206866	BACH1	Homo sapiens BTB and CNC homology 1, basic leucine zipper transcription factor 1 (BACH1), transcript variant 1, mRNA [NM_206866]	10.9732	10.1123	8.32082	9.42984	9.27717	9.55325	8.12238	7.31775	8.65508	9.49094	8.64768	7.94771	9.52279	9.89417	9.3932	8.38326	8.83203	9.24673	7.88222	7.24421
A_24_P506680		THC2535753	AA653580 ag61f08.s1 Gessler Wilms tumor Homo sapiens cDNA clone IMAGE:1127463 3' similar to contains Alu repetitive element;, mRNA sequence [AA653580]	5.01026	4.43254	4.29536	0.435028	3.23856	3.04913	4.08181	0.507197	4.48232	3.02438	3.6033	1.97613	4.90498	4.68816	4.34949	1.03553	3.4749	2.588	4.77868	0.202537
A_23_P42112	NM_005299	GPR31	Homo sapiens G protein-coupled receptor 31 (GPR31), mRNA [NM_005299]	4.98896	5.28185	4.95373	5.55851	4.66283	4.9993	4.81276	5.51173	5.14581	4.56815	5.29129	6.26565	5.12225	5.10239	4.66744	5.8421	4.83057	5.25505	5.29829	5.98204
A_23_P164638	NM_024691	ZNF419	Homo sapiens zinc finger protein 419 (ZNF419), mRNA [NM_024691]	2.98581	3.4406	3.20943	0.435028	5.43621	5.72966	5.70669	5.6949	4.77147	5.31493	4.49807	4.5386	4.51653	5.29772	4.49254	3.94504	5.47046	5.23708	4.48049	5.04841
A_24_P60268	NM_024993	LRRTM4	Homo sapiens leucine rich repeat transmembrane neuronal 4 (LRRTM4), mRNA [NM_024993]	0.251374	0.431666	0.257934	0.435028	1.31696	0.238868	0.241242	3.49273	0.223104	1.43722	0.191472	0.360555	0.170541	0.17666	0.166487	0.261062	0.176061	0.165153	0.175349	0.202537
A_24_P354748	NM_139002	HFE	Homo sapiens hemochromatosis (HFE), transcript variant 2, mRNA [NM_139002]	5.27807	5.30438	5.40689	5.16022	4.8541	5.01759	4.75633	5.12343	5.95343	6.76029	5.65116	5.838	4.5429	4.69942	4.66032	5.06921	4.51209	4.71728	4.69979	5.01596
A_32_P127566	BE693409	BE693409	BE693409 RC3-BT0333-180700-111-g07 BT0333 Homo sapiens cDNA, mRNA sequence [BE693409]	3.06422	2.81249	2.18747	0.435028	4.53091	4.89861	4.60226	0.507197	4.40824	0.915388	4.1195	2.61548	0.516308	0.17666	0.166487	0.261062	0.796271	2.33498	1.51422	0.55177
A_23_P214821	NM_001955	EDN1	Homo sapiens endothelin 1 (EDN1), mRNA [NM_001955]	9.81881	11.3653	11.6037	10.5434	8.71851	8.83061	13.5407	9.20081	10.7701	11.028	12.7719	11.7437	8.36798	10.7785	10.0371	8.37572	8.99956	8.47264	11.0689	8.96084
A_24_P216087	NM_019088	PAF1	Homo sapiens Paf1, RNA polymerase II associated factor, homolog (S. cerevisiae) (PAF1), mRNA [NM_019088]	10.4219	10.5759	10.6077	10.269	11.5715	11.6833	11.84	10.9484	10.9326	11.302	11.4056	10.9746	10.5839	10.5232	10.2699	10.4241	11.1903	11.3898	11.4182	11.0019
A_23_P159622	NM_000718	CACNA1B	Homo sapiens calcium channel, voltage-dependent, N type, alpha 1B subunit (CACNA1B), mRNA [NM_000718]	6.85407	7.32207	7.48633	8.04814	6.73465	6.83259	7.15615	7.9531	6.16489	6.8102	6.54744	7.06581	5.94213	6.10001	6.18501	6.79452	5.99182	6.39919	6.67636	6.92364
A_24_P251950	NM_174914	UGT3A2	Homo sapiens UDP glycosyltransferase 3 family, polypeptide A2 (UGT3A2), mRNA [NM_174914]	2.21236	2.31642	1.57455	2.73444	1.23626	2.65569	2.77126	4.02862	3.1815	0.195685	2.39603	4.48986	1.58022	1.84145	1.05143	2.19069	2.55389	2.13613	2.86351	2.06762
A_23_P39718	NM_005102	FEZ2	Homo sapiens fasciculation and elongation protein zeta 2 (zygin II) (FEZ2), transcript variant 1, mRNA [NM_005102]	13.1881	12.8384	13.1775	12.3375	11.0873	11.1529	11.1442	10.1471	11.3154	11.3013	11.1898	9.89361	11.8304	12.0262	12.2059	11.3349	10.5852	10.3982	10.3715	10.0162
A_23_P57910	NM_031440	RTP3	Homo sapiens receptor (chemosensory) transporter protein 3 (RTP3), mRNA [NM_031440]	0.251374	0.431666	2.93561	0.435028	0.264832	0.238868	3.10141	0.507197	3.60936	0.304647	6.1029	3.35935	3.21222	2.95351	3.47941	0.261062	3.09812	2.17974	3.16843	4.92143
A_23_P87664	NM_014706	SART3	Homo sapiens squamous cell carcinoma antigen recognized by T cells 3 (SART3), mRNA [NM_014706]	9.37738	9.20051	7.44784	8.36581	7.85789	8.1208	7.20031	7.43898	9.04972	9.48135	8.27236	8.01897	8.90086	8.57282	8.43579	8.45623	8.76325	9.08968	7.89979	8.30424
A_23_P385084	AK074153	LUZP1	Homo sapiens mRNA for FLJ00226 protein. [AK074153]	2.77372	3.86389	0.257934	0.435028	4.52424	1.93345	0.787579	0.507197	3.66398	0.228591	1.18512	2.06875	3.54463	1.98066	0.166487	1.06285	3.05196	2.97248	1.7587	1.55993
A_23_P24004	NM_001547	IFIT2	Homo sapiens interferon-induced protein with tetratricopeptide repeats 2 (IFIT2), mRNA [NM_001547]	8.35909	9.40201	8.74985	7.81639	9.20522	9.75657	10.4103	8.73323	7.60284	8.47844	6.67251	6.34571	5.61623	6.22157	6.55733	5.87031	7.4694	8.40705	8.00783	6.71427
A_24_P111009	NM_014649	SAFB2	Homo sapiens scaffold attachment factor B2 (SAFB2), mRNA [NM_014649]	7.91094	7.71082	7.98469	7.42	7.33838	7.90602	8.09065	7.1383	7.78293	7.60704	7.92819	7.34761	8.66662	8.31934	7.894	7.62141	7.30376	7.60531	7.51902	6.78686
A_24_P920555		THC2577283	BM994983 UI-H-ED0-awz-n-15-0-UI.s1 NCI_CGAP_ED0 Homo sapiens cDNA clone IMAGE:5825870 3', mRNA sequence [BM994983]	6.15636	6.48042	6.24026	6.29282	5.87747	6.02257	5.89573	6.12479	6.28292	6.11604	6.3835	6.41826	6.31777	6.23065	6.24185	6.40396	5.70336	6.19188	6.22892	6.18441
A_23_P214578	NM_006778	TRIM10	Homo sapiens tripartite motif-containing 10 (TRIM10), transcript variant 1, mRNA [NM_006778]	2.38415	1.76604	0.257934	0.435028	1.85183	1.53823	0.241242	3.85277	1.04685	2.59541	0.191472	3.16748	1.74662	0.776374	0.734082	0.261062	0.544551	2.57979	2.07571	0.922723
A_24_P286598	NM_001695	ATP6V1C1	Homo sapiens ATPase, H+ transporting, lysosomal 42kDa, V1 subunit C1 (ATP6V1C1), transcript variant 1, mRNA [NM_001695]	4.95488	4.94566	4.43391	0.435028	4.07215	4.30433	4.01584	0.507197	3.37929	4.47771	1.94491	2.37325	4.432	3.90711	4.3252	0.261062	4.5578	4.89147	4.21401	1.64901
A_23_P416011	NM_058203	SPAG11B	Homo sapiens sperm associated antigen 11B (SPAG11B), transcript variant C, mRNA [NM_058203]	2.04852	1.79334	2.49269	2.63789	2.99939	3.32152	3.0638	3.20659	3.43275	1.29922	2.57801	3.93289	2.68301	3.03437	3.10605	1.35426	2.93934	2.49611	3.15781	3.48395
A_23_P105562	NM_000552	VWF	Homo sapiens von Willebrand factor (VWF), mRNA [NM_000552]	4.85992	4.88837	4.9682	5.31525	5.15909	4.904	5.09159	5.43237	5.14453	4.76437	5.4649	5.55152	4.35132	4.50756	4.56815	5.15527	4.52079	4.70045	4.942	5.27691
A_24_P324074		A_24_P324074		13.4011	13.5912	13.8793	13.7736	13.7176	13.7539	14.0919	14.2175	14.7894	14.7775	14.8495	14.8758	14.2604	14.4256	14.3035	14.5562	13.5047	13.4694	13.6487	13.8279
A_24_P843552		A_24_P843552		11.9409	12.1705	12.2993	12.4409	10.9021	11.1007	11.45	12.0954	12.0875	12.3194	12.2794	12.8748	11.8764	11.9141	11.9056	12.5167	12.6859	12.7681	12.8307	13.1787
A_32_P221256	NM_203481	MGC70870	Homo sapiens hypothetical LOC403340 (MGC70870), mRNA [NM_203481]	9.40897	7.96809	9.03077	8.92939	10.0289	9.67016	9.37808	9.21668	9.05519	7.53723	8.04957	8.34089	9.32452	9.19554	9.25045	9.03077	10.2297	9.64302	9.42783	9.82214
A_24_P208909	NM_015271	TRIM2	Homo sapiens tripartite motif-containing 2 (TRIM2), mRNA [NM_015271]	6.23173	5.55053	6.8247	5.62899	5.52198	5.41302	6.02364	4.34223	6.73239	4.64513	6.29201	4.84924	6.52977	6.61313	6.83739	5.34644	6.6126	6.11579	6.97601	5.244
A_23_P401718	NM_207310	CCDC74B	Homo sapiens coiled-coil domain containing 74B (CCDC74B), mRNA [NM_207310]	8.74203	9.13287	9.4009	9.61409	8.586	8.66662	9.28898	10.4009	8.05398	7.97889	8.61378	10.0016	7.03845	7.24627	7.44168	7.92507	7.85437	7.85711	8.30855	9.13839
A_32_P127339		THC2550353	Q2IMJ3_ANADE (Q2IMJ3) LigA, partial (3%) [THC2550353]	4.7294	5.06103	4.44727	4.92849	5.13868	5.44718	5.4138	5.34644	4.81131	3.54019	5.06156	4.79615	4.83683	4.81943	4.71404	5.33273	4.78984	5.02564	4.91841	5.18873
A_24_P75808	AL833331	AL833331	Homo sapiens mRNA; cDNA DKFZp686H1233 (from clone DKFZp686H1233). [AL833331]	0.251374	0.431666	0.257934	0.435028	0.264832	0.238868	0.241242	0.507197	0.223104	0.212463	0.191472	0.360555	0.170541	0.17666	0.166487	0.261062	0.176061	0.165153	0.175349	0.202537
A_23_P211056	NM_013329	C21orf66	Homo sapiens chromosome 21 open reading frame 66 (C21orf66), transcript variant 2, mRNA [NM_013329]	5.43698	6.10185	5.2807	5.41891	5.18918	5.73268	5.21969	5.35362	5.47653	5.39994	6.61841	6.42495	5.72487	5.6886	6.22826	5.56719	5.5959	5.77681	5.03236	5.532
A_32_P171143	NM_203393	LOC389458	Homo sapiens hypothetical gene supported by BC031661 (LOC389458), mRNA [NM_203393]	5.28848	7.44808	6.2039	6.5152	4.69308	5.30239	5.63107	6.23443	4.27639	5.18987	6.16365	6.56106	4.21616	4.93608	4.7162	4.70258	4.52123	5.16614	5.76543	5.63127
A_23_P66311	NM_005223	DNASE1	Homo sapiens deoxyribonuclease I (DNASE1), mRNA [NM_005223]	5.98634	5.7831	5.57177	6.08327	4.98497	4.56631	5.03971	5.58498	4.8278	6.80099	4.94012	5.50379	4.15578	3.40335	3.51313	4.0059	5.20092	5.05795	4.61976	5.65266
A_32_P69136		THC2739760	CD521096 AGENCOURT_14355292 NIH_MGC_191 Homo sapiens cDNA clone IMAGE:30410815 5', mRNA sequence [CD521096]	12.5185	13.5211	13.5568	13.6175	10.0607	9.6893	11.6317	12.568	5.4172	6.92607	5.7995	5.94435	7.84014	8.37572	8.55465	9.25131	9.6501	9.87803	11.2031	11.2251
A_23_P350155		NP511407	GB|AB065814.1|BAC06033.1 seven transmembrane helix receptor [Homo sapiens] [NP511407]	0.251374	0.431666	0.892721	0.435028	0.264832	0.238868	0.241242	0.507197	0.223104	0.217135	0.191472	0.360555	0.170541	0.17666	0.166487	0.261062	0.176061	0.165153	0.175349	0.202537
A_24_P619891	BX119232	BX119232	BX119232 Soares infant brain 1NIB Homo sapiens cDNA clone IMAGp998M0271, mRNA sequence [BX119232]	2.11956	2.18788	0.257934	0.435028	0.264832	2.25254	0.241242	0.507197	0.223104	2.6931	0.191472	1.96645	0.170541	0.17666	0.166487	0.261062	0.176061	0.165153	0.175349	0.202537
A_32_P120726		THC2762427		7.60777	6.55043	7.27679	7.29735	7.87223	7.54634	7.60284	7.29382	7.8522	7.53267	7.96156	7.2624	7.99098	7.86512	8.20203	7.59564	8.92636	8.5426	8.76015	8.52342
A_24_P911536	U44029	U44029	Human cathepsin B mRNA, 5' UTR variant. [U44029]	0.251374	0.431666	0.257934	0.435028	0.264832	0.238868	0.241242	0.507197	0.223104	0.14369	0.191472	0.360555	0.170541	0.17666	0.166487	0.261062	0.176061	0.165153	0.175349	0.202537
A_24_P666035	BC033366	KRT77	Homo sapiens keratin 1B, mRNA (cDNA clone IMAGE:4780346), partial cds. [BC033366]	0.251374	0.431666	0.257934	0.435028	0.264832	0.238868	0.241242	0.507197	0.881568	2.02431	0.191472	0.360555	0.392903	0.17666	0.581812	0.261062	0.176061	0.165153	0.175349	0.578463
A_24_P125434	NM_032243	TXNDC2	Homo sapiens thioredoxin domain containing 2 (spermatozoa) (TXNDC2), mRNA [NM_032243]	3.37909	3.55851	3.8052	3.12494	3.62133	3.63062	3.56304	4.00712	4.42329	6.97432	4.11817	5.34827	4.18783	4.04053	4.08567	4.39326	3.26532	2.95156	3.73801	3.30604
A_23_P141044	NM_145271	ZNF688	Homo sapiens zinc finger protein 688 (ZNF688), transcript variant 1, mRNA [NM_145271]	9.96799	9.94432	9.30182	11.0655	9.71015	9.62157	9.25897	11.5343	8.58676	8.50357	8.25665	10.4587	9.19631	9.29108	9.28957	10.2662	8.43081	8.35562	8.18074	9.66751
A_24_P161959	NM_199337	LOC374395	Homo sapiens similar to RIKEN cDNA 1810059G22 (LOC374395), mRNA [NM_199337]	8.41021	8.68847	8.76688	9.00098	8.43696	8.41404	8.86159	9.41217	7.58151	7.4309	7.71563	8.52464	8.60263	8.45109	8.14668	9.38637	8.41677	8.53098	8.90443	9.04511
A_23_P12755	NM_032211	LOXL4	Homo sapiens lysyl oxidase-like 4 (LOXL4), mRNA [NM_032211]	7.58086	7.00228	7.32308	6.81378	6.32157	5.7932	6.36852	6.16773	6.72088	7.01454	6.19869	8.40802	4.70316	4.26682	4.2938	4.87535	6.66537	5.18646	6.32336	5.23454
A_23_P430930	NM_178565	RSPO2	Homo sapiens R-spondin 2 homolog (Xenopus laevis) (RSPO2), mRNA [NM_178565]	0.251374	2.04287	0.257934	0.435028	0.264832	2.13339	0.241242	0.507197	0.223104	0	0.191472	0.360555	0.170541	0.17666	0.56578	0.261062	0.176061	0.165153	0.175349	0.202537
A_24_P931472	L31408	L31408	Human basic fibroblast growth factor antisense mRNA, partial cds. [L31408]	0.251374	0.431666	1.53823	0.435028	0.264832	0.238868	0.241242	0.507197	0.223104	1.74947	1.0167	0.360555	0.30996	0.834943	0.166487	0.943676	0.176061	0.165153	0.175349	1.37216
A_23_P29866	BC006419	BC006419	Homo sapiens cDNA clone IMAGE:3946309, complete cds. [BC006419]	0.251374	4.41749	3.30468	0.435028	0.973527	2.34971	3.82138	4.05144	0.223104	0.243105	5.00056	4.19612	2.20463	3.40564	3.50319	3.39781	1.21365	0.659565	3.17832	0.202537
A_24_P942017	AK075204	FLJ90723	Homo sapiens cDNA FLJ90723 fis, clone PLACE1009196. [AK075204]	2.58835	3.7704	3.76528	2.97145	1.76256	3.02438	2.83602	2.91563	3.62565	4.85625	4.23963	2.22886	2.66237	3.38987	3.3351	2.40249	3.55508	3.38966	5.00434	1.97504
A_23_P128609	NM_005073	SLC15A1	Homo sapiens solute carrier family 15 (oligopeptide transporter), member 1 (SLC15A1), mRNA [NM_005073]	6.52286	6.67921	6.86164	5.93933	1.33333	3.23215	3.34074	3.55189	2.16728	2.20913	2.52534	1.98782	2.62853	1.42416	2.36011	2.48245	1.68316	3.81092	2.04356	4.05013
A_23_P434919	NM_152304	RAB42	Homo sapiens RAB42, member RAS oncogene family (RAB42), mRNA [NM_152304]	4.24645	4.19895	4.66633	3.67757	4.00953	3.92352	3.84196	4.93635	8.63994	8.59039	7.22894	8.66832	0.33125	0.699577	1.2928	1.10831	4.26184	4.23989	4.97374	5.02619
A_23_P59470	BC038972	ZNF467	Homo sapiens zinc finger protein 467, mRNA (cDNA clone IMAGE:5216914), with apparent retained intron. [BC038972]	6.33633	6.06617	6.91822	7.52866	3.17112	3.79654	4.43055	5.79125	5.79868	4.16726	6.6497	7.97392	3.24506	3.00067	3.54377	4.45634	5.32804	5.06365	4.87383	6.19488
A_24_P153713	BC005052	MARVELD3	Homo sapiens MARVEL domain containing 3, mRNA (cDNA clone IMAGE:2820819), partial cds. [BC005052]	9.14179	9.54287	9.77805	10.2484	9.17435	9.38592	9.39993	10.5644	9.46819	9.7316	10.0326	11.205	8.52444	8.75347	8.85153	9.86092	9.40974	9.64612	9.88002	10.6787
AT_P_3		AT_P_3		1.10048	1.64644	0.984959	1.94249	0.968228	0.828395	0.841211	2.00613	0.681379	0.401896	0.191472	1.77914	0.170541	0.408639	0.391034	1.35201	0.440401	0.249638	0.371079	0.619529
A_24_P332711		ENST00000358162		5.10705	5.69408	5.71494	5.98865	5.00131	4.66192	5.07183	5.84019	2.09724	0.206085	3.35304	3.50549	2.10808	2.55126	2.96942	1.43588	3.13074	3.57631	4.29579	4.09974
A_23_P48807	NM_001001556	GALK2	Homo sapiens galactokinase 2 (GALK2), transcript variant 2, mRNA [NM_001001556]	10.7937	10.465	11.1324	11.0007	10.3272	9.80421	10.6074	10.5218	11.2826	10.2293	11.3322	10.9402	9.98366	9.85563	9.98623	10.0584	10.9589	10.8405	11.3687	11.2359
A_24_P387609	NM_030940	ISCA1	Homo sapiens iron-sulfur cluster assembly 1 homolog (S. cerevisiae) (ISCA1), mRNA [NM_030940]	5.82316	5.93246	5.72752	5.21283	5.81861	6.39977	5.68969	5.08375	6.62621	6.4337	6.81378	5.27137	6.1347	6.30565	6.67449	5.94782	6.32286	6.63859	6.23349	5.83416
A_23_P95802	NM_014141	CNTNAP2	Homo sapiens contactin associated protein-like 2 (CNTNAP2), mRNA [NM_014141]	0.251374	0.431666	0.257934	0.435028	0.264832	0.238868	0.241242	0.507197	0.223104	3.66752	0.191472	0.360555	0.170541	0.17666	0.166487	0.261062	3.7568	3.79787	4.28897	3.06442
A_23_P150467	NM_006637	OR5I1	Homo sapiens olfactory receptor, family 5, subfamily I, member 1 (OR5I1), mRNA [NM_006637]	0.251374	0.431666	0.257934	0.435028	0.264832	0.238868	0.241242	0.507197	0.223104	0.160178	0.191472	2.08324	0.67688	0.17666	1.6326	0.261062	0.176061	0.575023	0.918799	1.41557
A_24_P942151		A_24_P942151		3.60219	3.98417	3.46446	0.435028	4.59273	4.99657	4.34153	0.507197	4.38406	0.550636	3.70623	0.360555	4.59	4.22152	4.78727	3.36269	4.50451	4.50135	4.25692	1.2641
A_32_P386636	NM_182761	LOC340069	Homo sapiens hypothetical protein LOC340069 (LOC340069), mRNA [NM_182761]	3.39756	2.09256	2.70339	2.86052	1.92352	1.34514	2.52615	2.10694	2.7751	0.214607	3.32602	3.54227	2.53897	2.71088	3.06988	3.55998	2.42975	2.78855	3.26955	3.04017
A_23_P108265	NM_012377	OR7C2	Homo sapiens olfactory receptor, family 7, subfamily C, member 2 (OR7C2), mRNA [NM_012377]	8.00721	8.41344	9.58891	9.03032	6.88456	7.15287	8.1679	8.36619	5.93933	4.75363	6.47481	7.23655	5.43327	5.5873	5.75957	6.5953	7.92289	7.8975	8.77383	8.86304
A_23_P255486	X94629	X94629	H.sapiens mRNA for metaphase chromosmal protein. [X94629]	1.85615	0.431666	2.24796	2.30162	0.264832	0.238868	2.19203	2.75796	2.81462	4.04619	2.48751	3.93765	1.3283	1.81844	0.282143	3.69702	4.47701	1.90347	2.82147	3.19938
A_24_P15965	NM_203282	ZNF254	Homo sapiens zinc finger protein 254 (ZNF254), transcript variant 1, mRNA [NM_203282]	7.69036	7.79455	7.03693	7.52495	8.27923	8.54616	7.21513	7.75024	8.04026	8.58871	7.1457	7.79667	7.33978	7.28116	6.93411	6.81055	9.04872	9.46993	8.28489	8.53444
A_24_P916073	NM_001004441	DP58	Homo sapiens cytosolic phosphoprotein DP58 (DP58), mRNA [NM_001004441]	0.251374	4.01376	1.77487	0.435028	1.55625	1.98688	1.58946	3.58096	1.29456	2.11508	0.705595	3.2509	0.314845	0.590934	1.34273	2.06926	0.358373	0.699577	1.00993	1.93699
A_24_P418637	NM_012090	MACF1	Homo sapiens microtubule-actin crosslinking factor 1 (MACF1), transcript variant 1, mRNA [NM_012090]	4.32499	3.23952	3.95882	3.46873	4.88494	4.55949	5.89145	4.09366	4.31659	0.417306	4.53058	4.67337	6.73626	6.20929	5.6138	5.12394	4.58319	2.81826	4.24981	3.60816
A_24_P200583	NM_003337	UBE2B	Homo sapiens ubiquitin-conjugating enzyme E2B (RAD6 homolog) (UBE2B), mRNA [NM_003337]	10.6921	10.3315	10.358	10.2303	10.0166	10.3896	10.3096	10.1146	10.6156	10.2131	10.4616	10.2421	10.7189	10.6253	10.8674	10.5323	10.5762	10.7385	10.5636	10.5581
A_32_P133767	NM_198521	C12orf42	Homo sapiens chromosome 12 open reading frame 42 (C12orf42), mRNA [NM_198521]	1.73934	0.431666	0.257934	2.69416	1.57858	2.15665	2.55503	3.68573	4.96279	3.60598	4.98853	6.73777	4.08076	4.49302	4.92039	5.40492	5.7574	5.04813	5.90179	7.55252
A_24_P921103	AK057576	AK057576	Homo sapiens cDNA FLJ33014 fis, clone THYMU1000382. [AK057576]	4.95999	5.77499	5.91922	3.24753	5.26377	4.67694	3.78976	0.507197	5.16669	3.90737	6.33211	0.360555	6.08377	5.95913	4.40368	4.52737	2.59581	2.22005	3.3651	0.202537
A_32_P208599	AB074268	AB074268	Homo sapiens primary neuroblastoma cDNA, clone:Nbla10687, full insert sequence. [AB074268]	13.4429	5.04777	5.0091	5.13285	4.0749	4.26497	4.50594	5.38937	4.08383	5.6152	4.88609	5.22475	10.8371	4.5403	4.11976	4.65963	4.19612	3.73907	4.68928	5.06315
A_32_P60223	NM_032329	ING5	Homo sapiens inhibitor of growth family, member 5 (ING5), mRNA [NM_032329]	10.4294	9.45573	8.97064	9.53033	8.67906	8.69421	7.76201	7.53597	8.4931	8.72332	7.88052	8.71452	9.65165	9.32662	9.49127	8.77448	10.7374	10.3566	9.44722	9.49308
A_23_P137715	NM_017542	POGK	Homo sapiens pogo transposable element with KRAB domain (POGK), mRNA [NM_017542]	8.97291	8.78465	8.10278	8.33155	8.48385	8.25158	7.73482	7.74214	8.45521	8.8174	8.32927	7.90988	8.1965	8.24428	7.82945	7.65599	8.41081	8.22563	8.00002	7.87436
A_24_P349264	NM_182507	KRT80	Homo sapiens keratin 80 (KRT80), transcript variant 1, mRNA [NM_182507]	3.63489	4.17905	3.78347	3.30468	0.264832	0.238868	0.901347	0.507197	4.7709	4.45085	4.3252	4.69579	4.60489	5.03089	4.69308	5.17783	4.0891	3.76859	4.91736	4.64258
A_24_P912925	NM_014264	PLK4	Homo sapiens polo-like kinase 4 (Drosophila) (PLK4), mRNA [NM_014264]	4.01663	3.74308	4.28538	2.94606	4.01106	3.65395	3.48311	2.77934	2.40221	0.768624	3.47456	2.67388	4.27876	4.67458	5.0594	3.75895	4.37948	3.88553	4.7176	3.35596
A_32_P61313	BX105574	BX105574	BX105574 Soares_fetal_liver_spleen_1NFLS_S1 Homo sapiens cDNA clone IMAGp998N07974, mRNA sequence [BX105574]	2.1952	0.431666	0.257934	2.06527	0.264832	0.238868	1.56561	0.507197	2.47032	2.08807	2.40185	3.56209	2.21794	2.55878	2.96506	2.9512	0.176061	0.645368	0.613331	1.5652
A_24_P142269	NM_003609	HIRIP3	Homo sapiens HIRA interacting protein 3 (HIRIP3), mRNA [NM_003609]	7.67202	8.23806	8.02772	7.23795	7.60777	7.70501	8.11821	7.452	7.08718	7.84987	7.59338	7.0647	6.97326	7.28962	6.86468	6.74682	7.16388	7.57219	7.66443	7.37947
A_24_P467073	AK131023	AK131023	Homo sapiens cDNA FLJ27513 fis, clone TST08509. [AK131023]	10.8086	11.2882	12.3148	11.7235	7.2723	7.84659	8.83486	7.93151	0.223104	2.34832	0.191472	0.360555	5.09806	4.73013	5.85528	5.87549	11.2174	11.5837	12.5416	12.3002
A_23_P210869	NM_032609	COX4I2	Homo sapiens cytochrome c oxidase subunit IV isoform 2 (lung) (COX4I2), nuclear gene encoding mitochondrial protein, mRNA [NM_032609]	4.89243	4.72435	4.70739	5.12944	4.41448	4.72014	4.45991	5.31174	4.77614	7.11124	4.65769	5.21025	4.24083	4.40368	4.24476	4.77996	4.4099	4.91227	4.93106	5.34358
A_23_P218918	NM_002006	FGF2	Homo sapiens fibroblast growth factor 2 (basic) (FGF2), mRNA [NM_002006]	8.07875	7.79397	8.34283	7.14445	1.57803	1.33054	1.36146	1.96937	9.23667	9.36097	8.72832	8.87977	8.37248	8.03956	8.29023	7.10469	1.99828	1.74475	1.68849	1.76789
A_32_P29408	BX337332	BX337332	BX337332 Homo sapiens PLACENTA COT 25-NORMALIZED Homo sapiens cDNA clone CS0DI040YE21 5-PRIME, mRNA sequence [BX337332]	6.83398	5.62351	6.45913	8.40671	5.05077	4.78395	4.81814	6.96165	0.223104	0.0109226	0.191472	0.360555	0.170541	0.17666	0.166487	0.261062	3.62109	3.73234	2.66285	5.0403
A_23_P136777	NM_001647	APOD	Homo sapiens apolipoprotein D (APOD), mRNA [NM_001647]	1.24875	0.431666	0.257934	0.435028	0.264832	1.28373	2.08611	0.507197	0.223104	3.82811	0.191472	1.59965	0.170541	0.17666	0.166487	0.261062	0.176061	0.744	0.175349	0.202537
A_23_P380928	NM_015644	TTLL3	Homo sapiens tubulin tyrosine ligase-like family, member 3 (TTLL3), transcript variant 2, mRNA [NM_015644]	7.46154	8.25927	8.72332	9.30961	7.36659	7.40763	7.9691	9.11176	7.46967	8.08056	8.14109	9.05692	7.81319	7.95132	8.14936	9.42653	7.36124	7.69008	7.95063	9.16354
A_24_P62783	NM_004102	FABP3	Homo sapiens fatty acid binding protein 3, muscle and heart (mammary-derived growth inhibitor) (FABP3), mRNA [NM_004102]	8.94482	9.89655	10.2713	9.97075	0.264832	0.238868	3.1702	2.60517	3.42868	5.3546	3.49148	4.37786	3.61186	3.71851	4.55123	4.14769	0.176061	0.87841	1.10932	2.40987
A_24_P32708	XR_019366	LOC401959	PREDICTED: Homo sapiens similar to voltage-dependent anion channel 2 (LOC401959), mRNA [XR_019366]	10.6403	10.9864	10.9375	10.8578	9.16579	9.35628	9.35074	9.62192	9.83857	10.1656	9.9367	10.1206	9.84683	9.89268	9.78799	10.1761	9.75043	10.1258	10.2828	10.0089
A_23_P102816	BX647159	BX647159	Homo sapiens mRNA; cDNA DKFZp686H14196 (from clone DKFZp686H14196). [BX647159]	8.35726	8.81875	9.57179	9.71312	8.26734	8.79837	9.14853	9.33681	8.46486	8.2519	8.7355	8.45073	8.78926	8.71285	9.11575	9.59699	7.41354	8.11095	8.55879	8.08571
A_23_P13899	NM_002046	GAPDH	Homo sapiens glyceraldehyde-3-phosphate dehydrogenase (GAPDH), mRNA [NM_002046]	15.4352	15.3671	15.4584	15.415	15.9657	16.0919	16.2423	16.1053	16.5909	16.5446	16.5909	16.5215	16.234	16.2711	16.176	16.2383	15.2506	15.2666	15.3696	15.3282
A_24_P34066	BC035583	KIAA0999	Homo sapiens KIAA0999 protein, mRNA (cDNA clone IMAGE:5583560), partial cds. [BC035583]	3.72069	0.431666	1.85183	1.80909	1.97413	2.08885	1.56029	0.507197	2.16362	0.210289	0.509468	1.55362	2.24385	2.50307	2.70027	0.261062	0.834516	2.73978	3.1587	2.4103
A_32_P41574	BC078672	BC078672	Homo sapiens pleckstrin homology domain containing, family J member 1, mRNA (cDNA clone IMAGE:4025377), **** WARNING: chimeric clone ****. [BC078672]	8.68156	8.91162	9.93086	10.2446	6.88736	6.8102	8.12276	9.51876	10.2003	9.82434	10.6643	12.2052	9.82863	10.0814	10.463	10.7245	10.0367	9.82694	10.8229	11.568
A_32_P131294	BM854107	BM854107	K-EST0136406 S22SNU16n1 Homo sapiens cDNA clone S22SNU16n1-145-F11 5', mRNA sequence [BM854107]	0.251374	0.431666	0.257934	0.435028	0.264832	1.97045	0.241242	0.507197	3.55442	4.58356	0.191472	1.41903	1.99597	1.35426	1.00932	0.261062	1.5452	2.17407	1.11681	0.202537
A_23_P90752	NM_015909	NAG	Homo sapiens neuroblastoma-amplified protein (NAG), mRNA [NM_015909]	8.47958	8.19586	8.89342	7.76907	7.7337	7.06278	8.18842	6.98954	8.65428	7.98235	8.65622	7.85574	8.13157	8.2468	7.55567	7.4217	7.45721	7.04487	8.02556	6.90586
A_24_P942354	NM_006224	PITPNA	Homo sapiens phosphatidylinositol transfer protein, alpha (PITPNA), mRNA [NM_006224]	12.7245	12.6939	12.4045	11.8072	13.192	13.198	12.664	11.2912	12.9161	12.9786	12.1806	11.0085	12.6149	12.5068	12.6355	11.7389	13.0709	13.3281	12.9024	11.7743
A_24_P201879	NM_021645	UTP14C	Homo sapiens UTP14, U3 small nucleolar ribonucleoprotein, homolog C (yeast) (UTP14C), mRNA [NM_021645]	6.75109	6.47595	5.82226	4.41017	7.54963	7.74475	7.07324	5.56852	7.69951	8.28071	7.00004	5.61972	7.19354	7.13184	6.97623	5.93213	7.67862	8.26457	7.39322	5.95073
A_23_P130418	NM_021074	NDUFV2	Homo sapiens NADH dehydrogenase (ubiquinone) flavoprotein 2, 24kDa (NDUFV2), mRNA [NM_021074]	13.4101	13.2643	13.0112	13.0397	13.1962	13.1637	12.628	13.0593	13.4778	13.0682	12.4522	12.9952	13.52	13.4416	13.511	13.52	13.8995	14.1117	13.9127	13.7969
A_23_P391164	NM_032434	ZNF512	Homo sapiens zinc finger protein 512 (ZNF512), mRNA [NM_032434]	6.24236	6.53496	6.16279	5.54645	6.26622	5.72339	6.08577	5.88878	7.38171	7.56509	7.85622	6.90455	7.17735	7.21979	7.25626	6.62138	6.95165	7.11489	7.14771	6.7162
A_23_P28153	AF175767	SCLY	Homo sapiens putative selenocysteine lyase (SCLY) mRNA, complete cds. [AF175767]	7.98318	7.24718	7.09766	8.08213	7.52693	7.48754	7.51737	8.85972	8.1208	8.28723	7.78956	8.88188	8.77819	8.8652	8.97187	9.54208	9.12094	8.99802	8.57214	9.41635
A_23_P30547	NM_005565	LCP2	Homo sapiens lymphocyte cytosolic protein 2 (SH2 domain containing leukocyte protein of 76kDa) (LCP2), mRNA [NM_005565]	0.251374	0.431666	0.257934	0.435028	1.94922	0.773229	0.241242	0.507197	1.23626	0.968228	0.191472	0.360555	1.37631	1.03677	1.10577	1.31561	1.11156	0.32493	0.634095	0.202537
A_32_P151594	NM_003133	SRP9	Homo sapiens signal recognition particle 9kDa (SRP9), mRNA [NM_003133]	11.575	11.9202	11.8424	11.0602	10.8867	11.1185	11.0979	10.4195	12.1569	12.2214	12.1363	11.2854	11.9194	12.0829	12.1185	11.4088	12.2536	12.3148	12.4324	11.4335
A_24_P486659		A_24_P486659		2.69047	3.07886	1.47762	3.29047	2.54223	3.24099	2.17897	0.507197	3.37909	0.233129	3.46697	3.27482	2.58165	2.18078	2.57458	3.13711	3.19128	2.5365	1.36202	2.33498
A_23_P211899		THC2522889	GPR27_HUMAN (Q9NS67) Probable G-protein coupled receptor 27 (Super conserved receptor expressed in brain 1), complete [THC2522889]	4.14825	4.26342	4.93919	5.08642	3.51077	3.9577	4.65939	4.98032	4.60226	1.18465	4.70207	5.79425	3.96974	4.27555	4.59809	4.71364	3.96778	4.31022	4.20726	5.19275
A_23_P147383	NM_003801	GPAA1	Homo sapiens glycosylphosphatidylinositol anchor attachment protein 1 homolog (yeast) (GPAA1), mRNA [NM_003801]	10.685	10.7575	10.8694	10.438	9.68369	9.57666	10.0871	9.80529	9.90917	10.1971	10.145	9.71709	9.5014	9.34461	9.05519	9.54473	9.42906	9.58616	9.62462	9.51251
A_23_P110492	NM_005885	MARCH6	Homo sapiens membrane-associated ring finger (C3HC4) 6 (MARCH6), mRNA [NM_005885]	9.25516	9.19479	9.42474	8.42004	9.0176	9.20587	9.10817	7.24837	11.3604	10.9314	10.3874	8.7826	9.8553	9.56875	9.19849	8.4665	10.076	9.96799	9.05256	7.58573
A_23_P214766	NM_006734	HIVEP2	Homo sapiens human immunodeficiency virus type I enhancer binding protein 2 (HIVEP2), mRNA [NM_006734]	8.00142	6.29077	6.31743	6.05425	10.8823	10.441	9.30182	8.46404	7.92075	7.98445	6.27768	7.49934	10.0474	8.99183	9.33835	8.22494	8.94271	8.63526	7.42286	6.96228
A_32_P103131		SOAT1	Sterol O-acyltransferase 1 (EC 2.3.1.26) (Cholesterol acyltransferase 1) (Acyl coenzyme A:cholesterol acyltransferase 1) (ACAT-1). [Source:Uniprot/SWISSPROT;Acc:P35610] [ENST00000367620]	8.26401	8.59066	8.69078	7.33867	9.40863	9.47168	9.30657	7.41067	10.7015	10.1979	9.85722	8.98298	10.8294	10.7543	10.8905	9.38889	6.9541	6.97004	7.27449	5.75039
A_23_P119634	NM_007000	UPK1A	Homo sapiens uroplakin 1A (UPK1A), mRNA [NM_007000]	3.5471	3.53175	2.77619	1.77239	3.21895	3.81283	3.18527	0.507197	4.60518	3.96237	4.38827	5.03175	3.35935	2.55569	3.23988	2.04571	3.21361	4.41155	3.8386	3.67411
A_24_P118946	XR_016752	LOC644651	PREDICTED: Homo sapiens similar to High mobility group protein B1 (High mobility group protein 1) (HMG-1) (Amphoterin) (Heparin-binding protein p30) (LOC644651), mRNA [XR_016752]	13.2396	13.4025	13.3091	12.5635	13.451	13.8367	13.7267	12.766	13.4125	13.3864	13.1288	13.1224	13.9527	13.9687	14.0698	13.2711	14.1789	13.8154	14.0059	13.3541
A_23_P107116	NM_007148	ZNF179	Homo sapiens zinc finger protein 179 (ZNF179), mRNA [NM_007148]	3.68654	4.06919	3.72302	3.6852	3.06201	3.48085	3.05529	3.84951	3.54776	3.97535	4.92517	5.5441	3.66982	3.08977	3.52925	3.73323	2.567	2.51004	2.66084	3.7704
A_32_P200490		A_32_P200490		6.16832	5.80923	5.77681	5.60743	6.08327	5.98473	6.00603	5.89195	5.40228	3.95595	5.56079	5.32566	5.46768	4.92715	4.88704	5.25505	5.69668	5.58236	5.59683	5.33021
A_23_P53198	NM_032564	DGAT2	Homo sapiens diacylglycerol O-acyltransferase homolog 2 (mouse) (DGAT2), mRNA [NM_032564]	7.3691	7.37425	7.48198	7.2334	7.53191	7.49666	8.06063	7.39411	3.38754	5.8487	3.27926	3.95455	5.5736	5.5715	4.88221	5.04065	7.29401	7.11801	7.55231	7.07301
A_24_P929558	BX117524	BX117524	BX117524 Soares_multiple_sclerosis_2NbHMSP Homo sapiens cDNA clone IMAGp998L01612, mRNA sequence [BX117524]	2.7959	2.61252	2.91042	2.2322	0.264832	0.238868	2.14761	0.507197	3.33355	0.881091	2.64554	0.360555	1.96083	1.90445	2.8426	0.261062	3.82786	2.76339	4.64635	2.87211
ETG05_66023		ETG05_66023		6.04419	6.42369	7.01813	7.54689	5.92427	5.58884	6.18756	6.80515	6.1921	5.76796	6.72908	6.93411	5.9878	6.13362	6.13003	7.57808	5.76508	6.0816	6.06316	7.06962
A_32_P47874		A_32_P47874		5.62079	5.67186	6.23065	6.97081	5.16305	5.55438	5.89019	6.86742	5.75557	3.86092	6.28327	6.81958	5.60934	5.52959	5.95664	7.13994	5.16335	5.0538	5.81861	6.30475
A_32_P186741	AI301106	AI301106	qn62c11.x1 NCI_CGAP_Kid5 Homo sapiens cDNA clone IMAGE:1902836 3' similar to gb:X56411_rna1 ALCOHOL DEHYDROGENASE CLASS II PI CHAIN (HUMAN);contains L1.b2 L1 repetitive element ;, mRNA sequence [AI301106]	6.70186	6.64001	6.63432	8.25597	6.00793	6.05484	5.24644	7.23281	6.69233	6.45444	7.35747	8.06906	5.90865	5.78189	6.12747	6.67348	6.33291	6.24977	6.45148	7.4004
A_23_P93602	NM_001010905	C6orf58	Homo sapiens chromosome 6 open reading frame 58 (C6orf58), mRNA [NM_001010905]	3.28489	1.76872	1.85827	2.38415	3.83023	3.61946	3.34369	1.87987	3.2249	0.22049	3.1597	3.06859	4.14419	3.58896	3.96487	4.31711	2.48604	2.08066	2.11438	1.12754
A_24_P273510	AK094659	AK094659	Homo sapiens cDNA FLJ37340 fis, clone BRAMY2020574. [AK094659]	1.5819	2.80164	4.16934	0.435028	3.12335	3.28776	3.05359	1.85079	3.76382	0.686222	3.93656	4.30161	3.30494	3.49093	3.05948	3.03476	3.46246	3.57387	3.91359	2.55126
A_32_P209841	AA644703	AA644703	AA644703 ab87f08.s1 Stratagene lung (#937210) Homo sapiens cDNA clone IMAGE:853959 3', mRNA sequence [AA644703]	3.39011	4.11497	5.37672	5.90273	3.56861	3.84757	4.23716	6.47093	3.65901	0.758237	4.15387	5.50238	5.13784	5.18376	5.70617	6.764	3.11182	2.10871	3.79433	5.06229
A_23_P411903	NM_002063	GLRA2	Homo sapiens glycine receptor, alpha 2 (GLRA2), mRNA [NM_002063]	0.251374	0.431666	3.1275	0.435028	0.264832	0.238868	0.241242	0.507197	0.223104	0.216467	0.191472	0.360555	0.170541	0.17666	0.386038	0.261062	0.176061	0.165153	0.175349	0.202537
A_23_P203267	NM_012101	TRIM29	Homo sapiens tripartite motif-containing 29 (TRIM29), mRNA [NM_012101]	5.07948	5.51669	5.45104	4.59954	11.2043	11.0593	11.0794	10.6328	9.71103	9.15555	9.80647	9.60881	3.15034	1.68208	0.741908	1.33222	10.3025	10.0685	10.4676	9.8753
A_23_P27472	NM_152296	ATP1A3	Homo sapiens ATPase, Na+/K+ transporting, alpha 3 polypeptide (ATP1A3), mRNA [NM_152296]	10.0109	10.3122	10.1187	9.39281	10.6614	10.5461	10.8453	9.87587	9.79964	10.135	10.257	9.52635	9.88222	9.90361	9.24727	9.47832	10.4099	10.2939	10.6708	9.9878
A_24_P204604		A_24_P204604		16.9489	17.1046	17.0132	16.8065	16.7339	16.9197	17.1777	17.2791	16.0125	16.0201	16.0939	16.4939	16.615	16.5635	16.6055	16.5977	15.7553	15.7526	15.8838	16.038
A_23_P60069	NM_005662	VDAC3	Homo sapiens voltage-dependent anion channel 3 (VDAC3), mRNA [NM_005662]	12.6895	12.7322	12.6274	12.1564	12.3904	12.5301	12.3017	11.8218	12.6033	12.6334	12.4312	12.0768	12.3776	12.3695	12.4797	12.1086	10.409	10.6521	10.7	10.3167
A_23_P41948	NM_017785	CCDC99	Homo sapiens coiled-coil domain containing 99 (CCDC99), mRNA [NM_017785]	8.87032	8.99694	8.14668	8.42114	9.42439	9.35502	9.06657	8.67713	10.4458	9.92249	9.79172	9.64512	10.3078	10.1011	10.2513	9.93249	9.73264	9.60881	9.29876	9.17034
A_23_P75470	NM_020680	SCYL1	Homo sapiens SCY1-like 1 (S. cerevisiae) (SCYL1), transcript variant A, mRNA [NM_020680]	8.96304	9.02984	8.36002	8.18477	9.73526	9.81965	9.27881	8.6856	9.58859	9.86635	9.56986	8.50238	7.93192	7.94325	7.46154	8.07846	9.47579	9.58661	9.24882	8.86937
A_23_P216920	NM_014397	NEK6	Homo sapiens NIMA (never in mitosis gene a)-related kinase 6 (NEK6), mRNA [NM_014397]	10.2409	8.34309	9.65797	10.0741	10.3154	10.0838	9.38262	10.11	9.14591	8.49261	8.75418	9.19362	10.5576	9.71103	10.3708	10.3982	10.1445	9.72623	10.1206	10.4229
A_32_P223777		ENST00000381298	Interleukin-6 receptor subunit beta precursor (IL-6R-beta) (Interleukin-6 signal transducer) (Membrane glycoprotein 130) (gp130) (Oncostatin-M receptor alpha subunit) (CD130 antigen) (CDw130). [Source:Uniprot/SWISSPROT;Acc:P40189] [ENST00000381298]	4.61439	5.72095	4.52374	3.06533	5.65043	6.12062	5.64015	4.61907	4.15895	1.58628	3.26774	1.56068	6.48938	6.43956	6.33123	4.8549	4.64439	5.51324	4.75891	4.55543
A_32_P200773		THC2622100		5.69688	6.49884	6.87381	4.95797	4.77385	4.81943	5.44391	3.96542	5.01626	2.85065	5.06995	4.15761	6.22098	6.37059	6.16399	5.60358	5.90865	5.85146	6.11232	4.84377
A_32_P205241	NM_021954	GJA3	Homo sapiens gap junction protein, alpha 3, 46kDa (GJA3), mRNA [NM_021954]	5.14172	5.80679	4.37134	3.74873	6.5799	6.95544	6.40131	4.30069	4.19024	2.01084	4.20744	4.59788	2.8808	3.82015	2.63587	2.33982	3.31591	3.4749	3.4489	1.31225
A_32_P804837	AK097102	AK097102	Homo sapiens cDNA FLJ39783 fis, clone SPLEN2002223. [AK097102]	0.251374	0.431666	0.257934	0.435028	0.264832	0.238868	0.241242	0.507197	0.223104	0.0773804	1.39666	1.36777	0.170541	0.17666	0.166487	0.261062	0.176061	0.165153	0.175349	0.202537
A_23_P99172	NM_032358	CCDC77	Homo sapiens coiled-coil domain containing 77 (CCDC77), mRNA [NM_032358]	9.68416	8.20999	8.7713	9.87322	9.68886	9.22818	9.46352	10.0688	11.8616	11.2566	11.2227	11.7624	9.99731	9.77237	9.79638	10.1395	9.71482	9.59263	9.24343	10.0203
A_23_P64217	NM_024891	FLJ11783	Homo sapiens hypothetical protein FLJ11783 (FLJ11783), mRNA [NM_024891]	7.36659	9.23528	9.84089	7.80069	6.82737	6.57822	6.53777	5.5994	6.05669	6.39919	8.53836	6.55694	7.09845	7.80617	7.39541	6.66519	6.66779	6.93242	7.58264	6.71302
A_23_P206441	NM_000135	FANCA	Homo sapiens Fanconi anemia, complementation group A (FANCA), transcript variant 1, mRNA [NM_000135]	9.43508	8.84066	9.20352	10.2779	9.03993	8.95368	8.98137	9.9985	9.42726	8.88284	9.2803	10.3615	9.83527	9.66532	9.82018	10.1918	9.45262	9.49474	9.20587	10.2066
A_24_P113636	NM_018452	C6orf35	Homo sapiens chromosome 6 open reading frame 35 (C6orf35), mRNA [NM_018452]	4.5337	3.72302	4.62195	2.7959	4.68816	4.97347	4.97125	3.96313	3.97027	4.05173	4.40047	3.15649	4.88944	5.20543	5.47732	5.03866	3.4357	3.6769	3.62219	2.10917
A_23_P255837	NM_003046	SLC7A2	Homo sapiens solute carrier family 7 (cationic amino acid transporter, y+ system), member 2 (SLC7A2), transcript variant 1, mRNA [NM_003046]	0.251374	0.431666	0.257934	0.435028	1.14483	0.238868	0.241242	0.507197	3.78757	0.399642	4.35329	4.57611	3.70297	2.6844	2.80714	3.78134	3.48085	0.505888	0.175349	1.22941
A_24_P791913		THC2658864	ALU1_HUMAN (P39188) Alu subfamily J sequence contamination warning entry, partial (14%) [THC2658864]	0.251374	0.431666	0.257934	0.435028	0.264832	0.238868	0.241242	0.507197	0.223104	0.277817	0.191472	0.360555	0.170541	0.17666	0.166487	0.261062	0.176061	0.165153	0.175349	0.202537
A_24_P73730	NM_014157	CCDC113	Homo sapiens coiled-coil domain containing 113 (CCDC113), mRNA [NM_014157]	2.71589	0.431666	0.257934	0.435028	5.2459	4.96406	5.52282	3.94957	6.26381	5.65462	6.33101	4.9313	0.97017	1.43769	1.69624	0.261062	2.74916	3.57111	3.86671	2.0903
A_23_P48997	NM_003978	PSTPIP1	Homo sapiens proline-serine-threonine phosphatase interacting protein 1 (PSTPIP1), mRNA [NM_003978]	5.89956	5.59167	6.07532	6.02999	6.42073	5.93716	6.55513	7.6669	5.86283	6.30275	6.48042	6.91068	5.58851	5.5739	5.68732	6.22862	5.76263	5.87931	6.16279	6.28266
A_23_P256773	NM_003310	TSSC1	Homo sapiens tumor suppressing subtransferable candidate 1 (TSSC1), mRNA [NM_003310]	12.231	11.3362	12.221	12.4747	10.0835	9.30109	10.2913	10.8867	11.9351	11.0817	11.925	12.3335	12.037	11.8352	11.7213	12.0753	12.3261	11.7404	12.3406	12.4575
A_24_P342312	AB037723	ODZ4	Homo sapiens mRNA for KIAA1302 protein, partial cds. [AB037723]	0.251374	0.431666	0.257934	0.435028	4.70293	3.7583	4.84353	3.39285	0.223104	0.15492	0.191472	0.360555	4.71644	4.38189	4.1688	2.26499	2.53074	0.165153	1.67916	0.202537
A_24_P46484	NM_018047	RBM22	Homo sapiens RNA binding motif protein 22 (RBM22), mRNA [NM_018047]	5.09806	6.37139	5.91133	5.26635	4.57053	5.23903	5.59035	5.25231	4.35449	4.97159	5.72838	5.04278	5.04127	5.23454	5.67147	5.04899	4.5159	4.69746	5.0883	4.37786
A_24_P42527	NM_004866	SCAMP1	Homo sapiens secretory carrier membrane protein 1 (SCAMP1), mRNA [NM_004866]	7.46389	7.50873	7.9951	6.56865	6.19048	6.15437	6.55225	4.23079	5.91485	4.03252	5.66056	4.60115	6.44542	6.65464	7.01391	6.04767	6.54854	6.27768	6.61931	4.65132
A_24_P387869	NM_006256	PKN2	Homo sapiens protein kinase N2 (PKN2), mRNA [NM_006256]	8.18301	6.96954	7.78293	7.51218	7.33013	7.01943	7.32279	5.73871	7.19383	5.45191	7.05521	5.85031	6.9218	6.83224	7.22554	5.97834	7.27023	7.21485	7.43831	5.96579
A_32_P90009		THC2686753		0.251374	0.431666	0.257934	0.435028	0.264832	0.238868	2.03314	0.507197	0.223104	0.0848529	0.191472	0.360555	0.498643	0.17666	0.270465	0.261062	0.176061	0.262457	0.678617	0.202537
A_32_P12820		THC2572820		14.618	14.6069	14.2954	13.5133	13.6656	13.7338	13.4177	11.7693	13.0682	12.6949	12.8084	11.1145	12.4978	12.5864	12.6482	11.7564	13.1998	13.1085	13.3601	11.8696
A_23_P148969	NM_017768	LRRC40	Homo sapiens leucine rich repeat containing 40 (LRRC40), mRNA [NM_017768]	9.76303	10.0819	10.1478	9.52949	9.90104	10.0257	9.98049	9.1408	10.0829	9.80576	9.94623	9.2126	10.257	10.4469	10.817	9.91495	10.2152	10.191	10.585	9.81454
A_23_P355385	NM_002721	PPP6C	Homo sapiens protein phosphatase 6, catalytic subunit (PPP6C), mRNA [NM_002721]	9.37223	9.77071	9.80722	9.83553	10.8077	10.4935	10.7774	10.3902	11.1978	11.1479	11.1383	10.5479	10.3233	10.3715	10.0721	10.3379	10.2575	10.1511	10.4265	10.289
A_24_P32715		A_24_P32715		12.2154	12.7733	12.8673	12.6208	12.4707	12.8034	13.5143	13.4561	13.1663	13.5167	13.5646	13.4657	12.9092	12.9568	12.7904	13.098	12.5083	12.7642	13.3753	13.4824
A_24_P281443	XR_018559	LOC649375	PREDICTED: Homo sapiens similar to Keratin, type I cytoskeletal 18 (Cytokeratin-18) (CK-18) (Keratin-18) (K18) (LOC649375), mRNA [XR_018559]	17.7235	17.594	17.2388	16.7206	14.2954	14.6118	14.7573	14.3223	14.1589	13.9255	14.3088	13.905	13.7485	13.7359	13.5279	13.4206	16.9221	16.6801	17.0772	16.5863
A_23_P133315	NM_003432	ZNF131	Homo sapiens zinc finger protein 131 (ZNF131), mRNA [NM_003432]	10.8799	10.659	9.74447	10.275	11.4835	11.8008	10.1922	10.1943	11.6812	12.1192	10.464	10.358	10.1683	9.78679	10.0835	9.61609	11.39	11.4717	10.1276	10.441
A_24_P404840	NM_000166	GJB1	Homo sapiens gap junction protein, beta 1, 32kDa (GJB1), mRNA [NM_000166]	4.4812	4.06786	4.06316	4.35873	4.24868	4.36689	4.3936	5.58444	4.29536	4.6419	4.19781	4.91921	2.35334	3.13465	2.77999	3.021	8.21792	8.21962	8.49785	8.81548
A_24_P5653	NM_138999	NETO1	Homo sapiens neuropilin (NRP) and tolloid (TLL)-like 1 (NETO1), transcript variant 1, mRNA [NM_138999]	1.78979	0.431666	2.608	0.435028	0.264832	0.238868	0.241242	2.50185	0.223104	0.20888	0.191472	0.360555	0.170541	0.17666	0.166487	0.261062	0.176061	0.165153	0.175349	0.202537
A_24_P358305		A_24_P358305		9.00252	9.53287	9.5031	8.56558	9.98719	10.1174	10.1187	9.96262	10.9121	10.1631	10.5977	10.2293	10.9542	10.957	10.6331	10.6257	8.67238	8.41892	9.01076	9.05042
A_24_P178415	XR_016130	LOC202319	PREDICTED: Homo sapiens similar to peptidylprolyl isomerase A isoform 1 (LOC202319), mRNA [XR_016130]	13.5512	13.6141	13.61	13.5242	13.2156	13.192	13.3886	13.5568	14.1741	14.2941	14.0448	14.2429	12.9126	12.9603	12.7681	13.1714	13.1161	12.8524	13.0365	13.3463
A_23_P142125	NM_002152	HRC	Homo sapiens histidine rich calcium binding protein (HRC), mRNA [NM_002152]	6.11856	6.59617	6.56177	6.79099	6.02388	6.22328	6.63188	7.13338	6.13436	6.2224	6.35781	6.69843	5.89706	5.85722	5.83715	6.56404	6.63372	5.89898	6.07338	6.55122
A_23_P119023	NM_001025300	RAB12	Homo sapiens RAB12, member RAS oncogene family (RAB12), mRNA [NM_001025300]	5.65116	5.5476	4.56309	4.42675	5.99544	6.22579	5.71753	4.47137	5.74388	5.3861	4.83683	3.95186	6.27304	6.18023	6.35307	5.85351	5.83533	5.63669	5.37708	4.88016
A_23_P21346	NM_006315	PCGF3	Homo sapiens polycomb group ring finger 3 (PCGF3), mRNA [NM_006315]	6.86517	6.46089	6.70079	7.47593	7.95492	7.68262	8.16038	8.59125	7.92225	7.38889	8.01549	8.58102	7.29382	6.83013	6.8214	7.87042	7.35985	7.51385	7.9951	8.75418
A_23_P118313	NM_007285	GABARAPL2	Homo sapiens GABA(A) receptor-associated protein-like 2 (GABARAPL2), mRNA [NM_007285]	11.9208	12.4908	12.5251	12.1967	12.8611	12.8611	12.9795	12.6134	13.7457	13.9179	13.547	13.3211	13.0605	13.2384	13.1657	13.0509	13.167	13.2928	13.3027	13.2808
A_23_P51085	NM_020675	SPC25	Homo sapiens SPC25, NDC80 kinetochore complex component, homolog (S. cerevisiae) (SPC25), mRNA [NM_020675]	11.9063	11.3133	12.0736	12.2947	11.671	11.2997	11.4639	11.981	12.238	11.8773	11.9998	12.8561	12.6108	12.6464	12.8561	12.8307	12.4342	12.5444	12.5826	13.031
A_23_P69784	NM_024672	THAP9	Homo sapiens THAP domain containing 9 (THAP9), mRNA [NM_024672]	1.47175	2.84304	0.257934	0.435028	2.61548	3.01897	3.0743	0.507197	3.08387	0.228256	0.191472	0.360555	3.07096	3.66812	3.97446	2.53428	4.16966	4.50287	4.01268	3.41417
A_23_P211748	NM_005513	GTF2E1	Homo sapiens general transcription factor IIE, polypeptide 1 (alpha subunit, 56kD) (GTF2E1), mRNA [NM_005513]	9.18681	8.84327	6.92541	8.48711	9.29426	9.52949	7.88091	8.51969	10.6708	10.4386	9.20937	9.12419	9.74548	9.09058	9.5184	9.50045	9.38104	9.64111	7.81844	8.58632
A_32_P148122	BC095489	IGKC	Homo sapiens immunoglobulin kappa constant, mRNA (cDNA clone MGC:111575 IMAGE:30328747), complete cds. [BC095489]	6.93411	7.18363	7.37546	7.80017	7.30294	7.60643	7.35581	7.94381	7.0391	7.04283	7.40166	7.74214	6.79044	6.86888	6.71924	7.72629	6.49728	6.81246	7.07468	7.26204
A_23_P23303	NM_003686	EXO1	Homo sapiens exonuclease 1 (EXO1), transcript variant 3, mRNA [NM_003686]	10.1234	10.2066	9.21199	9.87199	8.76186	9.58859	9.00199	9.03486	9.94561	10.8429	9.8461	9.59867	9.94952	10.001	10.0688	9.55445	9.52674	10.3492	9.62014	9.26533
A_32_P231810		THC2699125	ALU6_HUMAN (P39193) Alu subfamily SP sequence contamination warning entry, partial (5%) [THC2699125]	3.0984	2.66728	2.48157	1.91097	3.07807	3.4114	3.24827	3.83811	3.60024	0.993227	3.41882	4.16902	2.09294	1.9091	2.39049	2.40987	2.03786	2.91874	3.25618	3.43982
A_23_P212626		THC2524584	Q9N083_MACFA (Q9N083) Unnamed portein product, partial (29%) [THC2524584]	2.3096	0.431666	2.40817	3.07936	0.264832	0.238868	0.241242	0.507197	0.223104	2.019	0.191472	0.360555	0.817111	1.17389	0.166487	0.261062	0.176061	0.713352	0.404642	0.885772
A_23_P251151	NM_006157	NELL1	Homo sapiens NEL-like 1 (chicken) (NELL1), mRNA [NM_006157]	3.06273	2.87211	1.6611	3.04647	2.94782	3.10605	2.79524	4.18572	3.97005	2.56174	4.30191	5.67354	2.58708	2.93532	3.34009	4.612	2.39177	3.30315	3.43836	5.68732
A_23_P82738	NM_012415	RAD54B	Homo sapiens RAD54 homolog B (S. cerevisiae) (RAD54B), mRNA [NM_012415]	9.22365	7.89808	8.69492	9.77418	8.33121	8.38959	8.10222	9.05345	8.97664	8.33681	8.55126	9.398	8.52537	8.33749	8.93772	8.86267	8.47503	8.65361	8.17382	8.83349
A_32_P172002		A_32_P172002		11.168	10.9039	11.4188	11.7143	10.1769	9.89655	10.6057	10.2182	11.7711	12.271	12.1143	10.5259	11.6929	11.3682	11.4763	12.0795	9.87199	11.043	10.9566	11.2684
A_23_P43095	NM_024721	ZFHX4	Homo sapiens zinc finger homeodomain 4 (ZFHX4), mRNA [NM_024721]	0.251374	0.431666	0.257934	0.435028	0.264832	0.238868	0.241242	0.507197	0.223104	0.216519	0.191472	0.360555	6.78523	6.00037	6.07167	4.62225	0.176061	0.276242	0.416534	0.202537
A_23_P323227	NM_001008709	PPP1CA	Homo sapiens protein phosphatase 1, catalytic subunit, alpha isoform (PPP1CA), transcript variant 3, mRNA [NM_001008709]	13.55	13.3963	13.4703	12.8984	13.7395	13.6838	13.7238	13.3027	12.653	13.0163	12.9568	12.6241	12.4035	12.3171	11.9071	12.1961	13.3395	13.5676	13.501	13.0765
A_23_P207905	NM_003004	SECTM1	Homo sapiens secreted and transmembrane 1 (SECTM1), mRNA [NM_003004]	5.56472	5.1515	5.75643	5.49994	3.81657	3.67666	3.80608	4.78365	6.65702	6.61806	6.6278	7.0584	3.45076	3.31353	3.44942	2.7501	3.6311	3.48773	4.04989	4.27218
A_23_P118791	NM_032354	TMEM107	Homo sapiens transmembrane protein 107 (TMEM107), transcript variant 1, mRNA [NM_032354]	6.20815	6.44695	6.50886	7.36124	6.82918	6.5125	7.28962	7.52778	8.74623	8.2308	7.83742	8.96159	6.2676	6.35104	6.52111	6.83038	6.91861	6.72908	7.04363	7.16584
A_23_P252748	NM_007152	ZNF195	Homo sapiens zinc finger protein 195 (ZNF195), mRNA [NM_007152]	7.52897	7.9013	7.07619	7.63419	7.19925	7.452	6.2489	7.31478	7.61933	8.10864	6.83854	7.68642	7.88333	7.98016	7.47772	7.64631	8.56141	8.78027	7.45885	8.49187
A_32_P26461	BX112876	BX112876	BX112876 NCI_CGAP_Co8 Homo sapiens cDNA clone IMAGp998D133952, mRNA sequence [BX112876]	2.37396	4.17857	3.43405	2.39798	1.64858	1.1591	0.241242	0.507197	0.223104	0.218644	0.191472	0.360555	3.5144	4.34132	3.06442	2.42344	2.52643	2.75032	2.40729	2.15186
A_32_P97253	NM_001010977	LOC196541	Homo sapiens hypothetical protein LOC196541 (LOC196541), mRNA [NM_001010977]	0.251374	2.29941	0.257934	0.435028	0.264832	0.786791	0.241242	0.507197	0.223104	0.622681	0.191472	0.360555	0.170541	0.17666	0.166487	0.261062	0.176061	0.165153	0.175349	0.202537
A_23_P17438	NM_207032	EDN3	Homo sapiens endothelin 3 (EDN3), transcript variant 2, mRNA [NM_207032]	0.251374	2.39177	0.257934	0.435028	0.264832	0.238868	0.241242	0.507197	0.223104	3.91084	0.191472	1.77997	0.170541	0.17666	0.166487	0.261062	0.176061	0.165153	0.175349	0.202537
A_23_P130333	NM_000371	TTR	Homo sapiens transthyretin (prealbumin, amyloidosis type I) (TTR), mRNA [NM_000371]	0.251374	0.431666	0.257934	0.435028	1.56256	2.62527	1.13208	3.36768	0.223104	1.28909	0.191472	0.360555	0.170541	0.17666	0.166487	0.261062	8.42949	8.61807	9.38706	10.6598
A_23_P149812	NM_012425	RSU1	Homo sapiens Ras suppressor protein 1 (RSU1), transcript variant 1, mRNA [NM_012425]	5.71976	6.05223	5.99605	4.16726	4.80071	5.06551	5.36753	3.32895	4.93608	4.37592	4.20925	3.08652	5.94731	6.08225	6.31674	5.43824	4.92004	5.1183	5.60788	3.53014
A_23_P171258	NM_004299	ABCB7	Homo sapiens ATP-binding cassette, sub-family B (MDR/TAP), member 7 (ABCB7), nuclear gene encoding mitochondrial protein, mRNA [NM_004299]	9.50185	9.35871	9.89454	9.63726	9.56087	9.41669	9.75735	10.1109	10.9385	10.5689	11.0943	10.7228	9.05519	9.06106	9.33029	9.53905	10.1947	9.96056	10.4376	10.3708
A_23_P26476	NM_032259	WDR24	Homo sapiens WD repeat domain 24 (WDR24), mRNA [NM_032259]	8.88366	9.33707	7.95776	9.34351	8.53126	8.68847	8.17817	9.24411	9.39487	9.62489	9.38925	10.1461	8.59304	8.65266	8.35052	9.09058	7.82645	8.11702	7.97635	8.52074
A_23_P159764	NM_024921	POF1B	Homo sapiens premature ovarian failure, 1B (POF1B), mRNA [NM_024921]	9.33707	9.55102	10.2375	9.28477	7.3962	7.3957	7.98667	6.95815	1.13614	4.38382	0.191472	0.360555	3.06658	0.647027	0.805052	0.261062	10.5666	10.5229	11.1271	9.82603
A_24_P602052	CA420688	CA420688	UI-H-FG0-bcq-g-20-0-UI.s1 NCI_CGAP_EN1_2 Homo sapiens cDNA clone UI-H-FG0-bcq-g-20-0-UI 3', mRNA sequence [CA420688]	2.37448	0.431666	0.257934	0.435028	2.65917	3.15034	1.87568	2.43855	2.01834	3.41512	0.497999	2.59953	2.99041	0.812831	2.19572	1.26593	1.70221	1.33598	1.49706	0.202537
A_23_P406330	NM_022733	SMAP1L	Homo sapiens stromal membrane-associated protein 1-like (SMAP1L), mRNA [NM_022733]	6.40664	6.24332	6.16717	5.89573	6.49974	6.24306	6.05581	5.64565	7.15536	6.75943	6.93834	5.93464	6.79929	6.65434	6.29636	6.07839	7.25091	7.17231	7.10985	6.68734
A_23_P97442	NM_032125	C1orf160	Homo sapiens chromosome 1 open reading frame 160 (C1orf160), mRNA [NM_032125]	9.41522	10.2877	9.87847	10.3069	9.72948	10.0699	9.98531	10.8483	9.15774	10.1164	9.97901	10.3547	9.96129	10.114	9.87492	10.7351	9.92415	10.1288	10.3147	10.95
A_23_P142335	NM_031246	PSG2	Homo sapiens pregnancy specific beta-1-glycoprotein 2 (PSG2), mRNA [NM_031246]	3.9113	4.06485	4.0529	4.34628	4.38157	4.64242	4.72389	5.34705	6.00288	4.76992	5.94402	6.1323	3.89402	4.25842	4.29444	4.90219	3.96349	4.3212	4.31246	4.58139
A_24_P642426	AI051572	AI051572	AI051572 oy97d03.x1 Soares_fetal_liver_spleen_1NFLS_S1 Homo sapiens cDNA clone IMAGE:1673765 3' similar to contains Alu repetitive element;, mRNA sequence [AI051572]	0.251374	0.431666	0.257934	0.435028	0.264832	0.238868	0.241242	0.507197	0.223104	0.130421	0.191472	0.360555	0.170541	0.17666	0.166487	0.261062	0.176061	0.165153	0.175349	0.202537
A_24_P81841	NM_004064	CDKN1B	Homo sapiens cyclin-dependent kinase inhibitor 1B (p27, Kip1) (CDKN1B), mRNA [NM_004064]	8.78529	8.88065	7.66777	7.10654	8.45175	8.2706	7.72653	6.93164	9.83295	9.888	9.75605	8.18139	8.07846	8.15089	7.2268	6.90631	9.19815	9.13248	8.18349	7.12017
A_32_P209365		A_32_P209365		0.251374	1.67374	2.35763	2.3003	2.48429	2.67873	2.46989	1.8859	0.833485	0.17689	2.05156	0.360555	0.478087	0.17666	0.166487	0.261062	0.176061	0.165153	0.175349	0.202537
A_23_P413051	NM_144603	NOXO1	Homo sapiens NADPH oxidase organizer 1 (NOXO1), transcript variant a, mRNA [NM_144603]	8.27385	9.26303	9.69664	10.0082	9.36399	9.57447	10.1298	11.2447	6.64164	6.62173	7.46078	7.60493	5.30498	5.72339	5.59557	6.18696	12.7339	12.2164	13.0509	13.7284
A_32_P128781		A_32_P128781		16.4147	16.4418	16.4418	15.9022	16.5169	16.8109	16.7549	16.2907	16.5215	16.5089	16.3353	16.0039	16.4369	16.4261	16.383	16.1828	16.5977	16.7493	16.8158	16.07
A_23_P89587	NM_003396	WNT9B	Homo sapiens wingless-type MMTV integration site family, member 9B (WNT9B), mRNA [NM_003396]	4.54181	4.53981	5.24009	5.0518	4.23423	4.77385	4.57924	5.3555	4.33336	5.053	4.47463	5.43883	3.92334	3.33674	4.33996	4.35777	4.59868	4.00673	4.04695	4.75178
A_23_P39647	NM_005070	SLC4A3	Homo sapiens solute carrier family 4, anion exchanger, member 3 (SLC4A3), transcript variant 1, mRNA [NM_005070]	6.31051	6.54057	6.89321	7.72125	6.24649	5.91336	6.16489	6.97193	5.67549	6.22628	6.38902	6.75734	7.34337	7.19533	7.0391	7.97419	3.82994	2.87962	4.1034	3.7872
A_23_P390576	AK093225	SPATA9	Homo sapiens cDNA FLJ35906 fis, clone TESTI2009727. [AK093225]	0.251374	1.99213	0.257934	0.435028	0.264832	1.73738	0.241242	0.507197	0.223104	0.219442	0.191472	0.360555	0.170541	0.17666	0.166487	0.261062	0.176061	0.165153	0.175349	0.202537
A_23_P31041	NM_013262	MYLIP	Homo sapiens myosin regulatory light chain interacting protein (MYLIP), mRNA [NM_013262]	4.88635	8.02738	8.57785	4.48631	6.10185	7.0952	10.1769	5.86253	7.23775	8.16215	9.49746	5.37342	4.45702	6.47686	6.80298	2.98474	6.46525	6.47793	7.6541	4.8526
A_24_P913198		A_24_P913198		2.17503	2.63356	1.88047	2.25484	1.94045	2.95156	1.22114	5.07495	1.10831	0.202334	1.59849	2.9375	1.30587	1.05143	2.27784	1.16595	1.61572	0.165153	0.789242	0.202537
A_24_P457226		THC2506685		1.94143	0.431666	1.76382	0.435028	2.74916	3.14544	2.49395	2.67197	4.10923	0.863096	3.64604	3.23856	3.09363	3.41178	3.12146	2.92963	3.3825	2.63318	2.75796	2.23141
A_23_P309837	NM_033104	STON2	Homo sapiens stonin 2 (STON2), mRNA [NM_033104]	4.70586	4.38304	5.04777	4.94299	5.82347	6.12305	5.89195	5.62673	3.32234	3.33674	3.57686	4.00011	3.66952	3.36192	2.77619	2.87173	2.9329	2.74887	2.1865	0.202537
A_23_P157879	NM_002003	FCN1	Homo sapiens ficolin (collagen/fibrinogen domain containing) 1 (FCN1), mRNA [NM_002003]	5.82988	6.21084	6.92406	7.98524	7.47936	7.91749	8.28413	9.83857	7.14155	8.195	7.77264	8.43934	5.92608	5.89979	6.45591	8.28277	6.74682	7.18225	7.76907	8.43153
A_32_P227845	NR_003266	LOC220729	Homo sapiens succinate dehydrogenase complex, subunit A, flavoprotein pseudogene (LOC220729) on chromosome 3 [NR_003266]	11.0183	11.0013	10.9044	9.54658	12.5662	12.3658	12.2857	11.1788	11.4937	11.7213	11.17	9.20324	10.2631	10.2196	9.59657	9.32589	11.2396	11.306	10.8368	9.8872
A_24_P307195	NM_181806	AASDH	Homo sapiens 2-aminoadipic 6-semialdehyde dehydrogenase (AASDH), mRNA [NM_181806]	7.32603	6.96074	7.43714	8.22065	6.42271	6.36921	6.53632	7.65325	7.0344	5.9979	6.85808	8.07457	8.31468	7.99721	8.27596	7.95933	6.54541	6.51933	5.96753	7.47738
A_32_P115277		THC2638025		7.06732	7.45756	7.43389	6.2145	5.41583	5.07633	5.30702	3.48544	5.6626	4.69354	5.06674	4.01976	5.64778	5.81184	6.11178	5.16637	7.69136	7.59913	7.44168	6.15267
A_23_P69738	NM_023940	RASL11B	Homo sapiens RAS-like, family 11, member B (RASL11B), mRNA [NM_023940]	1.63859	3.95882	5.40205	1.70678	6.76451	7.7281	9.80338	6.4833	1.43769	4.16544	5.14333	4.18928	0.529427	4.4204	5.56737	1.79159	1.23981	3.72175	2.17838	4.13272
A_23_P100315	NM_020664	DECR2	Homo sapiens 2,4-dienoyl CoA reductase 2, peroxisomal (DECR2), mRNA [NM_020664]	11.852	12.0534	12.2509	12.4467	10.7904	10.7575	10.9976	11.5445	11.0013	10.9566	11.2375	11.767	10.5508	10.6227	10.4695	11.2359	10.5312	10.6972	10.971	11.5481
A_23_P399251	BC050328	RP5-964H19.3	Homo sapiens hypothetical protein MGC48637, mRNA (cDNA clone MGC:48637 IMAGE:4814785), complete cds. [BC050328]	2.24988	1.84863	1.68131	3.15928	2.07497	2.60181	2.4811	3.00865	3.24224	0.219835	3.35987	3.85246	1.78597	2.12572	1.51022	2.12438	1.92784	2.62355	1.54098	2.71216
A_23_P254801	NM_002660	PLCG1	Homo sapiens phospholipase C, gamma 1 (PLCG1), transcript variant 1, mRNA [NM_002660]	6.62439	6.34689	6.53557	6.51352	7.2832	7.12609	7.49879	7.0718	7.00577	7.07413	7.00095	6.29519	7.39965	7.35053	6.96659	7.0148	5.83416	6.32619	5.91254	6.54418
A_24_P343695	NM_020630	RET	Homo sapiens ret proto-oncogene (RET), transcript variant 4, mRNA [NM_020630]	0.899241	1.62479	0.257934	0.435028	1.09484	0.787579	0.827799	0.507197	0.756163	0.189782	0.53834	1.346	0.332606	0.48763	0.263492	0.261062	0.364357	0.264615	0.354021	0.653969
A_32_P197333	BG571083	BG571083	BG571083 602591689F1 NIH_MGC_79 Homo sapiens cDNA clone IMAGE:4713911 5', mRNA sequence [BG571083]	3.34422	3.75512	3.88061	4.11258	3.29826	3.02351	3.14659	2.49742	2.38935	4.25786	2.55389	3.31911	3.15236	2.675	2.76339	2.63713	4.56131	2.72372	1.57858	3.73154
A_23_P306507	NM_033360	KRAS	Homo sapiens v-Ki-ras2 Kirsten rat sarcoma viral oncogene homolog (KRAS), transcript variant a, mRNA [NM_033360]	7.29608	7.2161	6.84956	5.81005	7.06502	7.27306	6.56933	3.591	7.80114	7.63188	7.08718	5.27633	7.52664	7.44985	7.47628	6.02178	7.68711	7.96983	7.66516	5.53643
A_24_P347310	NM_006025	P11	Homo sapiens 26 serine protease (P11), mRNA [NM_006025]	1.6975	2.01084	0.257934	0.435028	1.53678	2.06495	1.79713	2.35172	2.9509	0.220467	2.88622	4.07798	2.0383	2.12145	2.06424	1.58487	3.91084	2.94714	3.92676	3.09932
A_23_P51419		ENST00000367561	Regulator of G protein signaling protein (Regulator of G-protein signalling like 1). [Source:Uniprot/SPTREMBL;Acc:Q86UV0] [ENST00000367561]	0.251374	0.431666	0.257934	0.435028	0.264832	0.238868	0.241242	0.507197	0.223104	6.5651	0.191472	1.3863	0.170541	0.17666	0.166487	0.261062	0.176061	0.165153	0.175349	1.9287
A_32_P189093	AI090167	AI090167	AI090167 qb33g12.x1 Soares_pregnant_uterus_NbHPU Homo sapiens cDNA clone IMAGE:1698118 3', mRNA sequence [AI090167]	7.25124	7.76572	7.59994	7.7637	5.67289	5.58189	5.61073	6.37043	6.43483	5.63428	6.57443	6.96849	6.96228	7.01254	6.77027	7.26695	6.50373	6.57541	6.5739	7.02644
A_24_P924118		A_24_P924118		1.58487	0.431666	0.257934	2.37989	0.264832	0.238868	0.241242	2.06204	0.695907	3.424	0.662338	0.360555	0.170541	0.17666	0.166487	0.261062	5.34554	1.27993	1.14375	0.202537
A_32_P21375	CA948108	CA948108	CA948108 iq21e07.x1 HR85 islet Homo sapiens cDNA clone IMAGE: 3', mRNA sequence [CA948108]	6.27253	6.31802	6.27223	5.30738	5.97656	6.32128	6.20342	5.93743	5.34155	4.36423	4.92875	3.89768	6.29687	6.46289	6.53162	5.91365	5.82112	5.86127	5.92578	4.95007
A_23_P92569	NM_024949	WWC2	Homo sapiens WW and C2 domain containing 2 (WWC2), mRNA [NM_024949]	8.55261	8.08498	8.7521	7.82023	7.8175	7.03557	7.59844	6.45412	7.59008	5.11565	7.2754	6.19772	8.85194	8.53871	8.68525	7.8399	7.06407	6.6308	7.20445	6.58229
A_32_P162520	BI262095	BI262095	BI262095 602953519T1 NIH_MGC_99 Homo sapiens cDNA clone IMAGE:5087621 3', mRNA sequence [BI262095]	11.463	11.2139	11.1881	11.0013	9.72902	9.47673	9.99994	9.34093	10.2397	10.7281	10.7237	9.60498	12.0236	11.5433	10.9152	11.0858	10.4121	10.7474	10.727	10.8612
A_24_P128563	NM_012316	KPNA6	Homo sapiens karyopherin alpha 6 (importin alpha 7) (KPNA6), mRNA [NM_012316]	7.72179	7.77405	7.80743	7.40489	8.07513	8.10585	8.13538	7.42232	9.019	8.65967	8.91508	7.67296	7.80638	7.58605	7.61112	7.43389	7.72058	7.72457	8.10168	7.06343
A_32_P234452	BU674073	BU674073	UI-CF-DU0-aaa-i-18-0-UI.s1 UI-CF-DU0 Homo sapiens cDNA clone UI-CF-DU0-aaa-i-18-0-UI 3', mRNA sequence [BU674073]	3.04343	2.65785	2.67653	3.18634	2.38415	2.1718	0.911478	2.69114	0.223104	0.194448	0.191472	0.360555	2.48468	2.62783	3.31817	2.33533	2.60456	1.2943	0.175349	0.202537
A_32_P122639	AW029229	AW029229	AW029229 wx07f08.x1 NCI_CGAP_Gas4 Homo sapiens cDNA clone IMAGE:2542983 3', mRNA sequence [AW029229]	5.35788	4.80974	5.14086	4.44901	5.10939	5.27953	5.4485	5.41521	3.60156	1.01483	2.58545	2.98646	4.46201	4.55073	4.9993	4.43602	5.73988	5.71263	6.10851	5.86147
A_23_P84070	NM_016648	LARP7	Homo sapiens La ribonucleoprotein domain family, member 7 (LARP7), transcript variant 1, mRNA [NM_016648]	10.3629	9.7583	10.2173	9.96756	10.416	10.3011	10.3164	9.73588	9.91742	9.16879	9.98331	9.47485	10.8194	10.7859	11.0294	10.1465	10.2369	9.8845	10.289	9.83295
A_32_P17219	BX113298	BX113298	BX113298 Soares_testis_NHT Homo sapiens cDNA clone IMAGp998G054498, mRNA sequence [BX113298]	0.251374	0.431666	0.257934	0.435028	0.264832	0.238868	0.241242	0.507197	0.223104	0.430455	0.191472	0.360555	0.170541	0.17666	0.166487	0.261062	0.176061	0.165153	0.3533	0.202537
A_32_P82845		THC2611277	NM_069973 F08G5.6 {Caenorhabditis elegans} (exp=-1; wgp=0; cg=0), partial (5%) [THC2611277]	1.10367	3.43275	0.257934	0.435028	0.264832	0.238868	1.64644	0.507197	2.2069	4.44671	2.29257	0.360555	1.44683	1.86897	1.97292	0.261062	2.06061	0.830583	2.96035	1.35357
A_23_P501276	NM_001069	TUBB2A	Homo sapiens tubulin, beta 2A (TUBB2A), mRNA [NM_001069]	12.5054	12.3092	12.4052	12.1637	12.5956	12.5717	12.6686	12.1351	13.5167	13.3442	13.0815	13.0457	13.7736	13.5838	13.2506	13.3563	12.2147	11.9678	12.4965	12.1583
A_23_P385246	NM_153331	KCTD6	Homo sapiens potassium channel tetramerisation domain containing 6 (KCTD6), mRNA [NM_153331]	7.78026	7.66006	5.65967	7.9105	6.77622	7.2041	3.91753	6.99188	7.51814	8.15089	6.41303	6.78139	7.99796	8.08022	7.29842	8.1278	6.7165	7.26146	4.92004	6.38958
A_23_P115785	NM_145235	FANK1	Homo sapiens fibronectin type III and ankyrin repeat domains 1 (FANK1), mRNA [NM_145235]	5.29205	5.04614	6.28204	6.31318	6.23087	5.37966	7.01813	7.57744	6.8822	5.81334	7.89541	8.324	0.382796	1.83796	0.281039	2.25307	5.79896	5.39872	6.72351	7.39322
A_24_P77904	NM_018951	HOXA10	Homo sapiens homeobox A10 (HOXA10), transcript variant 1, mRNA [NM_018951]	7.93301	7.04047	5.57833	7.18101	7.54149	7.58794	6.41433	6.79667	8.03654	8.81191	6.04717	6.28879	7.26178	6.89638	6.76451	6.8024	8.66151	8.44707	8.07108	8.01294
A_23_P250347	NM_001744	CAMK4	Homo sapiens calcium/calmodulin-dependent protein kinase IV (CAMK4), mRNA [NM_001744]	3.31	2.48641	3.02458	3.30258	5.19212	4.31329	5.39436	5.26937	4.76805	5.80297	4.57924	5.58698	5.93902	5.94662	6.25317	6.12621	0.937907	2.56589	2.78507	3.77698
A_23_P111657	NM_000193	SHH	Homo sapiens sonic hedgehog homolog (Drosophila) (SHH), mRNA [NM_000193]	6.54364	6.70186	6.83766	6.61196	5.953	5.36994	5.83681	5.90391	5.37672	5.08258	6.26489	4.88266	6.22731	5.8335	5.90732	6.55225	5.83745	6.05929	6.19146	6.21036
A_23_P502170	NM_015522	DYNC2LI1	Homo sapiens dynein, cytoplasmic 2, light intermediate chain 1 (DYNC2LI1), transcript variant 2, mRNA [NM_015522]	6.04591	6.36296	6.81402	5.74125	6.96612	7.05577	7.35985	7.31001	6.8685	7.2659	6.92966	7.20676	5.81005	6.06645	6.76619	6.05535	6.80374	6.92795	7.65509	7.23249
A_23_P44088	BC064982	BC064982	Homo sapiens cDNA clone IMAGE:2959727, partial cds. [BC064982]	2.16883	0.431666	0.257934	0.435028	4.7965	4.33053	4.49873	6.79044	4.49642	3.53522	3.06273	4.97436	0.170541	0.17666	0.166487	0.261062	6.46238	5.93568	4.80088	7.35985
A_23_P147900	NM_007252	POU6F2	Homo sapiens POU domain, class 6, transcription factor 2 (POU6F2), mRNA [NM_007252]	3.52623	3.53955	3.76349	4.74429	3.54594	4.15451	4.23989	4.30827	3.62921	3.39314	3.65443	4.38858	2.87714	2.7366	3.69728	3.85246	1.64754	2.3402	2.98779	3.46009
A_24_P391625	NM_175834	KRT6L	Homo sapiens keratin 6L (KRT6L), mRNA [NM_175834]	5.85052	5.64976	5.52252	5.81302	8.34572	8.26672	8.73908	7.61618	4.59868	3.68453	3.72117	4.49997	2.21117	2.36327	2.98126	3.61221	5.6152	5.56672	5.94184	6.18023
A_23_P28246	NM_144712	SLC23A3	Homo sapiens solute carrier family 23 (nucleobase transporters), member 3 (SLC23A3), mRNA [NM_144712]	3.48688	4.28272	4.70316	5.4814	2.87677	2.89079	2.92711	3.90263	1.3688	1.8638	0.191472	1.66938	1.88124	2.88172	3.33707	3.04823	7.46967	7.43735	7.76127	7.75024
A_23_P6589	BC041364	PMS2CL	Homo sapiens PMS2-C terminal-like, mRNA (cDNA clone MGC:43831 IMAGE:5273238), complete cds. [BC041364]	7.32979	6.99926	6.7074	6.65049	7.81157	7.50949	7.28454	6.27768	8.89022	9.04729	8.83009	7.67322	7.47141	7.31245	7.22234	6.81402	7.34929	7.58151	7.38611	6.68537
A_23_P123096	NM_021955	GNGT1	Homo sapiens guanine nucleotide binding protein (G protein), gamma transducing activity polypeptide 1 (GNGT1), mRNA [NM_021955]	4.90904	5.42981	5.97166	5.9726	6.08954	5.65901	6.2312	6.80828	7.77197	7.37244	8.07043	9.07682	0.775384	0.507394	0.756453	0.261062	5.37646	5.22815	5.6635	6.33211
A_23_P146908	NM_004853	STX8	Homo sapiens syntaxin 8 (STX8), mRNA [NM_004853]	9.0481	9.35948	9.84412	9.74396	9.61439	9.18712	10.0518	10.5317	10.1769	9.97271	10.1922	10.9618	8.91364	9.03554	8.99149	9.52996	8.81677	8.72864	9.34963	9.48409
A_24_P56363	NM_030925	CAB39L	Homo sapiens calcium binding protein 39-like (CAB39L), transcript variant 1, mRNA [NM_030925]	1.65	0.431666	0.257934	0.435028	3.59274	2.72618	2.65069	2.91107	4.03679	0.221513	3.64243	2.28702	1.29893	2.8294	2.04738	0.261062	4.78132	3.92567	5.12367	4.27286
A_32_P229746	NM_005494	DNAJB6	Homo sapiens DnaJ (Hsp40) homolog, subfamily B, member 6 (DNAJB6), transcript variant 2, mRNA [NM_005494]	12.7554	12.7495	12.5059	12.407	13.3753	13.4296	13.1214	12.2488	13.3982	13.2076	12.549	12.2509	13.3491	13.3311	13.4833	12.9331	12.5175	12.4992	12.1713	11.8936
A_23_P73198	AF231918	AF231918	Homo sapiens medium-chain 2-hydroxy acid oxidase HAOX3 (HAOX3) mRNA, complete cds. [AF231918]	0.251374	0.431666	0.257934	0.435028	0.264832	0.238868	0.241242	0.507197	0.223104	0.087204	0.191472	0.360555	0.170541	0.17666	0.166487	0.261062	0.176061	0.165153	0.175349	0.202537
A_24_P606239	AK056073	AK056073	Homo sapiens cDNA FLJ31511 fis, clone NT2RI1000035. [AK056073]	5.08028	5.13075	4.20673	5.35877	5.25808	5.21527	4.18286	5.01834	5.70617	5.24366	5.07076	5.34705	5.85236	5.13507	5.04614	4.81008	5.47287	5.45284	4.3331	5.49389
A_23_P99920	AF161470	PTPLAD1	Homo sapiens HSPC121 mRNA, complete cds. [AF161470]	7.22107	7.6016	7.52596	5.70242	6.77052	7.22931	7.35117	6.22776	6.88786	6.76666	6.43555	4.98569	6.70219	6.63631	6.85334	6.15765	7.56988	7.8362	7.91326	6.55594
A_24_P145107	BC001335	BC001335	Homo sapiens, clone IMAGE:3460539, mRNA, partial cds. [BC001335]	1.95186	5.81384	4.05236	0.435028	4.05645	4.68538	5.38528	2.73494	5.60743	7.02209	5.44586	1.58077	3.95429	3.65338	2.99542	1.03446	3.21916	5.33047	5.88431	1.11582
A_24_P632230		A_24_P632230		10.8919	11.2098	11.5645	11.5685	10.7549	10.8771	11.3726	11.5558	12.2154	12.4627	12.5899	12.6412	11.639	11.7811	11.6451	12.321	9.22946	9.69349	9.87587	10.2513
A_23_P151133	NM_006675	TSPAN9	Homo sapiens tetraspanin 9 (TSPAN9), mRNA [NM_006675]	5.06469	4.45453	4.93821	3.91799	6.01407	5.58939	6.19772	3.76349	5.94081	4.19234	6.1791	5.56498	5.26159	4.99182	4.92815	4.15465	5.37097	4.80603	5.5241	3.42468
A_24_P542489		THC2531064	ALU7_HUMAN (P39194) Alu subfamily SQ sequence contamination warning entry, partial (11%) [THC2531064]	0.251374	0.431666	1.56293	0.435028	2.33394	0.238868	0.241242	0.507197	2.8441	2.97042	0.474096	2.39115	1.14405	1.30279	0.454558	0.261062	1.49196	0.165153	0.598029	0.202537
A_23_P213199	NM_024920	DNAJB14	Homo sapiens DnaJ (Hsp40) homolog, subfamily B, member 14 (DNAJB14), transcript variant 2, mRNA [NM_024920]	7.18259	7.6699	7.24421	5.95899	6.71899	7.1963	6.75413	4.65404	7.05813	6.43193	6.3608	4.63779	7.29235	7.33911	7.31087	6.06997	7.34761	7.21359	6.9249	5.27574
A_23_P423348	NM_139017	IL31RA	Homo sapiens interleukin 31 receptor A (IL31RA), mRNA [NM_139017]	3.94278	4.22024	3.55528	4.13406	4.4812	4.4645	4.53645	4.34679	4.26279	2.77999	4.02842	3.06051	4.44611	4.00858	4.16934	4.24645	3.3757	3.4181	2.80128	3.39256
A_23_P24870	NM_000610	CD44	Homo sapiens CD44 molecule (Indian blood group) (CD44), transcript variant 1, mRNA [NM_000610]	12.1576	12.1427	12.3341	12.5472	14.3187	14.3611	14.1258	14.0919	13.2375	12.7596	12.9079	13.6072	14.4955	14.4806	14.8168	14.4941	13.1819	12.9824	13.3674	13.4165
A_23_P59960	NM_031461	CRISPLD1	Homo sapiens cysteine-rich secretory protein LCCL domain containing 1 (CRISPLD1), mRNA [NM_031461]	0.251374	3.28201	0.257934	0.435028	4.73538	4.84902	4.3168	4.85657	7.15241	6.07423	6.1401	6.63714	0.170541	0.795588	0.166487	0.261062	0.176061	0.637612	0.175349	0.202537
A_23_P26674	NM_014647	KIAA0430	Homo sapiens KIAA0430 (KIAA0430), mRNA [NM_014647]	10.8253	10.3607	10.8894	10.4131	10.8468	10.82	11.0701	9.5947	10.4372	9.78944	10.1777	9.19815	10.5374	10.5037	10.8432	9.44871	10.0412	9.70679	9.83126	8.70052
A_32_P53822		THC2562592	1QIN_A Chain A, Human Glyoxalase I Complexed With S-(N-Hydroxy-N-P- Iodophenylcarbamoyl) Glutathione. {Homo sapiens} (exp=-1; wgp=0; cg=0), partial (16%) [THC2562592]	4.65183	5.28164	5.0147	4.46563	4.99813	4.90661	5.2111	5.19885	5.41958	5.39872	5.64976	5.55851	5.99128	6.16467	6.34571	6.19566	4.68098	5.04384	5.00586	5.05992
A_24_P150791	NM_020655	JPH3	Homo sapiens junctophilin 3 (JPH3), mRNA [NM_020655]	3.12018	3.50081	3.74282	3.79474	3.78689	3.92235	3.78347	4.7162	8.71733	7.80685	8.68316	8.27844	3.5233	3.27223	3.2272	4.5648	3.41483	3.69668	3.43892	4.41985
A_23_P162874	NM_005348	HSP90AA1	Homo sapiens heat shock protein 90kDa alpha (cytosolic), class A member 1 (HSP90AA1), transcript variant 2, mRNA [NM_005348]	14.7643	14.983	14.8062	13.242	15.0233	15.4812	15.5912	13.1839	14.7591	14.2678	14.6599	12.7329	15.0233	15.253	15.2996	13.8995	14.2711	13.8053	14.1565	12.6334
A_24_P943352	BX647806	CCDC35	Homo sapiens mRNA; cDNA DKFZp686J0796 (from clone DKFZp686J0796). [BX647806]	0.867583	1.62832	1.21211	0.435028	1.93594	2.17085	0.241242	0.507197	0.223104	4.03679	0.191472	1.85568	2.56633	0.378628	0.644529	1.34553	0.176061	0.165153	1.48246	0.722183
A_24_P343377	NM_001003714	ATP5J2	Homo sapiens ATP synthase, H+ transporting, mitochondrial F0 complex, subunit F2 (ATP5J2), nuclear gene encoding mitochondrial protein, transcript variant 3, mRNA [NM_001003714]	12.6233	13.1109	13.192	13.3057	13.1298	13.1233	13.3864	13.9233	13.2873	13.6441	13.5912	14.3239	12.6508	12.7036	12.7733	13.2798	13.5153	13.5167	13.4991	13.8912
A_23_P7313	NM_000582	SPP1	Homo sapiens secreted phosphoprotein 1 (osteopontin, bone sialoprotein I, early T-lymphocyte activation 1) (SPP1), transcript variant 2, mRNA [NM_000582]	1.87568	2.2664	2.83877	2.01528	8.77782	9.13869	9.42192	8.99215	3.33424	2.13339	2.66941	3.31383	9.13839	9.25933	9.66317	9.21419	5.16126	4.84139	5.52229	5.31493
A_24_P239234	AF498096	AMPH	Homo sapiens amphiphysin I variant NC1 (AMPH) mRNA, partial cds; alternatively spliced. [AF498096]	0.251374	0.431666	0.257934	0.435028	0.264832	1.58547	0.241242	0.507197	0.223104	5.00434	0.191472	0.360555	0.837919	0.17666	0.300348	0.261062	0.176061	0.165153	0.175349	0.202537
A_23_P133284	NM_018343	RIOK2	Homo sapiens RIO kinase 2 (yeast) (RIOK2), mRNA [NM_018343]	10.109	10.9021	9.42873	10.0398	9.73484	10.3117	9.48135	9.65378	9.77324	10.5953	10.2723	10.0006	9.77692	10.1391	10.1295	10.0338	9.156	9.75445	9.34114	9.54889
A_32_P27535	BC045676	C17orf72	Homo sapiens chromosome 17 open reading frame 72, mRNA (cDNA clone IMAGE:5299340). [BC045676]	7.45132	7.04487	7.58264	8.05941	6.59003	6.74196	7.07388	7.76457	6.89392	6.66352	7.42833	7.67821	6.44067	6.15905	6.36872	6.89983	6.26949	6.15214	6.6958	6.83417
A_23_P323166	NM_016333	SRRM2	Homo sapiens serine/arginine repetitive matrix 2 (SRRM2), mRNA [NM_016333]	13.5568	13.1881	13.4649	13.4191	12.739	12.6589	12.4204	11.9153	12.6058	12.1984	12.9647	12.3935	13.3197	12.8384	12.6435	12.1583	12.8334	12.4848	12.6248	11.8644
A_23_P4387	NM_019016	KRT24	Homo sapiens keratin 24 (KRT24), mRNA [NM_019016]	0.251374	0.431666	0.257934	0.435028	2.89664	3.38627	3.01842	3.43982	0.223104	5.42278	0.659151	0.360555	1.73645	2.40291	1.51154	2.30232	1.12008	2.7219	2.56031	2.02923
A_24_P374154	NM_005877	SF3A1	Homo sapiens splicing factor 3a, subunit 1, 120kDa (SF3A1), transcript variant 1, mRNA [NM_005877]	8.84497	8.93934	8.99284	8.64585	8.86267	8.77693	9.19362	8.84123	9.09228	9.10016	9.35355	8.49187	9.5663	9.45194	8.7027	9.32543	8.39438	8.51464	8.75774	8.2171
A_23_P50376	NM_018555	ZNF331	Homo sapiens zinc finger protein 331 (ZNF331), transcript variant 1, mRNA [NM_018555]	7.00955	7.2661	7.58374	7.83273	7.63925	7.49847	7.85677	8.32798	8.40565	8.65741	8.40069	8.67088	7.55307	7.55567	7.33152	8.36155	7.79511	7.79806	7.39252	7.96089
A_23_P82402	NM_138426	GLCCI1	Homo sapiens glucocorticoid induced transcript 1 (GLCCI1), mRNA [NM_138426]	9.00033	8.17076	9.10486	9.15704	8.70519	9.17571	8.76688	8.38531	11.8887	11.0847	11.0741	10.3319	8.57937	7.99254	8.23873	7.97935	9.08291	9.79523	8.26999	8.36507
A_23_P418597	NM_033396	TNKS1BP1	Homo sapiens tankyrase 1 binding protein 1, 182kDa (TNKS1BP1), mRNA [NM_033396]	6.50687	5.92903	5.03388	5.55369	8.60779	8.81929	6.97816	7.45506	6.57791	6.91448	5.48444	7.00435	5.94574	5.49737	5.30239	5.4679	7.31372	7.4061	6.15738	6.35661
A_23_P501754	NM_000759	CSF3	Homo sapiens colony stimulating factor 3 (granulocyte) (CSF3), transcript variant 1, mRNA [NM_000759]	0.251374	1.98017	0.257934	0.435028	4.38652	3.80932	1.25382	4.12686	2.14671	0.277479	2.05837	4.46645	1.74475	1.60336	0.790763	1.13929	1.79673	1.10667	0.494231	0.202537
A_23_P218892	NM_182917	EIF4G1	Homo sapiens eukaryotic translation initiation factor 4 gamma, 1 (EIF4G1), transcript variant 1, mRNA [NM_182917]	12.1606	11.734	11.2108	10.4719	12.8705	12.8058	12.3861	10.8519	11.8125	12.0209	11.3463	10.6598	13.4809	13.1663	12.4473	11.8002	12.3911	12.4243	12.1654	10.9193
A_23_P59700	NM_005868	BET1	Homo sapiens BET1 homolog (S. cerevisiae) (BET1), mRNA [NM_005868]	8.98227	9.49254	9.47226	8.80603	8.00987	8.1278	8.29878	8.32331	8.46743	8.78027	8.51969	8.70757	8.1469	8.56718	8.95138	8.31904	8.04196	7.98382	8.52918	8.14719
A_23_P56339	NM_138501	GPSN2	Homo sapiens glycoprotein, synaptic 2 (GPSN2), mRNA [NM_138501]	11.7465	11.8999	12.2171	12.2761	11.8837	11.6776	11.9713	12.4295	12.2869	12.3108	12.4166	12.8202	11.376	11.4147	11.3139	11.8572	11.6368	11.6235	11.7913	12.0286
A_24_P397107	NM_001789	CDC25A	Homo sapiens cell division cycle 25 homolog A (S. pombe) (CDC25A), transcript variant 1, mRNA [NM_001789]	10.0141	10.2289	7.99721	9.50705	9.85109	10.5559	8.87	9.19979	8.95453	10.3547	7.81788	8.74771	10.5041	10.2077	9.80769	9.90882	10.2965	11.1383	9.93046	10.0637
A_24_P554408	BC007809	BC007809	Homo sapiens cDNA clone IMAGE:4298560. [BC007809]	11.3463	11.5474	12.0574	12.1479	10.2553	10.4866	10.7801	11.3828	9.92742	10.1009	10.4099	10.8563	10.9012	10.9055	11.3331	11.9238	10.4448	10.4754	10.9269	11.4646
A_23_P326739	NM_017635	SUV420H1	Homo sapiens suppressor of variegation 4-20 homolog 1 (Drosophila) (SUV420H1), transcript variant 1, mRNA [NM_017635]	6.6958	6.05484	5.12864	5.35492	6.90455	7.15264	4.98716	4.99594	5.94515	4.97562	4.49205	2.73105	5.83319	4.87176	5.32246	4.73611	6.97143	7.01912	4.51671	5.03064
A_23_P253524	NM_001813	CENPE	Homo sapiens centromere protein E, 312kDa (CENPE), mRNA [NM_001813]	9.54889	8.28009	8.80077	8.16818	10.135	8.83132	9.2613	8.02182	9.9795	8.89632	10.0802	9.58616	10.949	10.6125	10.7012	9.77035	10.2028	9.15677	9.76145	8.78494
A_24_P936637		A_24_P936637		0.251374	0.431666	0.257934	0.435028	0.264832	0.238868	0.241242	0.507197	1.3051	0.860786	1.16261	0.360555	0.170541	0.17666	0.166487	0.261062	0.176061	0.165153	0.175349	0.202537
A_23_P71530	NM_002546	TNFRSF11B	Homo sapiens tumor necrosis factor receptor superfamily, member 11b (osteoprotegerin) (TNFRSF11B), mRNA [NM_002546]	5.09835	4.64662	5.29466	5.06944	7.6016	7.07413	7.68947	7.27947	4.30915	3.66418	4.69871	3.68874	4.52123	4.45568	4.79816	4.54988	4.24248	4.25116	3.70131	4.09316
A_24_P276385	NM_205856	SPACA5	Homo sapiens sperm acrosome associated 5 (SPACA5), mRNA [NM_205856]	3.81638	4.38027	4.64361	3.66698	3.73415	3.85246	4.28477	4.7307	3.27126	6.32589	4.3223	4.32135	2.62252	3.58787	3.15302	3.87647	3.50121	3.71039	3.67583	3.67724
A_32_P211048		A_32_P211048		0.251374	2.69089	2.74749	0.435028	0.264832	0.238868	0.241242	0.507197	1.63085	0.230444	0.191472	0.360555	3.26039	2.35973	0.781861	0.261062	0.176061	0.470835	1.42357	0.202537
A_24_P291973	NM_001011553	2007-09-01	Homo sapiens septin 7 (SEPT7), transcript variant 2, mRNA [NM_001011553]	9.82694	9.80237	10.0244	8.92508	9.27151	9.61019	9.83857	8.65845	10.5962	9.69257	10.1631	10.0099	10.2443	10.0946	9.96056	9.57666	9.03947	8.60239	9.17769	8.58936
A_32_P214471	BX116720	BX116720	BX116720 Soares_testis_NHT Homo sapiens cDNA clone IMAGp998F241782, mRNA sequence [BX116720]	3.63526	4.67508	3.63403	1.68925	2.57164	3.79577	3.45162	0.507197	3.48957	0.341229	3.45132	3.10031	5.16126	4.65324	4.25079	3.14804	4.365	4.28014	4.70359	2.97901
A_32_P96000	NM_001004341	FLJ16478	Homo sapiens FLJ16478 protein (FLJ16478), mRNA [NM_001004341]	1.11735	0.431666	0.257934	0.435028	0.264832	0.238868	0.241242	2.21386	0.223104	0.223465	0.191472	0.360555	0.170541	0.17666	0.166487	2.23105	0.667729	0.165153	0.175349	0.202537
A_24_P367410	NM_018558	GABRQ	Homo sapiens gamma-aminobutyric acid (GABA) receptor, theta (GABRQ), mRNA [NM_018558]	0.251374	0.431666	0.257934	0.435028	1.45827	0.238868	1.42621	0.507197	3.8539	1.10435	3.22137	3.62606	1.54574	0.369561	1.79104	2.07219	3.89176	2.09975	2.21932	1.89523
A_24_P927786	BQ932036	BQ932036	AGENCOURT_8798469 NIH_MGC_101 Homo sapiens cDNA clone IMAGE:6425645 5', mRNA sequence [BQ932036]	0.251374	0.431666	1.11156	0.435028	0.264832	0.238868	0.241242	0.507197	0.223104	1.54098	0.191472	0.360555	0.170541	0.17666	0.166487	0.261062	0.176061	0.165153	0.175349	0.202537
A_24_P589266	AL831825	SH3MD4	Homo sapiens mRNA; cDNA DKFZp547G0613 (from clone DKFZp547G0613). [AL831825]	0.251374	0.431666	0.257934	0.435028	0.264832	0.238868	1.53408	0.507197	4.76066	0.232322	4.34321	3.13465	3.36702	2.94362	2.73814	0.261062	0.176061	0.165153	0.175349	0.202537
A_24_P349117	NM_020752	GPR158	Homo sapiens G protein-coupled receptor 158 (GPR158), mRNA [NM_020752]	3.50721	0.431666	0.257934	3.11579	7.24988	6.78446	7.24482	6.05701	8.48326	7.36463	7.77931	6.63517	8.79178	8.58132	9.00942	7.71778	7.45637	7.74625	6.40077	6.00092
A_32_P170481		ENST00000377548	Novel protein. [Source:Uniprot/SPTREMBL;Acc:Q5VSD8] [ENST00000377548]	6.45042	5.00131	5.97685	8.01232	4.84778	4.43566	4.57556	6.77622	0.223104	0	0.191472	0.360555	0.170541	0.17666	0.166487	0.261062	4.21186	3.55253	3.10573	5.39339
A_23_P4179		ENST00000300458	CDNA FLJ20694 fis, clone KAIA2518. [Source:Uniprot/SPTREMBL;Acc:Q9NWQ1] [ENST00000300458]	3.11627	2.44521	2.61351	2.97858	0.264832	0.238868	0.241242	0.507197	0.910768	2.59453	1.86953	3.23162	2.09628	2.55157	2.08885	1.09404	3.58096	1.13487	1.86426	2.78738
A_23_P379159	NM_153252	BRWD3	Homo sapiens bromodomain and WD repeat domain containing 3 (BRWD3), mRNA [NM_153252]	7.07301	6.46118	7.04302	5.53448	6.69843	6.5708	7.28495	5.45741	7.78259	6.23139	6.66	6.22268	6.26565	5.94731	5.80652	4.86095	6.22487	5.85257	6.15809	4.34587
A_23_P116259	NM_018400	SCN3B	Homo sapiens sodium channel, voltage-gated, type III, beta (SCN3B), transcript variant 1, mRNA [NM_018400]	2.75228	4.04963	4.05988	3.97052	3.13074	3.36449	3.0624	2.688	3.55364	1.39279	3.73267	4.18423	2.79809	3.27566	2.84234	3.57601	3.48589	2.93242	3.35596	2.84653
A_24_P115762	NM_148170	CTSC	Homo sapiens cathepsin C (CTSC), transcript variant 2, mRNA [NM_148170]	10.6565	10.3656	10.2762	11.0527	11.2646	11.2327	11.6848	12.4021	10.1875	10.3856	10.0946	11.0413	6.68999	5.41998	4.99182	6.91701	10.5993	11.0949	10.82	11.3611
A_24_P852983		A_24_P852983		3.91018	3.93128	4.41821	4.80777	2.83847	3.27664	3.30468	3.85997	4.04033	2.5483	3.72175	4.05059	3.65395	3.42316	3.70107	3.605	3.12985	3.26148	2.90257	3.79433
A_23_P167212	NM_000320	QDPR	Homo sapiens quinoid dihydropteridine reductase (QDPR), mRNA [NM_000320]	9.92607	10.2269	10.5479	10.2799	10.418	10.6356	10.8037	10.8004	10.4985	10.9105	10.4822	10.2903	11.2517	11.3353	11.6037	11.4873	9.84683	10.0378	10.4396	10.3603
A_24_P340776	NM_001018122	LOC440350	Homo sapiens similar to nuclear pore complex interacting protein (LOC440350), mRNA [NM_001018122]	8.54032	8.13538	8.49978	9.62912	8.69787	8.38654	8.44942	8.75179	8.19273	8.27714	9.00033	8.44017	8.33155	7.66199	7.36463	8.65466	8.19273	8.40006	8.09291	8.89316
A_23_P86315	NM_213653	HFE2	Homo sapiens hemochromatosis type 2 (juvenile) (HFE2), transcript variant a, mRNA [NM_213653]	1.61867	2.94912	2.76442	0.435028	0.264832	0.238868	0.241242	0.507197	0.223104	0.102066	1.8054	0.360555	0.170541	1.49624	1.43895	0.261062	1.37393	1.39112	2.43437	3.17679
A_23_P167081	NM_005612	REST	Homo sapiens RE1-silencing transcription factor (REST), mRNA [NM_005612]	4.85352	4.75275	4.29781	3.25756	5.36994	6.05275	4.64513	3.66698	4.89302	6.43532	3.89603	3.06308	5.72396	5.88271	5.48444	4.66316	4.94627	4.99971	4.35712	2.825
A_24_P407717	NM_002086	GRB2	Homo sapiens growth factor receptor-bound protein 2 (GRB2), transcript variant 1, mRNA [NM_002086]	9.94659	9.23422	9.24309	8.37386	9.6635	9.75109	9.38127	8.20171	9.87414	9.69114	8.79034	8.03097	9.57698	9.20124	9.0662	8.5871	9.98719	9.75272	9.81926	8.77622
A_23_P156390	NM_014790	JAKMIP2	Homo sapiens janus kinase and microtubule interacting protein 2 (JAKMIP2), mRNA [NM_014790]	0.251374	0.431666	0.257934	0.435028	0.264832	0.238868	0.909751	1.92137	0.223104	3.42285	0.191472	2.09757	2.50802	2.36145	3.3185	0.261062	0.367364	0.165153	0.175349	0.202537
A_23_P117767	NM_017828	COMMD4	Homo sapiens COMM domain containing 4 (COMMD4), mRNA [NM_017828]	9.49254	9.82369	10.0066	9.76053	9.17098	9.04087	9.42726	9.84572	9.3014	9.54519	9.50579	9.88626	9.46352	9.56087	9.25788	9.96839	9.953	9.90811	10.1298	10.1769
A_32_P198445	AF401032	AF401032	Homo sapiens M41 mRNA, complete sequence; alternatively spliced. [AF401032]	0.251374	0.431666	0.257934	0.435028	0.264832	0.238868	0.241242	0.507197	1.24758	0.19888	0.191472	1.76527	0.170541	0.17666	0.166487	0.261062	0.176061	0.165153	0.175349	1.48636
A_23_P213255	NM_020159	SMARCAD1	Homo sapiens SWI/SNF-related, matrix-associated actin-dependent regulator of chromatin, subfamily a, containing DEAD/H box 1 (SMARCAD1), mRNA [NM_020159]	9.10376	7.86139	7.06991	8.11549	9.32589	9.37941	8.36619	7.835	9.09953	8.75098	7.90192	7.58403	9.74205	9.64402	10.0731	9.08898	9.03445	9.07401	7.67456	7.66912
A_23_P63999	AB210019	CUGBP1	Homo sapiens mRNA for CUGBP1 variant protein, partial cds, clone: fk00577. [AB210019]	12.4497	11.2712	11.4565	11.133	12.4377	12.4056	10.8567	10.3673	12.3788	12.2911	10.9758	10.5537	12.3658	11.6739	11.6278	10.8424	12.556	12.3695	11.4043	10.3332
A_32_P201564	NM_181449	CD300E	Homo sapiens CD300e molecule (CD300E), mRNA [NM_181449]	3.86923	3.67757	4.83948	3.99503	4.71185	3.80155	4.23329	4.66906	5.57005	3.60346	4.48323	5.383	3.99837	4.52235	4.27286	4.69917	6.22405	3.6165	3.81687	4.29943
A_24_P605612	NM_003247	THBS2	Homo sapiens thrombospondin 2 (THBS2), mRNA [NM_003247]	8.68525	8.88875	9.17435	8.5632	5.05333	5.19445	5.45719	4.43435	0.223104	0.1586	0.191472	0.360555	7.82753	7.89649	7.88783	7.36627	0.176061	0.165153	0.175349	0.202537
A_24_P144527	NM_022786	ARV1	Homo sapiens ARV1 homolog (S. cerevisiae) (ARV1), mRNA [NM_022786]	8.43506	8.73775	8.45287	7.71481	6.84693	7.03663	7.0148	6.64427	8.16897	8.45623	7.7337	7.59994	8.84973	8.90123	9.23367	8.70866	8.37692	8.67056	8.60287	8.31133
A_23_P112512	NM_033412	MCART1	Homo sapiens mitochondrial carrier triple repeat 1 (MCART1), mRNA [NM_033412]	6.85188	7.28357	6.59775	7.48484	7.07203	7.52845	6.14715	7.79558	6.70286	7.3536	5.65948	6.81478	7.4491	7.67483	7.88633	8.3329	6.4912	6.85021	6.00793	7.50736
A_24_P459963	BX648116	BX648116	Homo sapiens mRNA; cDNA DKFZp686I1532 (from clone DKFZp686I1532). [BX648116]	2.50008	2.17503	2.09473	2.78313	1.80325	3.16858	2.9044	0.507197	0.223104	2.6488	0.191472	2.20071	0.170541	0.17666	0.166487	0.261062	0.176061	0.638266	0.680154	0.202537
A_24_P762669	NM_001080495	KIAA1856	Homo sapiens KIAA1856 protein (KIAA1856), mRNA [NM_001080495]	17.0169	16.7923	17.0611	17.0611	17.0825	16.9309	16.964	16.7108	16.9943	17.327	17.0772	16.6541	17.0772	17	16.9943	17.0611	16.7493	16.7799	16.6858	16.7664
A_24_P320033	NM_005191	CD80	Homo sapiens CD80 molecule (CD80), mRNA [NM_005191]	4.08433	4.69746	4.64305	5.02077	3.94779	4.20925	4.54105	4.7952	4.27853	2.4811	3.86238	5.33938	3.49992	3.74254	3.79264	4.26682	2.42157	3.47661	3.44144	3.88428
A_23_P10385	NM_016448	DTL	Homo sapiens denticleless homolog (Drosophila) (DTL), mRNA [NM_016448]	9.46669	9.76892	9.71631	9.42621	7.99917	8.39004	8.85972	7.98621	9.95695	10.0345	9.89699	8.20445	10.1883	10.1272	10.0305	9.34206	8.59304	8.95048	8.72023	7.81194
A_23_P90172	NM_014330	PPP1R15A	Homo sapiens protein phosphatase 1, regulatory (inhibitor) subunit 15A (PPP1R15A), mRNA [NM_014330]	7.27191	9.09428	11.0136	8.34828	9.5655	9.74121	13.4137	9.90482	8.05593	8.42144	11.8914	9.62787	9.32175	10.7361	10.8689	9.68256	7.6956	7.74877	10.5571	8.5224
A_24_P193624	NM_032268	ZNRF1	Homo sapiens zinc and ring finger 1 (ZNRF1), mRNA [NM_032268]	5.733	3.71952	4.06851	5.84609	7.24301	6.48685	6.8749	7.45911	6.66381	4.95969	6.0066	6.47793	6.66178	6.43338	6.2416	6.59393	5.88085	5.57595	5.07794	6.16467
A_23_P18078	NM_002888	RARRES1	Homo sapiens retinoic acid receptor responder (tazarotene induced) 1 (RARRES1), transcript variant 2, mRNA [NM_002888]	9.94244	10.7012	11.1035	10.8027	4.34244	3.4802	3.03053	4.69746	6.97394	6.5683	7.13367	8.22065	2.43795	2.61505	2.27148	2.28104	7.37912	7.35696	7.83397	8.15951
A_24_P930842		A_24_P930842		0.251374	0.431666	0.257934	0.435028	0.264832	0.238868	0.241242	0.507197	0.223104	0.176877	0.191472	0.360555	0.170541	0.17666	0.595024	0.896221	0.176061	0.666857	0.175349	1.71979
A_23_P11070	NM_032553	GPR174	Homo sapiens G protein-coupled receptor 174 (GPR174), mRNA [NM_032553]	0.251374	0.431666	0.257934	0.435028	0.264832	0.238868	0.241242	0.507197	0.223104	1.22995	0.688327	0.360555	0.170541	0.17666	0.166487	0.261062	0.176061	0.289854	0.175349	0.202537
A_23_P131375	NM_152391	PQLC3	Homo sapiens PQ loop repeat containing 3 (PQLC3), mRNA [NM_152391]	9.24956	9.69664	9.66636	9.25195	6.27918	6.15738	6.21748	6.45303	7.68979	7.91216	7.73684	7.53078	5.99044	6.22023	6.20999	6.21272	8.35338	8.62931	8.8666	8.70013
A_24_P611139	AK023757	AK023757	Homo sapiens cDNA FLJ13695 fis, clone PLACE2000124. [AK023757]	0.251374	0.431666	2.25662	0.435028	0.264832	0.238868	0.241242	0.507197	3.47602	0.162513	3.3697	3.7586	1.36422	1.7758	0.678069	0.261062	0.176061	1.57208	0.175349	1.98944
A_24_P921062		A_24_P921062		3.47456	0.431666	2.3443	0.435028	3.03476	3.07338	2.7281	0.507197	3.77572	0.240697	3.19289	3.91628	3.16726	2.10659	3.0984	2.38178	2.6917	3.31184	2.52151	2.45391
A_23_P167276	NM_001040202	PAQR3	Homo sapiens progestin and adipoQ receptor family member III (PAQR3), mRNA [NM_001040202]	9.30657	9.63	8.96825	8.18698	9.07606	9.42984	8.88252	8.07457	9.56704	10.3502	9.64302	8.55048	10.7484	10.8437	10.8173	10.0398	9.42265	10.3128	9.60622	8.13272
A_24_P408321	NM_144498	OSBPL2	Homo sapiens oxysterol binding protein-like 2 (OSBPL2), transcript variant 2, mRNA [NM_144498]	7.84155	7.7583	8.12238	8.18964	9.98177	10.2391	9.99366	9.55202	8.62846	7.85256	8.39653	8.05233	7.3898	7.34842	7.77669	7.14919	9.45799	9.3069	9.46954	8.98115
A_23_P173	NM_001231	CASQ1	Homo sapiens calsequestrin 1 (fast-twitch, skeletal muscle) (CASQ1), nuclear gene encoding mitochondrial protein, mRNA [NM_001231]	4.21521	4.63358	3.35048	3.61493	3.74693	4.10684	3.52533	3.58277	4.79785	2.29479	5.22382	5.19091	4.25657	4.20123	4.12067	4.20898	4.05645	3.923	4.35961	4.0745
A_23_P104798	NM_001562	IL18	Homo sapiens interleukin 18 (interferon-gamma-inducing factor) (IL18), mRNA [NM_001562]	9.20352	10.0066	10.43	9.8808	9.53661	9.26533	9.6667	9.84955	8.19682	8.07513	8.13913	8.57628	1.79159	2.02049	1.74077	1.37585	5.93546	5.6017	6.57295	6.45472
A_23_P44919		FLJ20581	CDNA FLJ20581 fis, clone REC00491. [Source:Uniprot/SPTREMBL;Acc:Q9NWV3] [ENST00000331849]	1.33738	3.43126	2.1718	3.64778	2.87515	3.5256	3.00498	3.32029	2.90219	6.6903	2.50496	3.62999	2.65108	3.5434	1.01968	2.93457	2.79384	2.82603	1.31082	2.85486
A_24_P943613	NM_015173	TBC1D1	Homo sapiens TBC1 (tre-2/USP6, BUB2, cdc16) domain family, member 1 (TBC1D1), mRNA [NM_015173]	9.46112	9.05256	9.28477	8.29325	7.69929	7.68979	8.07457	7.1199	9.48783	8.78186	8.98227	8.18543	10.0469	10.0851	10.5349	9.17364	10.6832	10.388	10.4361	9.55631
A_23_P434548	BC006216	BC006216	Homo sapiens cDNA clone IMAGE:3940032, with apparent retained intron. [BC006216]	2.998	3.83939	2.69753	0.435028	3.25756	3.38814	1.30863	2.83136	3.42568	0.199991	3.81613	3.83841	0.8162	2.87447	3.01958	3.18405	3.30315	3.12018	3.06988	3.45688
A_23_P6381	NM_002430	MN1	Homo sapiens meningioma (disrupted in balanced translocation) 1 (MN1), mRNA [NM_002430]	3.44918	2.20071	0.257934	0.435028	5.39781	5.64391	3.59932	0.507197	6.09102	4.73728	3.54132	2.17503	0.503345	0.17666	0.166487	0.261062	0.176061	1.79291	1.53648	0.202537
A_24_P356218	NM_015161	ARL6IP1	Homo sapiens ADP-ribosylation factor-like 6 interacting protein 1 (ARL6IP1), mRNA [NM_015161]	13.8408	14.7679	14.5498	13.128	13.5862	14.0415	14.5078	11.9801	13.3057	13.4393	13.9715	12.3674	13.5686	13.6273	13.9008	12.9323	13.692	13.4165	13.5535	12.0726
A_32_P39882	BX102251	BX102251	BX102251 Soares_testis_NHT Homo sapiens cDNA clone IMAGp998C062577, mRNA sequence [BX102251]	0.251374	0.431666	0.257934	0.435028	0.264832	0.238868	0.241242	0.507197	0.223104	0	0.191472	0.360555	0.170541	0.17666	0.166487	0.261062	0.176061	0.165153	0.175349	0.202537
A_23_P148568	NM_017809	NXF2	Homo sapiens nuclear RNA export factor 2 (NXF2), transcript variant 1, mRNA [NM_017809]	2.09211	2.30285	1.39561	1.72747	3.22739	3.07807	3.64858	4.63413	3.28704	0.428282	3.67844	4.27237	5.13242	5.06345	5.26565	5.5456	2.39332	2.797	2.89904	3.37094
A_23_P218584	NM_022893	BCL11A	Homo sapiens B-cell CLL/lymphoma 11A (zinc finger protein) (BCL11A), transcript variant 1, mRNA [NM_022893]	0.251374	0.431666	1.28603	0.435028	2.66285	3.0476	2.41209	0.507197	0.223104	3.95565	0.191472	0.360555	4.64488	3.17237	3.94477	2.87677	0.176061	0.165153	0.814755	0.202537
A_23_P124108	NM_000632	ITGAM	Homo sapiens integrin, alpha M (complement component 3 receptor 3 subunit) (ITGAM), mRNA [NM_000632]	5.3994	5.58982	5.18016	5.4193	5.27691	5.35437	5.3409	5.45561	5.38508	5.48756	5.73537	5.72542	5.26377	5.0618	5.19959	5.26116	6.54688	6.37442	6.75842	6.63313
A_24_P914000	BC001437	LOC144305	Homo sapiens hypothetical protein BC001437, mRNA (cDNA clone MGC:1013 IMAGE:3138594), complete cds. [BC001437]	8.97329	10.1656	9.8845	9.19979	7.92075	8.20142	8.47324	8.65741	7.55744	8.41505	8.17817	7.74023	8.80691	9.07865	9.38049	9.21088	8.66224	8.58844	9.0176	9.06423
A_23_P25974	NM_001010854	TTC7B	Homo sapiens tetratricopeptide repeat domain 7B (TTC7B), mRNA [NM_001010854]	7.80524	7.57855	8.02182	7.84728	7.76523	7.32603	8.51358	8.36872	8.96426	7.56397	8.99215	8.69029	11.1824	11.1725	11.4555	10.9575	6.65846	5.63063	6.8966	6.89112
A_32_P33213		THC2718728		5.85174	7.17169	6.12514	5.61325	3.92027	4.35388	4.1131	0.507197	5.05641	5.28866	5.16443	3.79603	4.18175	4.6665	3.58765	1.03419	3.58643	3.81139	4.35264	0.202537
A_23_P10885		THC2632814	Q8IZC8_HUMAN (Q8IZC8) Bone marrow zinc finger protein 2, partial (33%) [THC2632814]	3.00835	2.56097	2.85588	2.47575	4.7426	4.92546	3.74379	4.14972	3.63836	3.07249	3.36768	4.17423	3.85915	3.46853	3.48893	2.52151	4.18507	4.17934	2.7152	3.95852
AT_L_3		AT_L_3		0.929555	0.431666	1.0056	0.435028	1.1591	0.855409	0.241242	0.507197	0.79278	0.281249	0.588084	1.59637	0.323361	0.338322	0.349684	0.261062	0.413907	0.38206	0.389667	0.629772
A_23_P35045	NM_181720	ARHGAP30	Homo sapiens Rho GTPase activating protein 30 (ARHGAP30), transcript variant 2, mRNA [NM_181720]	2.43565	0.431666	1.73645	0.435028	3.74427	3.85841	3.61915	3.86902	1.20311	1.52427	2.01133	0.360555	7.13208	7.06609	6.72745	6.94751	2.01528	1.58628	0.870407	0.202537
A_23_P86470	NM_003956	CH25H	Homo sapiens cholesterol 25-hydroxylase (CH25H), mRNA [NM_003956]	0.251374	0.431666	0.257934	0.435028	3.02668	3.29196	4.32182	4.44727	0.223104	0.188164	0.191472	1.34087	0.170541	0.56578	0.579828	1.21479	0.176061	0.165153	0.4557	0.202537
A_23_P54953	NM_013260	SAP30BP	Homo sapiens SAP30 binding protein (SAP30BP), mRNA [NM_013260]	9.32516	9.11142	8.17336	8.85934	8.14134	8.54004	7.35673	8.08968	8.49404	8.52918	8.68183	8.85727	8.74623	8.67238	8.69492	8.98338	8.81488	8.95004	8.5942	8.88304
A_24_P923723	AK128263	AK128263	Homo sapiens cDNA FLJ46399 fis, clone THYMU3004632. [AK128263]	0.251374	0.431666	0.257934	0.435028	0.264832	1.47578	0.241242	0.507197	0.223104	3.0359	0.191472	0.360555	0.688845	0.552275	0.166487	0.261062	0.176061	0.165153	0.175349	0.701977
A_32_P233769		A_32_P233769		4.81248	5.58417	4.45156	2.53954	5.79125	6.14194	5.02564	0.507197	4.249	5.02454	3.21545	0.360555	5.07739	4.69716	4.47893	3.10433	4.89616	4.56278	4.26153	1.21611
A_32_P3131	AK024243	AK024243	Homo sapiens cDNA FLJ14181 fis, clone NT2RP2004300. [AK024243]	2.44089	3.54377	1.87629	2.99041	4.76272	4.96901	3.52846	4.19589	2.33682	0.585297	2.02229	0.360555	0.170541	1.13705	0.871448	1.5901	2.42271	1.35734	1.75305	0.202537
A_24_P78862	NM_152346	SLC43A2	Homo sapiens solute carrier family 43, member 2 (SLC43A2), mRNA [NM_152346]	3.19595	3.75741	3.68931	1.75521	4.46592	4.42583	4.43756	4.88704	3.28678	0.888512	2.6525	2.10808	2.66445	2.61351	2.04071	2.62639	4.35329	3.90897	3.17897	3.60219
A_32_P195291	AK097068	AK097068	Homo sapiens cDNA FLJ39749 fis, clone SMINT2017599. [AK097068]	8.23697	8.19062	6.06467	7.01607	8.31694	8.63129	7.04894	6.23527	8.12156	8.4346	7.65195	5.51505	9.24272	9.14474	8.89342	7.67456	8.85311	9.19631	7.89778	6.5672
A_23_P29994	NM_203284	RBPJ	Homo sapiens recombination signal binding protein for immunoglobulin kappa J region (RBPJ), transcript variant 4, mRNA [NM_203284]	11.8142	10.8949	11.6076	10.6921	11.1195	11.0169	10.8253	9.1918	11.8689	11.4458	11.0417	9.76053	12.4218	12.174	12.238	10.849	11.965	11.7743	11.2854	9.88344
A_24_P944063	NM_152458	ZNF785	Homo sapiens zinc finger protein 785 (ZNF785), mRNA [NM_152458]	2.56488	4.82506	3.49273	3.424	4.73907	4.76556	3.47521	3.32324	0.223104	0.10316	0.825184	0.360555	3.95161	4.50727	3.76349	2.34214	3.00018	3.40195	3.16619	0.202537
A_32_P55427		THC2701763	Q9F8M7_CARHY (Q9F8M7) DTDP-glucose 4,6-dehydratase (Fragment), partial (11%) [THC2701763]	5.06451	4.57396	6.17146	3.92047	0.264832	2.82704	3.20763	0.507197	0.223104	0.188012	0.191472	0.360555	2.28744	0.603645	1.33385	0.261062	1.9656	0.165153	2.70379	0.202537
A_32_P503113	NM_173482	CCDC105	Homo sapiens coiled-coil domain containing 105 (CCDC105), mRNA [NM_173482]	0.251374	3.60762	2.85731	3.16698	0.264832	1.11537	0.241242	0.507197	0.223104	5.69641	1.32082	0.360555	0.170541	0.17666	0.166487	0.261062	3.49204	3.98889	1.78654	3.5256
A_24_P911766		A_24_P911766		0.251374	0.431666	2.27596	0.435028	2.42468	2.73141	2.56382	1.8776	3.23244	2.92927	3.24466	4.32947	0.170541	2.41578	3.23275	1.11829	4.08019	2.54998	2.79194	3.64604
A_24_P664995	AK055641	AK055641	Homo sapiens cDNA FLJ31079 fis, clone HSYRA2001595. [AK055641]	9.99299	9.81965	9.98177	8.771	9.68751	9.71584	9.67059	7.3212	10.5662	10.2804	9.5184	9.12557	9.94045	9.73526	9.45194	8.34345	8.88806	8.99573	8.67951	7.05034
A_23_P209882	X90840	X90840	H.sapiens mRNA for axonal transporter of synaptic vesicles. [X90840]	1.83478	2.75336	2.38965	2.66764	0.264832	1.66276	0.945505	2.68638	1.93699	0.228255	0.859906	1.4198	0.170541	0.939252	0.166487	0.261062	1.16533	0.727432	0.175349	1.20392
A_24_P289299	NM_133483	GEFT	Homo sapiens RAC/CDC42 exchange factor (GEFT), transcript variant 2, mRNA [NM_133483]	0.251374	0.431666	1.15092	0.435028	2.64148	3.073	2.16527	0.507197	3.96923	4.14313	3.97698	3.0743	3.1758	3.60787	3.27018	2.47542	0.176061	0.165153	0.175349	0.202537
A_24_P416301	NM_004514	FOXK2	Homo sapiens forkhead box K2 (FOXK2), mRNA [NM_004514]	8.71452	8.69421	8.88646	9.10342	8.11449	8.21766	7.95201	9.04354	7.87616	7.92678	7.78044	8.84844	8.0149	7.88156	8.084	8.76513	8.12276	8.37345	8.43365	9.04325
A_23_P154411	NM_004792	PPIG	Homo sapiens peptidylprolyl isomerase G (cyclophilin G) (PPIG), mRNA [NM_004792]	10.7104	11.0294	9.8933	10.5513	10.7785	11.2993	9.57942	10.6639	10.4939	10.8836	9.82214	10.6463	11.0527	10.8734	11.149	10.6305	10.9288	11.3407	10.4145	10.674
A_23_P214638	NM_006709	EHMT2	Homo sapiens euchromatic histone-lysine N-methyltransferase 2 (EHMT2), transcript variant NG36/G9a, mRNA [NM_006709]	8.51678	8.01993	8.62087	8.41166	8.33344	8.22818	8.77448	8.52444	9.15356	9.29145	9.33771	8.86557	8.27947	8.06842	7.51108	8.26967	8.41864	8.53062	8.69751	8.80937
A_24_P248167	AL080157	WDR21A	Homo sapiens mRNA; cDNA DKFZp434K114 (from clone DKFZp434K114). [AL080157]	2.62068	0.431666	0.257934	2.34743	3.0256	1.68468	0.241242	2.36223	2.58338	0.236976	0.191472	3.38438	1.88651	2.04571	0.166487	1.42621	5.63027	2.59175	2.26152	1.58583
A_24_P377775	NM_017790	RGS3	Homo sapiens regulator of G-protein signalling 3 (RGS3), transcript variant 3, mRNA [NM_017790]	4.19814	0.431666	2.6178	3.02986	0.264832	0.238868	0.241242	0.507197	2.93497	1.01232	1.07938	1.70779	1.06397	0.17666	0.166487	0.261062	5.66718	4.8779	5.27396	5.42957
A_23_P254288		A_23_P254288		14.1526	14.1832	14.2737	14.5767	13.1739	13.242	13.2076	14.1001	12.9764	12.9154	12.9445	13.8279	12.9901	13.0742	13.0031	13.6329	13.187	13.2643	13.2693	13.7497
A_24_P18630	NM_032590	FBXL10	Homo sapiens F-box and leucine-rich repeat protein 10 (FBXL10), transcript variant 1, mRNA [NM_032590]	6.43586	5.58668	2.62891	5.43621	6.74196	6.97004	5.35932	6.22944	5.9726	5.68456	4.45591	4.93838	5.95726	5.55663	5.63084	5.22682	6.17847	6.56433	4.71049	5.5534
A_32_P78311		THC2659602	Q25I99_MACFA (Q25I99) Brain cDNA, clone: QflA-19334, partial (47%) [THC2602892]	2.8959	3.72772	3.17237	0.435028	1.58299	0.238868	1.3526	0.507197	1.1141	0.185569	1.11156	0.360555	1.03677	3.74841	1.37908	0.261062	1.29893	0.418793	0.175349	0.202537
A_24_P418044	BC089454	BC089454	Homo sapiens cDNA clone MGC:105145 IMAGE:30563285, complete cds. [BC089454]	12.0821	12.6223	12.6734	12.2857	13.1206	13.2506	13.5801	13.223	14.4058	14.5103	14.6226	14.2692	10.3852	10.6526	10.3319	10.7496	12.8517	13.009	13.3455	13.2673
A_23_P28075	NM_002085	GPX4	Homo sapiens glutathione peroxidase 4 (phospholipid hydroperoxidase) (GPX4), transcript variant 1, mRNA [NM_002085]	12.8005	13.1118	13.4064	13.5153	12.6191	12.5347	12.8445	13.494	11.5325	11.7566	11.8454	12.6749	11.5343	11.7345	11.6125	12.3177	12.0601	12.4107	12.4866	13.1109
A_24_P687326	AK127516	C9orf109	Homo sapiens cDNA FLJ45609 fis, clone BRTHA3023590. [AK127516]	4.50135	4.26853	2.58095	3.85088	5.6346	5.08988	4.81099	3.76715	5.26477	5.94689	3.95057	4.45295	5.43361	5.58398	4.98824	4.7162	3.02859	3.29826	2.60921	3.09464
A_32_P126229	AK026805	FLJ23152	Homo sapiens cDNA: FLJ23152 fis, clone LNG09431. [AK026805]	1.54893	0.431666	1.74662	2.83602	1.34209	0.238868	0.241242	0.507197	2.68766	0.226331	2.79556	3.35987	0.977755	1.63779	1.79334	3.00544	2.52615	1.84449	1.38535	2.56657
A_23_P117286	NM_006493	CLN5	Homo sapiens ceroid-lipofuscinosis, neuronal 5 (CLN5), mRNA [NM_006493]	7.30404	8.41021	8.68847	7.85711	9.29045	9.67326	9.94905	9.58891	8.75143	9.05414	9.03284	8.96669	8.8316	9.26004	9.32409	9.07153	8.4899	9.2822	9.70363	9.1348
A_23_P145957	NM_022445	TPK1	Homo sapiens thiamin pyrophosphokinase 1 (TPK1), transcript variant 1, mRNA [NM_022445]	9.63168	7.71822	8.54586	9.33938	8.12753	6.98926	7.64605	7.52196	5.25954	3.13465	5.59249	4.69871	8.23779	8.15178	8.24542	8.04985	5.90135	5.14529	5.87031	5.66652
A_23_P152234	NM_144673	CMTM2	Homo sapiens CKLF-like MARVEL transmembrane domain containing 2 (CMTM2), mRNA [NM_144673]	0.251374	0.431666	0.257934	0.435028	0.264832	0.961275	1.3863	0.507197	0.223104	0.208032	0.191472	0.360555	0.170541	0.17666	0.166487	0.261062	0.176061	0.165153	0.175349	0.202537
ETG05_36762		ETG05_36762		1.94922	2.06676	2.27019	2.45263	1.98944	1.02514	1.19444	2.1704	1.17566	2.19677	1.05156	1.73484	0.571175	0.651485	0.657847	1.33905	1.31642	0.75759	1.10533	1.47331
A_23_P9255	NM_003177	SYK	Homo sapiens spleen tyrosine kinase (SYK), mRNA [NM_003177]	9.30036	8.85541	9.45941	9.5207	9.65625	9.02581	9.50185	9.66794	5.79184	3.39373	6.36466	6.46651	4.34153	3.87228	4.03366	4.26894	9.00349	8.6007	8.74506	8.8577
A_32_P85539		THC2607337		7.29382	7.24771	6.12353	5.77301	5.81917	5.91757	4.31385	3.05888	7.76095	7.36252	6.35813	5.71596	7.25784	6.93034	7.46845	6.2669	5.78801	5.45231	4.44367	4.38798
A_24_P109721		ENST00000357301	CDNA FLJ35883 fis, clone TESTI2008929. [Source:Uniprot/SPTREMBL;Acc:Q8NA34] [ENST00000357301]	4.00416	4.74703	4.80808	4.71829	3.5559	3.77734	3.95524	4.57033	4.22492	2.07812	4.82929	5.29466	4.06081	4.13299	4.18751	4.36295	3.58843	3.61854	3.99089	4.51753
A_32_P44274	NM_022092	CHTF18	Homo sapiens CTF18, chromosome transmission fidelity factor 18 homolog (S. cerevisiae) (CHTF18), mRNA [NM_022092]	12.9395	13.2384	13.3929	13.4157	13.5446	13.487	13.7176	13.7957	11.6823	12.2728	12.2549	12.8117	12.4775	12.6241	12.5818	12.8075	12.4166	12.3245	12.8343	12.9553
A_23_P386356	NM_138424	KIF12	Homo sapiens kinesin family member 12 (KIF12), mRNA [NM_138424]	0.251374	0.431666	0.257934	0.435028	3.7114	3.57487	4.24528	3.64833	0.223104	3.73123	0.191472	0.360555	0.681379	0.17666	0.753072	0.261062	4.85799	4.71592	5.68295	5.50603
A_24_P152635	NM_015959	TXNDC14	Homo sapiens thioredoxin domain containing 14 (TXNDC14), mRNA [NM_015959]	10.1295	10.234	10.3342	9.95032	10.4582	10.3831	10.5471	10.3073	10.1083	10.4578	10.036	9.69393	10.0547	10.024	9.71584	10.1867	10.783	10.8684	10.9704	10.849
A_23_P20578	BC129999	BC129999	Homo sapiens cDNA clone MGC:157846 IMAGE:40127800, complete cds. [BC129999]	4.11615	4.18423	4.71673	4.73302	3.82877	2.91107	3.17237	3.72375	1.1187	3.03988	1.56256	0.360555	2.90634	2.36111	2.55998	2.57555	2.64487	2.49269	2.87677	1.50187
A_23_P71790	NM_206920	MAMDC4	Homo sapiens MAM domain containing 4 (MAMDC4), mRNA [NM_206920]	6.75943	6.75109	7.02102	7.90858	6.2219	5.87237	6.53107	7.20883	6.23826	5.86444	6.79983	8.03229	6.64427	6.84133	6.40607	7.66577	6.32772	6.29636	6.29226	7.34176
A_24_P191047	NM_019060	CRCT1	Homo sapiens cysteine-rich C-terminal 1 (CRCT1), mRNA [NM_019060]	8.94309	9.20445	9.8529	10.386	9.73124	9.91559	10.5293	11.7805	8.31875	9.09388	8.59806	9.953	9.52949	9.55741	9.98834	11.1018	10.528	10.8188	11.2712	12.1285
A_23_P104188	NM_004433	ELF3	Homo sapiens E74-like factor 3 (ets domain transcription factor, epithelial-specific ) (ELF3), mRNA [NM_004433]	11.8027	10.7948	11.6253	11.1129	9.37116	8.97754	11.6271	9.00458	5.23294	5.03568	4.71218	5.48285	7.22727	5.74919	6.45148	6.8027	9.91614	9.63861	10.8996	9.55024
A_23_P325654	NM_152616	TRIM42	Homo sapiens tripartite motif-containing 42 (TRIM42), mRNA [NM_152616]	3.59367	2.53488	3.07491	4.31501	2.19905	3.2633	2.76727	3.8948	2.64021	3.46947	2.06926	3.70131	2.90674	0.922723	2.37126	3.86363	2.7171	2.3211	2.18579	3.68711
A_23_P205027	NM_032859	ABHD13	Homo sapiens abhydrolase domain containing 13 (ABHD13), mRNA [NM_032859]	6.76995	6.94632	4.84284	6.29014	8.44559	8.83997	6.32806	8.01862	8.07486	9.07943	7.15646	8.29604	8.03927	8.27463	8.12689	8.02988	8.72023	9.13001	7.20031	8.74368
A_23_P217009	NM_032596	C9orf24	Homo sapiens chromosome 9 open reading frame 24 (C9orf24), transcript variant 1, mRNA [NM_032596]	5.87747	6.47319	6.94689	7.14701	6.08653	6.49658	6.83259	7.9603	4.67993	4.15983	4.57992	5.4903	4.96878	5.14608	5.42599	5.92634	7.69036	8.01325	8.79647	9.74396
A_24_P935276	NM_001010851	ZNF766	Homo sapiens zinc finger protein 766 (ZNF766), mRNA [NM_001010851]	5.92903	5.48377	3.16658	3.873	6.37909	6.39606	4.39816	4.1222	6.69315	6.40379	4.92715	4.35077	6.49178	6.39511	5.70433	4.6832	6.68999	6.66779	4.50054	3.43628
A_24_P637651		THC2657355		0.251374	0.431666	0.257934	0.435028	6.97469	6.6647	7.37517	5.68428	2.16993	0.205287	0.627366	3.37399	5.71821	5.90927	6.38827	4.83601	4.44867	3.65244	4.28272	2.65108
A_32_P203292		THC2572633	2109260A B cell growth factor. {Homo sapiens} (exp=-1; wgp=0; cg=0), partial (32%) [THC2572633]	3.56059	3.55933	3.53838	3.63985	3.42111	3.65295	3.32527	3.60966	4.01584	0.514051	3.53014	4.35623	3.74923	3.93936	3.12397	2.58202	3.67605	4.00804	3.72302	3.55528
A_23_P207400	NM_007295	BRCA1	Homo sapiens breast cancer 1, early onset (BRCA1), transcript variant BRCA1b, mRNA [NM_007295]	9.83481	9.01107	9.8525	9.48969	9.15426	8.97569	9.65625	8.94677	9.30762	8.33442	9.29245	8.47681	9.35074	9.35782	9.55273	8.85194	10.0024	9.70147	10.0968	9.11992
A_24_P185314	AK023725	NAPG	Homo sapiens cDNA FLJ13663 fis, clone PLACE1011646, highly similar to Homo sapiens clone 25059 mRNA sequence. [AK023725]	10.5194	10.8602	10.6336	9.82277	10.3455	10.6573	10.2062	9.04906	9.56178	9.76892	9.40344	8.57214	10.6869	10.7304	11.1271	9.96297	11.8474	11.7827	11.8652	10.7742
A_24_P910504		A_24_P910504		7.01454	7.63019	8.2308	8.20142	0.264832	0.238868	0.241242	0.507197	0.223104	5.8438	0.191472	0.360555	2.39603	0.17666	1.07737	3.55159	0.176061	0.930271	1.05042	0.71817
A_24_P323628	BC064938	FLJ45055	Homo sapiens hypothetical protein LOC644128, mRNA (cDNA clone IMAGE:6158500). [BC064938]	11.5029	11.6823	11.8264	11.833	11.1106	11.1557	11.4937	11.666	11.0136	11.2031	11.2312	11.3821	11.9257	11.9666	11.6227	12.2928	11.6848	11.7749	11.8395	12.1816
A_24_P938433		A_24_P938433		0.251374	0.431666	0.257934	0.435028	0.264832	0.238868	0.241242	0.507197	0.223104	0.187888	0.191472	0.360555	0.170541	0.17666	0.166487	0.261062	0.176061	0.165153	0.175349	0.202537
A_24_P204848		ENST00000357138	Uncharacterized gastric protein YC11P. [Source:Uniprot/SPTREMBL;Acc:Q9NYZ8] [ENST00000357138]	2.58338	0.431666	0.257934	0.435028	1.1418	0.238868	0.241242	0.507197	5.32104	0.995319	4.81504	5.24247	4.19116	3.68187	3.55159	2.69909	0.176061	1.03677	0.175349	0.202537
A_23_P132526	NM_014602	PIK3R4	Homo sapiens phosphoinositide-3-kinase, regulatory subunit 4, p150 (PIK3R4), mRNA [NM_014602]	7.2395	6.22628	5.45147	6.34416	8.40965	8.14907	7.40222	7.35471	8.87	8.74235	7.27424	7.48024	8.8403	8.64153	8.5265	7.86955	8.37662	8.23254	7.02277	6.87818
A_32_P164168	BM508017	BM508017	BM508017 ij38a01.x1 Human insulinoma Homo sapiens cDNA clone IMAGE:5633160 3', mRNA sequence [BM508017]	1.98547	2.82822	1.46977	0.435028	0.264832	1.52686	1.88841	0.507197	3.07218	5.43908	2.4602	2.14671	2.54133	2.85971	1.71462	0.261062	0.176061	0.165153	0.175349	0.202537
A_24_P215407	NM_004397	DDX6	Homo sapiens DEAD (Asp-Glu-Ala-Asp) box polypeptide 6 (DDX6), mRNA [NM_004397]	6.87629	7.57896	7.40384	5.45104	6.9611	7.52158	7.25091	4.7759	7.35442	6.36522	6.89112	4.94299	7.79051	7.60429	6.36276	5.98988	7.29735	7.09273	6.94751	4.31872
A_23_P77459	NM_003905	APPBP1	Homo sapiens amyloid beta precursor protein binding protein 1 (APPBP1), transcript variant 1, mRNA [NM_003905]	12.2083	12.1001	12.4166	11.9425	12.7751	12.776	12.796	12.1521	13.2848	12.9859	12.9701	12.4604	12.73	12.8858	13.1489	12.5054	13.19	13.2045	13.3164	12.7434
A_23_P389426	BC028580	MGC26597	Homo sapiens PIP5K1A pseudogene, mRNA (cDNA clone MGC:26597 IMAGE:4828163), complete cds. [BC028580]	7.54233	7.92653	7.64134	7.29784	6.98549	7.45609	7.29382	6.39762	8.50718	9.08228	8.43081	8.05969	8.26191	8.25771	8.72667	8.00428	7.51472	8.02319	7.42889	7.32434
A_24_P384969	BC015977	BC015977	Homo sapiens, clone IMAGE:4042121, mRNA, partial cds. [BC015977]	5.53643	6.45183	6.5799	7.07977	4.74028	4.72637	5.18268	6.77332	7.1071	6.81645	7.76605	8.95664	6.29077	6.62716	6.72862	7.90773	5.95073	6.1024	6.51779	7.85496
A_24_P88921	NM_004628	XPC	Homo sapiens xeroderma pigmentosum, complementation group C (XPC), mRNA [NM_004628]	7.33803	7.34307	7.05248	6.98856	6.45183	6.37799	6.39487	6.69198	7.99046	8.03552	8.08085	7.84904	8.34188	8.33616	7.7069	8.03979	6.76813	6.99863	6.4417	6.87406
A_24_P312790	NM_018400	SCN3B	Homo sapiens sodium channel, voltage-gated, type III, beta (SCN3B), transcript variant 1, mRNA [NM_018400]	3.71422	4.40456	3.52533	2.5653	3.81229	3.70435	3.71952	3.51229	4.6416	0.342298	5.00271	4.70883	2.90888	3.66494	2.81965	3.54875	3.85615	4.34223	3.72796	4.69632
A_23_P72668	NM_004657	SDPR	Homo sapiens serum deprivation response (phosphatidylserine binding protein) (SDPR), mRNA [NM_004657]	4.70984	4.25657	5.12064	4.90661	4.31222	4.60745	4.63296	4.50358	2.5384	3.93171	1.31601	2.33533	0.170541	0.547965	0.166487	0.261062	1.76256	1.13553	2.52365	0.979612
A_24_P936845		A_24_P936845		7.50108	7.73584	7.86242	7.50021	7.18701	7.28023	7.28879	6.61388	6.83259	6.41585	6.91448	6.63803	7.22868	7.10493	6.83193	6.96551	7.23861	7.23824	7.49191	6.58616
A_23_P103486	NM_000775	CYP2J2	Homo sapiens cytochrome P450, family 2, subfamily J, polypeptide 2 (CYP2J2), mRNA [NM_000775]	4.13055	4.05317	2.88172	4.08766	8.20073	8.195	8.23177	8.39605	4.20873	3.65734	4.57611	4.64219	7.98283	7.91939	7.87539	8.26766	5.86727	5.73705	6.06415	6.11808
A_24_P114255	NM_138799	MBOAT2	Homo sapiens membrane bound O-acyltransferase domain containing 2 (MBOAT2), mRNA [NM_138799]	9.19888	8.93772	9.17677	7.53078	7.40927	7.17768	7.30227	5.69971	7.02514	6.39666	6.69607	5.29715	7.02124	6.53911	6.61461	5.65779	3.88148	3.27824	3.88116	4.66513
A_32_P186821		THC2640944	Q8NI01_HUMAN (Q8NI01) CARD15-like protein (Fragment), partial (10%) [THC2640944]	3.46446	3.88649	3.30848	2.95043	3.8674	4.17562	4.13746	4.94566	9.16354	8.19879	9.30215	7.9653	4.0891	3.80722	4.10048	3.90963	3.46896	3.97915	4.15174	4.25485
A_24_P923757	NM_018179	ATF7IP	Homo sapiens activating transcription factor 7 interacting protein (ATF7IP), mRNA [NM_018179]	4.4076	2.79017	2.98915	2.4733	4.17629	4.21277	3.1358	0.507197	4.718	0.233706	4.45215	2.09294	5.14608	4.62984	3.8056	3.14734	4.56234	3.073	3.8399	3.60055
A_23_P218523	NM_021731	C19orf28	Homo sapiens chromosome 19 open reading frame 28 (C19orf28), transcript variant 1, mRNA [NM_021731]	13.3589	13.1407	13.1118	13.4461	15.3198	15.4711	14.7005	14.7918	15.4669	15.0371	15.1077	15.1157	14.0403	13.9993	14.1042	14.0514	14.873	14.5914	14.5394	14.7447
A_24_P644556	XR_019290	LOC645749	PREDICTED: Homo sapiens similar to putative transcription factor ZNF131 (LOC645749), mRNA [XR_019290]	0.251374	0.431666	0.257934	0.435028	0.264832	0.238868	1.42658	0.507197	0.223104	0.224829	0.191472	0.360555	0.170541	0.17666	0.166487	0.261062	0.176061	0.165153	0.175349	0.202537
A_24_P929246	AI382143	AI382143	AI382143 te30c06.x1 Soares_NFL_T_GBC_S1 Homo sapiens cDNA clone IMAGE:2087434 3', mRNA sequence [AI382143]	0.251374	0.431666	0.257934	0.435028	0.264832	0.238868	0.241242	0.507197	0.223104	0.191403	0.191472	0.360555	0.170541	0.17666	0.166487	0.261062	0.176061	0.165153	0.175349	0.202537
A_23_P29851	NM_002337	LRPAP1	Homo sapiens low density lipoprotein receptor-related protein associated protein 1 (LRPAP1), mRNA [NM_002337]	10.4032	10.5408	10.3562	9.52712	9.74761	9.8081	9.98719	9.48093	11.3701	11.3292	11.2103	10.4965	10.5534	10.464	9.7891	10.0231	10.7985	10.7526	10.812	10.0647
A_23_P314202	NM_173797	PAPD4	Homo sapiens PAP associated domain containing 4 (PAPD4), mRNA [NM_173797]	6.70398	6.46911	6.67125	6.62808	6.91068	7.22015	6.84601	6.28778	5.76015	4.69746	6.34397	6.40229	6.81103	6.90219	7.45175	6.55628	6.73989	6.48271	6.85661	6.24137
A_24_P489639	XR_019486	LOC120449	PREDICTED: Homo sapiens similar to C-terminal-binding protein 2 (CtBP2) (LOC120449), mRNA [XR_019486]	7.59587	5.88812	6.51709	4.98346	8.5449	8.27982	7.86512	5.95211	7.35725	6.07253	6.23386	4.83139	7.25881	6.96551	6.28266	5.48491	8.19376	7.46722	7.56584	6.26208
A_32_P181621		THC2531039		0.251374	0.431666	0.257934	0.435028	0.264832	0.238868	0.241242	0.507197	0.223104	1.29752	0.191472	0.360555	0.170541	0.17666	1.35548	0.261062	0.176061	0.165153	2.38889	2.70279
A_24_P63118	NM_013374	PDCD6IP	Homo sapiens programmed cell death 6 interacting protein (PDCD6IP), mRNA [NM_013374]	6.86008	6.92132	6.94917	6.02645	7.25958	7.28454	7.38391	6.26406	6.73039	6.1333	6.75301	5.48407	6.40077	6.43508	6.75246	5.93335	6.77597	6.78359	7.08603	5.45231
A_32_P31757	BX094773	BX094773	BX094773 NCI_CGAP_Lu5 Homo sapiens cDNA clone IMAGp998F243582, mRNA sequence [BX094773]	3.41386	2.21461	4.03679	3.81801	2.75731	3.53014	2.14094	4.1636	4.17097	3.92538	4.53645	5.12944	4.16819	4.21186	3.42285	3.7692	2.7744	2.33866	2.83706	2.79044
A_32_P43711	NM_014598	SOCS7	Homo sapiens suppressor of cytokine signaling 7 (SOCS7), mRNA [NM_014598]	5.64172	5.90899	5.19321	5.73851	4.6927	5.39402	4.53513	5.32662	5.47732	7.98072	5.50238	6.09692	5.16071	5.39644	5.52959	6.18023	6.42495	6.82622	6.64636	7.26762
A_24_P382724	NR_002323	TUG1	Homo sapiens taurine upregulated gene 1 (TUG1) on chromosome 22 [NR_002323]	6.19101	6.5125	6.4696	6.21111	6.18717	6.25921	6.21937	6.21831	6.36828	5.99762	6.14336	6.47071	6.55543	6.28292	6.33664	6.22529	6.26565	5.99268	5.88812	5.60081
A_23_P114616	AL136717	ANKRD13C	Homo sapiens mRNA; cDNA DKFZp566D1346 (from clone DKFZp566D1346). [AL136717]	8.2089	7.30313	7.19684	7.89674	8.00844	8.34828	7.15499	7.32337	8.51133	7.8972	7.83526	8.04957	8.60966	8.1422	8.80846	8.01232	8.68652	8.57321	7.92678	8.03873
A_24_P148026	AK024190	AK024190	Homo sapiens cDNA FLJ14128 fis, clone MAMMA1002590. [AK024190]	3.37067	2.29381	1.56734	2.77578	2.55767	2.43565	2.51554	0.507197	3.15928	2.60256	2.64443	0.360555	4.10897	3.5236	3.62166	3.34074	4.13444	3.83477	1.87669	1.69169
A_24_P311856	NM_001851	COL9A1	Homo sapiens collagen, type IX, alpha 1 (COL9A1), transcript variant 1, mRNA [NM_001851]	5.83481	6.39977	6.32286	6.6731	5.38477	5.61492	5.58109	6.76542	5.31708	5.11681	5.83186	6.36466	5.63063	5.55404	5.70805	6.33253	5.58109	5.37244	5.4138	6.30876
A_32_P170454	AK094730	LOC283454	Homo sapiens cDNA FLJ37411 fis, clone BRAMY2028682. [AK094730]	0.251374	0.431666	0.257934	0.435028	4.13569	4.17934	3.50702	0.507197	4.47164	0.901347	3.59033	2.46481	2.49395	2.03786	2.57408	0.261062	0.176061	0.165153	0.175349	0.202537
A_32_P15838		THC2723388		4.44565	4.61051	5.37146	4.57359	4.3877	4.87852	5.07998	6.33101	3.65108	3.46101	4.21576	5.37215	4.07841	4.25309	4.50379	5.13946	4.31	4.74932	4.63852	6.4424
A_24_P803801	NM_032999	GTF2I	Homo sapiens general transcription factor II, i (GTF2I), transcript variant 1, mRNA [NM_032999]	8.79034	8.35827	9.16028	8.17382	8.7507	8.46569	9.13839	8.0534	8.05015	7.35864	8.03052	6.63859	8.01232	8.0149	8.27133	7.53837	8.43181	8.05015	8.74474	7.92879
A_24_P418250		ENST00000325900	Homo sapiens hypothetical protein MGC39606, mRNA (cDNA clone MGC:39606 IMAGE:5260968), complete cds. [BC051704]	6.75645	6.55318	6.77932	6.56106	5.55538	5.33805	5.65999	5.5975	3.20659	0.808549	3.49184	2.64316	3.57166	3.33102	3.15672	4.06278	1.1865	3.07996	0.895525	2.266
A_32_P92489	NM_052892	PKD1L2	Homo sapiens polycystic kidney disease 1-like 2 (PKD1L2), transcript variant 1, mRNA [NM_052892]	1.67916	3.91554	1.12438	0.435028	0.264832	1.42809	1.75392	0.507197	2.19856	0.639086	1.71462	0.360555	0.170541	2.29941	1.32163	2.75948	2.9917	1.94249	2.18858	2.3302
A_24_P348892	NM_052849	CCDC32	Homo sapiens coiled-coil domain containing 32 (CCDC32), transcript variant 2, mRNA [NM_052849]	7.84757	8.06029	7.46912	7.93954	8.82297	8.70623	8.63346	9.20522	8.86365	8.49726	9.19415	8.58564	7.55695	7.65159	7.31515	7.74655	9.17098	9.5921	8.83486	9.26629
A_23_P121622	D89479	SULT1B1	Homo sapiens mRNA for ST1B2, complete cds. [D89479]	1.91298	0.431666	0.257934	0.435028	0.264832	0.845431	1.39845	0.507197	0.223104	3.68366	0.191472	0.360555	1.83757	2.74795	2.86052	2.7719	0.176061	0.165153	0.175349	0.202537
A_24_P126093	NM_152581	MOSPD2	Homo sapiens motile sperm domain containing 2 (MOSPD2), mRNA [NM_152581]	3.32658	3.71988	2.72856	0.435028	3.40829	3.92027	3.82298	2.99063	4.79232	2.43083	4.11757	4.07936	3.33424	3.68874	4.04989	3.06356	2.91366	2.59	3.29508	1.78238
A_23_P50907	NM_002210	ITGAV	Homo sapiens integrin, alpha V (vitronectin receptor, alpha polypeptide, antigen CD51) (ITGAV), mRNA [NM_002210]	11.8488	11.7811	11.631	10.2925	12.1841	12.1802	12.013	9.6667	11.5201	11.2435	10.7937	9.28184	10.8711	10.6958	10.6016	9.41445	10.2682	10.4973	10.5213	8.28943
A_32_P810645	NM_173682	FLJ40288	Homo sapiens hypothetical protein FLJ40288 (FLJ40288), mRNA [NM_173682]	0.251374	0.431666	0.257934	2.31142	0.264832	0.238868	0.241242	0.507197	0.223104	3.88475	0.191472	0.360555	0.170541	0.17666	0.166487	0.261062	1.15246	0.165153	0.175349	0.202537
A_24_P936688	NM_017719	SNRK	Homo sapiens SNF related kinase (SNRK), mRNA [NM_017719]	5.63502	5.26408	3.74693	3.26367	3.90799	4.38089	3.70512	0.507197	3.50985	0.220065	2.44089	2.8576	4.9348	4.22128	3.89433	2.70923	2.59139	2.57458	1.61983	0.202537
A_24_P926450		THC2537217		6.71486	6.79551	7.65631	7.32718	6.08695	4.95877	4.47602	4.7078	6.35903	6.0089	6.23554	6.98826	8.16539	8.18244	7.27679	7.66804	7.81409	7.66345	7.08808	7.23604
A_23_P413761	NM_003017	SFRS3	Homo sapiens splicing factor, arginine/serine-rich 3 (SFRS3), mRNA [NM_003017]	14.5457	13.1094	13.0614	14.0628	14.9009	14.7679	13.8783	14.1677	14.9346	14.6241	15.1279	14.4795	15.1785	15.135	15.415	14.7326	15.122	14.9375	14.7161	14.5516
A_32_P47643	AL137761	FAM110C	Homo sapiens mRNA; cDNA DKFZp586L2424 (from clone DKFZp586L2424). [AL137761]	11.4535	11.3144	10.4985	10.3647	10.7233	10.9432	9.57733	9.45362	9.76924	9.55878	9.61103	8.80786	0.798069	0.604959	0.166487	0.261062	11.4358	11.3037	10.8336	10.3066
A_32_P131583		A_32_P131583		1.50143	0.431666	0.257934	0.435028	4.20898	4.67252	4.86774	2.18185	2.39975	2.52534	1.35157	0.360555	4.74306	4.68181	4.96216	3.37637	0.176061	0.165153	0.175349	0.202537
A_24_P921050	AF350419	AF350419	Homo sapiens NCX1 exchanger mRNA, partial cds. [AF350419]	0.874153	0.431666	1.99992	0.435028	0.264832	0.238868	0.241242	0.507197	0.72523	0.502221	0.887223	0.360555	0.170541	0.17666	0.166487	0.261062	0.176061	0.165153	0.916433	0.202537
A_23_P51996	NM_007269	STXBP3	Homo sapiens syntaxin binding protein 3 (STXBP3), mRNA [NM_007269]	10.7228	10.376	10.1371	9.98008	10.9584	11.1141	10.5486	9.57942	10.419	10.1245	9.72165	9.44693	10.8766	10.9464	11.3582	10.1833	10.9494	11.2043	10.7474	9.77594
A_23_P44956	NM_000996	RPL35A	Homo sapiens ribosomal protein L35a (RPL35A), mRNA [NM_000996]	16.038	16.2209	16.2632	16.3109	15.9958	16.1564	16.176	16.7631	16.4183	16.2782	16.2907	16.8697	17.4197	17.5463	17.6869	17.6119	16.8242	16.9943	16.9595	17.3429
A_24_P294821	NM_003898	SYNJ2	Homo sapiens synaptojanin 2 (SYNJ2), mRNA [NM_003898]	2.64527	2.39404	1.92691	2.50226	4.95036	4.85462	3.79836	2.40423	4.30335	3.42539	4.8766	4.91319	2.89011	1.13553	1.27798	0.261062	0.176061	0.165153	0.175349	0.202537
A_23_P146997	NM_018360	CXorf15	Homo sapiens chromosome X open reading frame 15 (CXorf15), mRNA [NM_018360]	8.16346	8.49751	7.90496	7.7281	7.08045	7.61457	7.01088	6.82596	8.80937	8.8938	8.52375	8.51199	8.83383	8.63233	8.48454	8.29508	8.96669	9.00285	8.37901	8.63959
A_24_P409230	NM_001004460	OR10A2	Homo sapiens olfactory receptor, family 10, subfamily A, member 2 (OR10A2), mRNA [NM_001004460]	4.00926	4.58139	4.33239	5.25924	3.16341	3.33707	3.75177	4.66538	3.59569	0.489378	4.1555	5.09991	3.27513	3.07845	3.82487	3.65676	3.2405	3.52925	3.87086	4.35047
A_23_P41054	NM_002841	PTPRG	Homo sapiens protein tyrosine phosphatase, receptor type, G (PTPRG), mRNA [NM_002841]	5.66984	5.51015	5.96181	5.58267	6.61615	6.06162	7.02447	6.17198	4.50618	1.41935	4.21148	3.86923	7.08808	7.28357	7.39484	6.86557	0.176061	0.165153	0.175349	0.202537
A_24_P941708	NM_001042417	RUFY2	Homo sapiens RUN and FYVE domain containing 2 (RUFY2), transcript variant 2, mRNA [NM_001042417]	3.95744	3.95122	3.81315	3.94456	2.90402	1.89472	2.09063	2.74227	3.3524	0.366023	2.63178	4.06764	3.79076	3.43041	2.2322	3.1758	4.25255	3.55017	3.82848	3.25228
A_23_P350617	NM_175737	KLB	Homo sapiens klotho beta (KLB), mRNA [NM_175737]	0.251374	2.09424	0.257934	2.47137	4.44807	0.238868	0.241242	0.507197	0.223104	0.183092	0.488893	0.360555	1.82747	1.59789	0.931591	2.3178	2.95387	3.29139	3.45604	4.12878
A_24_P109661	XR_019191	KRT18P20	PREDICTED: Homo sapiens similar to Keratin, type I cytoskeletal 18 (Cytokeratin-18) (CK-18) (Keratin-18) (K18) (LOC121054), mRNA [XR_019191]	17.622	17.6556	17.5079	17.6869	14.8153	15.1279	15.2054	15.3198	14.8551	14.7534	15.1827	15.2166	14.3916	14.5197	14.5183	14.598	17.3565	17.1046	17.3627	17.3838
A_23_P136874	NM_000489	ATRX	Homo sapiens alpha thalassemia/mental retardation syndrome X-linked (RAD54 homolog, S. cerevisiae) (ATRX), transcript variant 1, mRNA [NM_000489]	5.34506	4.93799	5.23156	4.57787	5.48407	5.88145	6.05669	4.87824	6.81979	5.13209	5.82254	5.48522	4.43458	4.35529	4.98875	4.12995	5.72504	5.00852	5.96669	3.90769
RC7		RC7		0.251374	1.73329	0.257934	1.84957	1.04634	0.238868	0.241242	1.84197	0.223104	0	0.57309	0.360555	0.170541	0.453312	0.166487	1.15305	0.391034	0.251224	0.175349	0.202537
A_32_P118942		THC2520542	Q9XDH2_MYCTU (Q9XDH2) Proline-rich mucin homolog, partial (3%) [THC2520542]	0.251374	1.8058	2.33682	0.435028	0.264832	0.774193	2.43771	0.507197	0.223104	2.48068	1.16442	0.360555	1.52343	2.23946	2.00046	0.261062	1.55911	0.165153	2.37448	0.202537
A_23_P170581	AK023048	FLJ12986	Homo sapiens cDNA FLJ12986 fis, clone NT2RP3000055. [AK023048]	5.27168	6.76902	5.10407	5.14932	4.88684	5.22088	4.48101	4.31	5.29025	6.59556	4.99879	4.41525	5.69469	5.71188	4.99028	4.50054	3.84723	3.81229	4.17905	4.14825
A_23_P132654	NM_017442	TLR9	Homo sapiens toll-like receptor 9 (TLR9), transcript variant A, mRNA [NM_017442]	3.37883	3.61186	3.42733	3.78636	3.0476	2.8441	3.48349	4.35264	2.27199	2.54788	2.06845	3.98654	1.85467	2.08027	2.91042	2.90698	1.95487	2.02516	2.4652	2.89011
A_32_P896811	AF279780	AF279780	Homo sapiens clone N11 NTera2D1 teratocarcinoma mRNA. [AF279780]	0.251374	0.431666	0.257934	0.435028	2.87876	0.238868	3.00217	0.507197	3.62109	0.227398	2.614	2.09814	0.170541	0.17666	0.166487	0.261062	1.04305	0.165153	0.581379	0.202537
A_24_P285055	NM_032972	PCDH11Y	Homo sapiens protocadherin 11 Y-linked (PCDH11Y), transcript variant b, mRNA [NM_032972]	0.251374	0.431666	0.257934	0.435028	0.264832	0.238868	0.241242	0.507197	0.223104	0.164491	0.191472	0.360555	0.170541	0.17666	0.166487	0.261062	0.176061	0.165153	0.460931	0.202537
A_24_P266880	NM_021009	UBC	Homo sapiens ubiquitin C (UBC), mRNA [NM_021009]	17.2652	16.1967	17.622	17	16.9489	16.6972	17.4724	16.7664	16.9833	16.3687	17.5241	16.9309	16.3971	16.9833	16.6301	16.3525	16.5169	16.2668	16.4261	16.4979
A_23_P148175	AB023230	FRMD4B	Homo sapiens mRNA for KIAA1013 protein, partial cds. [AB023230]	6.59617	5.74388	4.45369	5.30919	6.17817	6.28385	6.74421	5.63481	3.44727	2.6965	3.91799	4.54988	4.60181	4.41798	4.53399	4.67993	5.73442	5.2459	4.57843	5.29025
A_24_P122682	NM_004578	RAB4A	Homo sapiens RAB4A, member RAS oncogene family (RAB4A), mRNA [NM_004578]	9.6083	9.89936	10.0912	9.88415	9.20324	9.33382	9.30351	9.62239	9.15386	9.40022	8.80712	9.37044	8.55501	8.62087	8.89866	9.02162	10.1554	10.2599	10.4611	10.5259
A_24_P50759	NM_000594	TNF	Homo sapiens tumor necrosis factor (TNF superfamily, member 2) (TNF), mRNA [NM_000594]	4.83169	5.15005	5.63791	5.67147	4.2815	4.34093	4.94566	5.88689	5.12191	4.88813	4.28447	6.03857	4.50873	4.54129	4.74543	5.51445	5.19177	4.98896	5.70407	6.20202
A_23_P169470	NM_001261	CDK9	Homo sapiens cyclin-dependent kinase 9 (CDC2-related kinase) (CDK9), mRNA [NM_001261]	10.0889	11.326	10.3137	10.7408	11.1719	11.6353	10.4957	11.9404	11.2359	11.5957	10.8788	11.8731	11.0098	11.2691	11.4968	11.6744	10.036	10.1871	10.036	10.98
A_24_P81740	NM_006755	TALDO1	Homo sapiens transaldolase 1 (TALDO1), mRNA [NM_006755]	15.073	15.1991	15.1423	14.9605	14.1579	14.0828	14.1579	14.1852	14.7023	14.9104	14.4336	14.521	13.4978	13.4918	13.2202	13.4809	15.1298	15.1785	15.1201	14.9904
A_23_P119042	NM_005601	NKG7	Homo sapiens natural killer cell group 7 sequence (NKG7), mRNA [NM_005601]	6.57682	6.55122	6.41662	7.44439	6.09804	5.70268	6.65464	5.52988	7.13792	7.51876	7.46349	5.9902	6.45303	6.45868	5.64336	7.23982	6.41116	6.59064	6.90047	5.87089
A_23_P65278	NM_015678	NBEA	Homo sapiens neurobeachin (NBEA), mRNA [NM_015678]	0.251374	0.431666	0.257934	0.435028	6.01784	4.65404	6.20727	4.18969	6.42589	3.73801	6.15517	4.95036	7.32662	7.20031	7.22623	5.92523	0.176061	0.165153	0.175349	0.202537
A_24_P49411	NM_207514	FLJ20186	Homo sapiens hypothetical protein FLJ20186 (FLJ20186), transcript variant 1, mRNA [NM_207514]	7.99098	8.0569	7.08568	7.88222	9.20124	9.24343	9.12234	9.34963	8.86484	9.26303	8.66944	8.99817	8.66151	8.59677	8.33894	8.83025	8.25158	8.6762	8.05775	8.22944
A_23_P126135	NM_014874	MFN2	Homo sapiens mitofusin 2 (MFN2), nuclear gene encoding mitochondrial protein, mRNA [NM_014874]	13.9707	13.5899	13.0959	12.9859	14.3239	14.4011	13.6591	12.963	13.6979	13.5268	12.6859	12.214	13.7359	13.6503	13.8279	12.9086	13.7408	13.8529	13.3775	12.6435
A_24_P920992	AF161370	AF161370	Homo sapiens HSPC107 mRNA, partial cds. [AF161370]	0.251374	0.431666	0.257934	0.435028	0.264832	0.238868	0.241242	0.507197	0.223104	0.0644598	0.191472	0.360555	0.170541	0.17666	0.166487	0.261062	0.176061	0.165153	0.175349	0.202537
A_24_P705701		A_24_P705701		0.251374	0.431666	0.257934	2.688	0.264832	0.238868	0.241242	0.507197	0.223104	0.14087	0.191472	0.360555	0.170541	0.405174	0.166487	1.25785	0.176061	0.165153	0.175349	0.202537
A_32_P17615		A_32_P17615		5.76508	6.16685	5.71208	5.98961	5.34894	5.47732	5.07877	6.35289	4.8621	4.33567	5.13158	5.28912	5.25054	5.39193	5.13716	5.35156	4.92991	5.42085	5.0331	5.37146
A_23_P422204	NM_016076	C1orf121	Homo sapiens chromosome 1 open reading frame 121 (C1orf121), mRNA [NM_016076]	5.10802	4.8766	4.02525	4.22337	4.54803	4.95344	4.14972	2.98292	4.38005	1.57455	3.86618	4.44481	5.84045	5.68364	6.04717	6.48271	4.45729	4.84844	4.01703	2.91529
A_23_P77020	NM_012461	TINF2	Homo sapiens TERF1 (TRF1)-interacting nuclear factor 2 (TINF2), mRNA [NM_012461]	11.5746	11.1978	11.5571	11.5878	12.5139	12.4604	12.412	12.2261	11.8724	11.5904	12.0638	12.2124	11.7605	11.7901	11.6915	11.8308	11.407	11.4434	11.6563	11.7605
A_23_P210872	NM_014742	TM9SF4	Homo sapiens transmembrane 9 superfamily protein member 4 (TM9SF4), mRNA [NM_014742]	9.30281	9.46469	9.65309	9.7191	9.14499	8.95004	9.37116	9.73439	8.87786	8.91533	9.106	9.43678	8.1073	7.92011	7.69202	8.54119	8.61288	8.76213	9.05767	9.26721
A_23_P96369	NM_018015	CXorf57	Homo sapiens chromosome X open reading frame 57 (CXorf57), mRNA [NM_018015]	8.21284	8.54652	8.44591	7.74715	5.26018	5.44743	5.34335	3.51113	5.73097	4.30609	5.6138	3.59367	8.28832	8.46486	8.75518	7.40307	0.176061	0.165153	0.175349	0.655508
A_24_P49447	AB037853	KIAA1432	Homo sapiens mRNA for KIAA1432 protein, partial cds. [AB037853]	6.36828	5.59459	3.7855	5.3646	6.94689	7.32822	4.32372	5.09211	8.06262	7.2158	6.2394	7.03995	7.97448	7.54462	8.30795	7.16446	7.10236	7.19779	4.10076	5.2204
A_23_P410233	AL832009	FILIP1	Homo sapiens mRNA; cDNA DKFZp451B134 (from clone DKFZp451B134); complete cds. [AL832009]	0.251374	1.78384	0.257934	0.435028	0.264832	0.238868	0.241242	0.507197	0.223104	0.132227	0.191472	0.360555	1.29601	2.85132	2.66237	1.29194	0.176061	0.165153	0.175349	0.202537
A_23_P29939	NM_007308	SNCA	Homo sapiens synuclein, alpha (non A4 component of amyloid precursor) (SNCA), transcript variant NACP112, mRNA [NM_007308]	2.56174	2.79809	2.1665	2.35901	9.05692	8.67973	9.34995	9.56087	8.74948	7.84361	8.52214	9.14723	2.89827	3.14779	2.92234	3.06767	3.27286	3.10639	3.00308	2.98441
A_24_P24092	NM_018443	ZNF302	Homo sapiens zinc finger protein 302 (ZNF302), transcript variant 1, mRNA [NM_018443]	6.97852	7.03225	7.11575	7.56547	7.19859	7.19658	7.41535	7.79639	6.94214	6.66871	7.37641	7.59309	6.85661	6.87236	7.05637	7.17633	7.2095	7.26046	7.09688	7.01254
A_23_P66306	NM_019109	ALG1	Homo sapiens asparagine-linked glycosylation 1 homolog (S. cerevisiae, beta-1,4-mannosyltransferase) (ALG1), mRNA [NM_019109]	11.2086	11.2917	10.9362	11.2064	11.4785	11.2677	11.2921	11.705	11.0914	11.1271	10.7042	11.0007	11.164	11.0938	10.6783	11.2927	11.4396	11.4582	11.2656	11.5621
A_23_P392457	NM_002336	LRP6	Homo sapiens low density lipoprotein receptor-related protein 6 (LRP6), mRNA [NM_002336]	5.80753	5.55851	5.75311	5.80062	5.6661	5.60014	5.85052	5.52252	6.07684	4.176	5.75455	6.00793	5.79344	5.56964	5.40055	5.63996	6.09664	6.0022	5.84231	6.31489
A_23_P254626	NM_003919	SGCE	Homo sapiens sarcoglycan, epsilon (SGCE), mRNA [NM_003919]	8.27437	8.17168	8.70124	7.96464	9.52021	9.78836	10.0474	9.41004	10.3117	9.76014	10.3132	9.80611	9.96367	10.0621	10.8194	10.0796	5.6529	6.0512	5.74155	6.30304
A_24_P11462	NM_052998	ADC	Homo sapiens arginine decarboxylase (ADC), mRNA [NM_052998]	4.1542	5.31141	4.58015	5.26377	4.72701	4.6933	5.22211	5.30867	5.44368	3.92978	5.96209	6.19188	5.0618	5.17035	5.10939	5.91977	3.67965	4.45962	4.44098	4.87535
A_32_P109794		ENST00000354586	Serine/threonine/tyrosine-interacting protein (Protein tyrosine phosphatase-like protein). [Source:Uniprot/SWISSPROT;Acc:Q8WUJ0] [ENST00000354586]	9.2805	9.38422	9.37223	8.73323	8.89632	9.05001	9.0826	6.97049	8.95626	8.97441	8.54032	7.31281	9.03445	9.0277	9.03445	8.26141	9.13001	8.87863	9.01469	7.81379
A_23_P334083	NM_033219	TRIM14	Homo sapiens tripartite motif-containing 14 (TRIM14), transcript variant 2, mRNA [NM_033219]	4.01237	3.65708	3.91554	3.3655	3.8386	3.40727	3.51502	3.37428	3.1005	0.281137	3.53415	4.08258	4.14895	3.95455	3.75031	3.83671	4.32879	3.75774	4.08945	2.99616
A_23_P42353	NM_016135	ETV7	Homo sapiens ets variant gene 7 (TEL2 oncogene) (ETV7), mRNA [NM_016135]	2.31224	2.15984	2.92405	0.435028	3.38627	2.74749	3.76677	4.6701	1.09579	5.09494	0.191472	0.360555	0.170541	0.346621	1.22382	0.261062	2.02758	1.97705	2.1854	1.47106
A_23_P214411	NM_006708	GLO1	Homo sapiens glyoxalase I (GLO1), mRNA [NM_006708]	8.40006	9.04377	9.16745	8.55879	9.03664	9.3918	9.59777	9.09816	9.67219	10.0073	9.81382	9.37976	10.6112	10.8502	10.8986	10.6949	9.36844	9.58792	9.92697	9.23938
A_23_P129433	NM_004594	SLC9A5	Homo sapiens solute carrier family 9 (sodium/hydrogen exchanger), member 5 (SLC9A5), mRNA [NM_004594]	6.76845	7.07619	7.4491	7.76738	7.90363	8.11549	8.56816	9.68026	7.38053	7.4184	8.03705	9.09151	7.41037	7.54315	7.47551	8.37746	7.09221	7.23021	7.49654	8.1331
A_24_P916979		A_24_P916979		1.40433	0.431666	0.257934	0.435028	0.264832	1.59637	0.985425	0.507197	2.57829	0.595024	1.85183	0.360555	3.16821	2.15225	2.10274	0.261062	3.15327	2.20141	1.37992	0.202537
A_23_P348257	NM_014840	NUAK1	Homo sapiens NUAK family, SNF1-like kinase, 1 (NUAK1), mRNA [NM_014840]	7.62887	7.07056	7.38374	7.03939	9.14683	8.67273	9.18471	8.66151	10.6787	10.0542	10.1727	9.57666	11.14	10.2899	9.98807	9.37524	7.28577	7.04894	7.00247	6.65931
A_32_P157945	NM_004415	DSP	Homo sapiens desmoplakin (DSP), transcript variant 1, mRNA [NM_004415]	12.2301	12.2549	12.0741	10.9584	13.3828	13.6433	13.3622	11.5232	13.1591	12.8643	13.2066	12.0399	10.1535	10.0726	9.72407	8.98914	11.712	11.913	11.9503	11.7453
A_23_P334798	NM_024750	LRRC2	Homo sapiens leucine rich repeat containing 2 (LRRC2), mRNA [NM_024750]	0.251374	0.431666	0.257934	0.435028	0.264832	0.238868	1.38132	0.507197	0.223104	2.31866	0.191472	0.360555	0.170541	0.17666	0.371822	0.261062	0.602885	0.293361	1.66497	1.36108
A_23_P147431	NM_002350	LYN	Homo sapiens v-yes-1 Yamaguchi sarcoma viral related oncogene homolog (LYN), mRNA [NM_002350]	8.36581	7.30145	8.00746	8.10222	8.69692	8.383	7.77234	7.99653	8.80874	7.83742	7.7993	7.73064	8.57401	8.21792	8.07653	8.05556	6.02257	5.72838	5.86963	5.81119
A_24_P200219	NM_006952	UPK1B	Homo sapiens uroplakin 1B (UPK1B), mRNA [NM_006952]	0.251374	0.431666	0.257934	0.435028	1.1825	1.22324	0.826378	0.507197	0.223104	0.105247	0.191472	0.360555	0.170541	0.17666	0.166487	0.261062	0.176061	0.165153	0.175349	0.202537
A_23_P12514	NM_175744	RHOC	Homo sapiens ras homolog gene family, member C (RHOC), transcript variant 1, mRNA [NM_175744]	13.9993	14.3812	14.1136	14.2753	14.4417	14.6356	14.3523	15.1463	13.1388	13.3471	13.4499	14.3121	13.6989	13.7874	13.8302	14.1042	13.8167	13.9359	14.116	14.4124
A_24_P339611	NM_004708	PDCD5	Homo sapiens programmed cell death 5 (PDCD5), mRNA [NM_004708]	12.5175	12.891	12.805	12.763	13.3122	13.3753	13.3223	13.8396	12.8503	12.906	12.6499	13.4101	13.1752	13.1989	13.1273	13.3622	13.5066	13.4875	13.5382	13.7736
A_24_P119165		ENST00000333650	PREDICTED: Homo sapiens similar to 60S ribosomal protein L14 (CAG-ISL 7) (LOC730747), mRNA [XR_015398]	11.589	11.9749	12.0143	11.429	10.8551	10.8419	11.2347	11.3133	10.8711	11.2364	11.1771	10.9423	11.9202	11.9737	11.8389	11.8894	10.7493	10.8398	11.1835	11.1596
A_23_P386442	D42038	KIAA0087	Homo sapiens KIAA0087 mRNA, partial cds. [D42038]	0.251374	0.431666	0.257934	0.435028	0.264832	0.238868	0.241242	0.507197	0.223104	0.868068	0.191472	0.360555	0.297448	0.17666	0.166487	0.261062	0.176061	0.165153	0.175349	0.202537
A_24_P261383	NM_024116	JOSD3	Homo sapiens Josephin domain containing 3 (JOSD3), mRNA [NM_024116]	10.1129	10.6125	10.732	11.0724	10.2516	10.5677	10.341	10.905	11.1479	11.3194	12.7865	12.1884	11.1318	11.3598	11.7373	11.4155	10.9114	10.8022	11.1082	11.6173
A_24_P406664	NM_002874	RAD23B	Homo sapiens RAD23 homolog B (S. cerevisiae) (RAD23B), mRNA [NM_002874]	6.47595	6.96165	6.76542	6.1902	6.64997	6.93939	7.06991	6.03759	6.99383	6.50905	6.96872	6.78838	7.00742	7.12804	7.08341	6.82918	7.02589	6.7939	7.01943	6.55967
A_24_P931583		A_24_P931583		7.10206	7.1316	7.22399	7.55122	6.21084	6.38875	6.43881	7.23441	6.5205	5.90235	6.93383	7.2981	6.72771	6.68649	6.4715	7.09588	6.39977	6.30152	6.6204	7.02422
A_23_P168836	NM_173174	PTK2B	Homo sapiens PTK2B protein tyrosine kinase 2 beta (PTK2B), transcript variant 1, mRNA [NM_173174]	7.10175	5.66837	6.13979	6.74344	8.14719	7.60686	7.78099	7.37283	5.11598	7.6779	5.51342	5.22166	4.58817	3.94278	3.72993	4.50172	3.97602	4.14313	4.30284	4.58233
A_24_P127425	XR_018167	LOC647690	PREDICTED: Homo sapiens similar to tubulin, alpha 1 (LOC647690), mRNA [XR_018167]	9.25868	9.65797	9.62053	8.77034	8.7662	8.83088	8.53871	8.93255	9.31185	9.98272	9.56419	9.59592	9.22688	9.23213	8.79959	9.04409	9.14911	9.17843	9.39993	9.44261
A_24_P127051		A_24_P127051		16.2668	16.7588	16.6055	16.2087	14.048	14.2495	14.6898	14.2872	15.4115	15.4559	15.3228	15.0211	14.7952	14.8425	14.6345	14.5687	16.4147	16.3525	16.4728	16.2575
A_24_P109101	NM_182606	TMPRSS11A	Homo sapiens transmembrane protease, serine 11A (TMPRSS11A), mRNA [NM_182606]	0.251374	2.30661	0.257934	0.435028	0.264832	0.238868	0.241242	0.507197	0.223104	1.69978	2.31025	0.360555	0.654941	0.17666	2.71688	3.03842	0.176061	3.30468	0.175349	1.90875
A_24_P152793		A_24_P152793		14.6118	13.8832	13.948	12.6223	14.6135	14.3507	14.4941	12.5826	14.5298	13.9062	14.0987	12.4312	14.5702	14.6402	14.172	13.8015	14.7429	14.6148	14.7717	13.6189
A_23_P258340	NM_021130	PPIA	Homo sapiens peptidylprolyl isomerase A (cyclophilin A) (PPIA), mRNA [NM_021130]	14.8365	14.7546	14.6328	14.6316	14.6069	14.5478	14.6367	14.6697	15.2452	15.286	15.162	15.3969	13.9775	13.9468	13.6561	14.048	14.4889	14.3489	14.357	14.3854
A_32_P22364		THC2778685	Q4VXZ6_HUMAN (Q4VXZ6) OTTHUMP00000045526 (Fragment), partial (45%) [THC2778685]	6.51604	6.65434	6.81307	7.04618	6.03049	6.23325	6.41552	7.14284	5.92775	4.97968	6.23527	6.84989	5.92806	6.07024	6.01663	6.5683	5.98896	6.10686	6.19803	6.79959
A_24_P500771	AL049782	CG012	Novel human gene mapping to chomosome 13. [AL049782]	0.251374	0.431666	0.257934	0.435028	0.264832	0.238868	0.241242	0.507197	1.59693	0.12284	0.191472	0.360555	2.24749	2.91563	0.583818	2.05626	0.176061	0.659151	1.03446	1.12171
A_32_P156136	NM_024561	NARG1L	Homo sapiens NMDA receptor regulated 1-like (NARG1L), transcript variant 1, mRNA [NM_024561]	6.54765	6.36248	5.83826	7.00228	6.16399	6.32853	5.89743	6.00953	6.55575	5.60406	6.1024	5.97011	6.77517	6.43052	6.06276	6.37006	6.49093	6.50478	5.46735	6.15214
A_23_P322735	NM_138691	TMC1	Homo sapiens transmembrane channel-like 1 (TMC1), mRNA [NM_138691]	2.07497	0.431666	2.03314	0.435028	0.264832	0.885083	2.47674	2.56284	2.46074	4.00495	0.191472	3.33707	2.35933	1.40756	1.75827	2.22792	2.58957	2.55462	2.08172	2.71557
A_23_P164284	NM_001307	CLDN7	Homo sapiens claudin 7 (CLDN7), mRNA [NM_001307]	10.7179	10.5588	10.1736	10.9213	11.3718	11.1504	10.9294	11.1907	7.43499	7.12898	7.66284	8.25404	7.62809	7.1115	6.44099	7.85256	11.8153	11.8389	11.3292	11.5709
A_32_P19135	NM_016154	RAB4B	Homo sapiens RAB4B, member RAS oncogene family (RAB4B), mRNA [NM_016154]	4.38495	4.83887	5.11421	4.03976	6.00092	5.59509	6.14609	6.0075	4.72763	3.34554	4.83914	5.01297	3.96313	3.42372	3.48589	4.01408	5.39436	5.39023	5.51236	5.68325
A_23_P115022	NM_144626	TMEM125	Homo sapiens transmembrane protein 125 (TMEM125), mRNA [NM_144626]	5.21584	5.2991	5.67404	6.18561	7.00875	6.7982	7.63925	8.47958	4.5619	6.38511	4.86163	5.22705	4.46072	4.40866	4.52106	5.02097	12.4107	11.6487	12.1199	12.9003
A_24_P936327	AK097954	AK097954	Homo sapiens cDNA FLJ40635 fis, clone THYMU2015825. [AK097954]	0.251374	0.431666	0.257934	0.435028	0.264832	0.238868	0.241242	0.507197	0.223104	0	0.191472	0.360555	0.170541	0.17666	0.166487	0.261062	0.176061	0.165153	0.175349	0.202537
A_24_P892464	AB007971	AB007971	Homo sapiens mRNA, chromosome 1 specific transcript KIAA0502. [AB007971]	4.97686	5.0744	4.72637	5.51764	4.34628	4.75808	4.8278	5.37299	4.82697	4.92315	5.26138	5.83248	5.16669	5.43137	5.41328	5.88755	4.62161	4.83169	5.20568	5.2188
A_23_P128706	NM_001376	DYNC1H1	Homo sapiens dynein, cytoplasmic 1, heavy chain 1 (DYNC1H1), mRNA [NM_001376]	12.1854	11.986	12.1654	11.0404	11.9713	12.3171	12.6538	11.1115	12.9357	12.5363	13.1396	12.3383	13.8302	13.4718	12.8394	12.1848	11.1348	11.3831	12.1793	10.8927
A_24_P346101	NM_138492	PRELID2	Homo sapiens PRELI domain containing 2 (PRELID2), transcript variant 3, mRNA [NM_138492]	7.70583	6.28204	8.00402	7.4164	5.33252	4.62513	5.56129	4.37225	5.56313	2.50008	5.5534	4.15953	5.95073	5.31108	5.40839	4.73265	7.71851	7.2507	7.92262	6.40286
A_24_P914088		THC2527647	Q59GY2_HUMAN (Q59GY2) Ribosomal protein L4 variant (Fragment), partial (51%) [THC2527647]	14.3295	14.4639	14.2753	13.5752	15.0832	15.1374	15.1546	14.4366	14.7207	14.7447	14.6679	13.9903	14.783	14.9683	14.7408	14.5117	15.286	15.4267	15.3942	14.8602
A_23_P144384	NM_017423	GALNT7	Homo sapiens UDP-N-acetyl-alpha-D-galactosamine:polypeptide N-acetylgalactosaminyltransferase 7 (GalNAc-T7) (GALNT7), mRNA [NM_017423]	10.3526	10.2667	10.3907	9.15774	10.2003	9.98927	10.0483	8.53098	8.68316	7.452	8.06842	6.72088	11.0938	11.1366	11.2809	9.94387	10.2835	10.3677	10.2857	8.59868
A_24_P114334	AL050139	RMND5A	Homo sapiens mRNA; cDNA DKFZp586M141 (from clone DKFZp586M141). [AL050139]	9.7988	9.92061	9.86286	8.44624	9.03132	9.38262	9.18334	7.29705	9.48671	9.73863	9.01826	7.62787	9.34728	9.18934	9.24915	7.90192	10.1133	10.4026	10.4733	8.29259
A_24_P117138	NM_145297	ZNF626	Homo sapiens zinc finger protein 626 (ZNF626), transcript variant 2, mRNA [NM_145297]	5.94757	6.84564	6.67418	6.29436	6.81766	7.04162	7.1254	7.58691	6.79551	6.57212	7.52821	7.91812	6.37139	6.45148	6.46582	6.48993	6.78139	6.97394	7.2041	7.02333
A_23_P40527	NM_080646	TBX1	Homo sapiens T-box 1 (TBX1), transcript variant A, mRNA [NM_080646]	1.96997	0.431666	0.257934	0.435028	0.264832	0.238868	0.241242	2.86511	4.19475	4.66964	3.71988	3.77757	0.170541	0.17666	0.166487	0.261062	0.627696	0.165153	0.411438	0.202537
A_32_P111873	BQ432543	BQ432543	AGENCOURT_7907487 NIH_MGC_82 Homo sapiens cDNA clone IMAGE:6103586 5', mRNA sequence [BQ432543]	2.72444	0.431666	3.8155	3.2256	0.264832	0.238868	0.241242	0.507197	0.223104	1.313	1.27798	0.360555	0.936507	0.758996	1.07317	1.29752	1.83666	2.28744	1.79858	2.23105
A_24_P213396	XR_015278	LOC730588	PREDICTED: Homo sapiens similar to suppressor of initiator codon mutations, related sequence 1 (LOC730588), mRNA [XR_015278]	12.6702	13.2506	13.5022	12.7365	13.0645	13.1388	13.5923	13.0062	12.4522	12.9101	13.187	12.5517	13.4499	13.5887	13.4253	13.4052	12.9941	12.9795	13.4461	12.9485
A_23_P331992	AK056657	STX6	Homo sapiens cDNA FLJ32095 fis, clone OCBBF2000998. [AK056657]	5.15418	5.15389	5.32246	4.82104	6.76666	6.52339	6.69343	5.09904	5.5907	4.60719	5.63047	5.49798	5.7856	5.57953	5.20709	4.67184	3.68961	3.2509	3.42893	3.66003
A_23_P63896	NM_000043	FAS	Homo sapiens Fas (TNF receptor superfamily, member 6) (FAS), transcript variant 1, mRNA [NM_000043]	7.13792	6.64269	6.1891	6.73075	7.11972	7.04455	6.69815	6.67606	7.22107	7.52255	6.08253	7.318	8.2391	8.40996	8.61288	8.40272	6.04853	5.97137	5.05279	5.1036
A_23_P48217	NM_030817	APOLD1	Homo sapiens apolipoprotein L domain containing 1 (APOLD1), mRNA [NM_030817]	4.91841	6.37884	6.18756	4.12341	7.05187	6.57046	7.16988	6.16515	8.36822	8.65099	9.14226	7.89579	3.6935	4.14972	4.34026	1.99918	6.66679	6.84339	6.95729	5.24728
A_24_P470794		A_24_P470794		3.5665	4.6301	4.53684	4.00531	3.55385	3.54048	3.51229	4.2815	3.46367	6.52947	3.60729	4.85035	3.03476	3.6205	3.48256	3.79733	2.99312	3.31506	3.3542	4.46267
A_32_P2177		THC2646885		6.38157	6.74046	6.77052	7.07388	5.61972	6.07885	6.45121	7.16908	5.93591	6.09742	6.36691	7.2204	6.39636	6.23443	6.20102	7.38947	5.6293	5.85351	6.15832	6.70423
A_23_P131846	NM_005985	SNAI1	Homo sapiens snail homolog 1 (Drosophila) (SNAI1), mRNA [NM_005985]	6.1132	9.88145	11.5025	6.45969	5.40205	6.58229	12.9188	8.02385	9.53145	9.9363	13.1752	10.1788	8.82003	10.8115	11.2282	8.48616	7.25908	7.92163	12.2457	7.70356
RC4		RC4		0.251374	1.81181	0.993778	1.73738	1.33188	1.06234	0.829198	0.507197	0.223104	0.0157321	0.191472	1.42621	0.284361	0.479699	0.28877	1.11094	0.394185	0.261983	0.401599	0.642906
A_24_P941845	AK024319	GMPPB	Homo sapiens cDNA FLJ14257 fis, clone PLACE1000547, highly similar to Homo sapiens GDP-mannose pyrophosphorylase B (GMPPB) mRNA. [AK024319]	4.97321	4.73563	4.89553	4.38358	5.11211	5.04614	5.0781	3.90429	4.62984	5.85206	5.6017	4.43676	4.87944	4.90751	4.69399	4.40198	4.84868	5.15909	5.1534	4.77359
A_23_P344194	NM_001013635	LOC387856	Homo sapiens similar to expressed sequence AI836003 (LOC387856), mRNA [NM_001013635]	2.01359	0.431666	0.257934	0.435028	0.264832	0.238868	0.241242	2.75372	0.223104	3.1991	0.191472	1.40299	0.478306	0.897827	0.166487	0.261062	0.176061	1.27919	0.320416	0.202537
A_24_P936155	AL038125	AL038125	DKFZp566A1924_s1 566 (synonym: hfkd2) Homo sapiens cDNA clone DKFZp566A1924 3', mRNA sequence [AL038125]	2.2444	2.27199	1.71555	0.435028	0.264832	0.238868	2.23687	0.507197	0.223104	0.209678	0.191472	0.360555	0.170541	0.17666	0.166487	0.261062	0.176061	0.165153	0.175349	0.202537
A_32_P71736	NM_004569	PIGH	Homo sapiens phosphatidylinositol glycan anchor biosynthesis, class H (PIGH), mRNA [NM_004569]	8.34089	8.43081	8.55814	8.21146	8.25958	8.26766	8.39706	8.68477	8.0623	8.63315	8.16038	8.09777	8.38924	8.66593	8.84236	8.9083	8.12156	8.383	8.49187	8.59769
A_23_P69491	NM_001664	RHOA	Homo sapiens ras homolog gene family, member A (RHOA), mRNA [NM_001664]	13.87	13.9447	13.9107	13.9269	13.6826	13.7138	13.6261	13.7325	13.3139	13.1523	13.2241	13.2839	13.6613	13.6909	13.8904	13.6731	12.9376	12.8696	12.9883	12.9341
A_24_P110172		A_24_P110172		0.251374	0.431666	0.257934	2.62498	0.264832	0.238868	0.241242	0.507197	0.921202	0.233137	0.191472	0.360555	0.170541	0.17666	0.166487	0.261062	0.176061	0.165153	0.463822	0.202537
A_23_P39605	NM_006588	SULT1C4	Homo sapiens sulfotransferase family, cytosolic, 1C, member 4 (SULT1C4), mRNA [NM_006588]	2.73073	2.88805	3.19683	3.99605	0.264832	1.26759	1.19527	1.98332	3.17875	1.57419	2.55678	3.46419	1.15246	1.10367	2.90477	3.42346	2.15698	2.63251	2.75336	3.73298
A_32_P218228	NM_001002034	FAM109B	Homo sapiens family with sequence similarity 109, member B (FAM109B), mRNA [NM_001002034]	7.64631	7.62887	6.82322	7.80346	7.71481	7.70466	6.72088	7.79311	7.44808	7.52434	7.45885	7.94439	6.02087	5.75957	5.91668	6.83739	6.55092	6.81672	6.53471	7.22446
A_23_P111712	NM_006980	MTERF	Homo sapiens mitochondrial transcription termination factor (MTERF), nuclear gene encoding mitochondrial protein, mRNA [NM_006980]	7.33601	7.4197	5.7955	6.93383	7.85952	8.37019	5.71541	6.95632	6.49555	7.39886	5.45191	6.12423	7.63718	7.83742	7.95492	7.42493	7.96059	8.25455	6.86385	7.52196
A_24_P242299	NM_005455	ZRANB2	Homo sapiens zinc finger, RAN-binding domain containing 2 (ZRANB2), transcript variant 2, mRNA [NM_005455]	11.1169	11.8442	11.3882	10.7746	10.8178	10.8462	10.6714	9.68449	12.1199	12.6033	11.946	10.6987	11.986	12.1911	12.058	11.3523	11.5668	11.9056	11.7326	10.3969
A_24_P58579	NM_153649	TPM3	Homo sapiens tropomyosin 3 (TPM3), transcript variant 2, mRNA [NM_153649]	12.5075	12.6464	12.453	11.5018	12.4497	12.6489	12.5394	11.4496	12.3504	12.2947	11.7932	11.0741	12.4151	12.4195	12.5211	11.8022	12.7313	12.6601	12.7468	11.5491
A_23_P55099	NM_002737	PRKCA	Homo sapiens protein kinase C, alpha (PRKCA), mRNA [NM_002737]	5.72703	5.19594	5.85528	5.50412	4.77487	3.25654	4.66057	4.29046	6.33542	4.02842	6.41081	6.01695	5.4942	5.39895	5.23801	5.09731	4.50172	4.05537	4.4645	4.4706
A_32_P19724		THC2715307		0.251374	0.431666	0.257934	0.435028	0.264832	0.238868	0.241242	0.507197	0.223104	2.37259	0.191472	0.360555	0.170541	0.17666	0.166487	0.261062	0.176061	0.165153	0.175349	0.202537
A_23_P342585		ENST00000370419	Regulating synaptic membrane exocytosis protein 1 (Rab3-interacting molecule 1) (RIM 1). [Source:Uniprot/SWISSPROT;Acc:Q86UR5] [ENST00000370419]	0.251374	0.431666	0.257934	0.435028	0.264832	0.238868	0.241242	0.507197	0.223104	0.0934752	0.191472	0.360555	0.170541	0.17666	0.166487	0.261062	0.176061	0.165153	0.175349	0.202537
A_23_P1871		A_23_P1871		3.85088	4.61555	4.19447	4.23423	4.04843	4.01826	4.05988	4.84868	4.6538	2.63093	4.65672	5.07739	3.42868	3.81687	3.94759	4.12766	3.76528	4.15276	4.22074	4.65596
A_32_P99019	NM_152578	FMR1NB	Homo sapiens fragile X mental retardation 1 neighbor (FMR1NB), mRNA [NM_152578]	3.5964	3.77833	1.20101	0.435028	2.09473	2.77003	1.346	3.2319	2.89527	5.32804	2.81965	3.73684	2.90551	3.4181	2.74054	2.82411	0.439519	1.02121	0.907718	2.37646
A_32_P105747		THC2735742		2.52675	3.47707	0.257934	1.81328	2.67873	3.73386	2.33533	2.37843	3.43126	0.197548	3.42733	2.56816	2.58371	2.93497	3.03654	1.78929	2.65425	2.72306	2.65148	2.95387
A_24_P161581		LOC729956	PREDICTED: Homo sapiens hypothetical protein LOC729956 (LOC729956), mRNA [XM_001131873]	11.8442	11.8823	12.4424	13.0806	11.6322	11.6432	12.1237	12.5627	12.1598	12.6575	12.7305	12.4409	12.1521	12.2502	12.3935	13.4157	11.2262	11.9404	11.8022	12.6134
A_23_P211007	NM_003489	NRIP1	Homo sapiens nuclear receptor interacting protein 1 (NRIP1), mRNA [NM_003489]	10.6125	9.33084	5.41046	8.08651	10.7085	11.0716	7.91497	8.2089	9.99892	9.31415	6.45667	7.9957	10.0768	9.22073	9.88002	8.35827	10.6452	10.484	7.18048	7.86735
A_23_P52903	NM_052875	VPS26B	Homo sapiens vacuolar protein sorting 26 homolog B (S. pombe) (VPS26B), mRNA [NM_052875]	7.89089	7.92736	8.09924	8.39438	7.03632	6.82596	7.06766	8.01187	6.64675	5.69372	6.6879	7.71308	6.41685	6.34728	5.83292	7.01088	7.26663	7.44562	7.68825	8.45558
A_23_P156198	NM_015288	PHF15	Homo sapiens PHD finger protein 15 (PHF15), mRNA [NM_015288]	9.17324	7.19804	7.72982	9.43899	7.08677	7.08045	6.2997	7.63653	8.69994	8.08728	8.35305	9.41382	7.46784	6.98675	7.24864	8.1675	8.26024	8.13615	6.63014	8.29942
A_23_P144179	NM_000097	CPOX	Homo sapiens coproporphyrinogen oxidase (CPOX), mRNA [NM_000097]	6.76791	7.05346	6.83013	5.95239	7.98404	8.31662	8.32627	7.60121	7.57665	6.9906	7.05073	6.98072	7.402	7.58628	8.31192	7.27947	8.28607	8.20171	7.81553	7.2832
A_23_P27180	NM_032141	CCDC55	Homo sapiens coiled-coil domain containing 55 (CCDC55), transcript variant 1, mRNA [NM_032141]	9.70608	9.20481	8.68286	9.02283	9.5603	10.0478	8.95071	8.60886	9.95351	9.33131	9.75735	9.43508	10.3702	10.1837	10.6253	9.70268	10.3177	10.4009	9.76739	9.5663
A_24_P288779	NM_130775	XAGE5	Homo sapiens X antigen family, member 5 (XAGE5), mRNA [NM_130775]	0.251374	2.87677	2.69275	2.4684	0.264832	1.7587	1.60245	2.62291	0.223104	3.24865	0.191472	0.360555	0.408131	0.17666	0.92497	0.261062	0.176061	0.165153	0.784833	0.202537
A_23_P7412	NM_024850	BTNL8	Homo sapiens butyrophilin-like 8 (BTNL8), transcript variant 1, mRNA [NM_024850]	2.79213	3.20583	3.18507	4.5648	0.264832	0.238868	1.0936	0.507197	1.07627	0.211353	0.489378	0.360555	2.71768	2.37646	3.26039	1.06646	5.09494	4.05481	4.58765	4.54755
A_24_P42001	XR_015191	LOC728044	PREDICTED: Homo sapiens similar to immunoglobulin superfamily, member 3 isoform 2 (LOC728044), mRNA [XR_015191]	4.39783	4.82208	4.09974	4.85774	4.16057	4.72223	5.02247	5.08347	4.44367	6.14465	5.29735	5.16086	4.13863	3.60984	4.29024	4.6255	4.04782	4.33257	4.55196	4.86939
A_23_P168909	NM_012082	ZFPM2	Homo sapiens zinc finger protein, multitype 2 (ZFPM2), mRNA [NM_012082]	0.251374	0.431666	1.46679	0.435028	0.264832	0.238868	0.241242	0.507197	1.68357	0.123467	1.59736	2.05251	6.01155	5.25054	6.33542	5.39282	0.619953	1.22856	1.78143	1.96698
A_32_P138366		THC2714978	ALU4_HUMAN (P39191) Alu subfamily SB2 sequence contamination warning entry, partial (4%) [THC2714978]	12.6743	12.3078	12.7672	13.3146	12.798	12.511	12.9988	12.127	13.0552	13.6433	13.4526	11.8488	13.1559	12.78	12.5801	13.6112	12.1462	12.7178	12.4137	12.5688
A_23_P254353	NM_006647	NOXA1	Homo sapiens NADPH oxidase activator 1 (NOXA1), mRNA [NM_006647]	7.36991	8.0716	8.75006	9.82214	5.63524	5.532	6.28687	7.50646	6.08577	6.06865	7.1859	8.11266	4.7781	4.62326	4.91646	6.27355	6.42935	6.37359	7.01229	8.36581
A_24_P109432		ENST00000295849	Amyotrophic lateral sclerosis 2 chromosomal region candidate gene 16 protein. [Source:Uniprot/SWISSPROT;Acc:Q6ZP36] [ENST00000295849]	7.38493	7.36991	8.46743	8.28132	5.748	5.18156	6.0551	5.63669	5.95774	3.82254	6.14087	6.04104	5.97486	5.9328	5.8487	5.53943	6.93746	6.03759	6.97193	6.42964
A_23_P152995	NM_001045	SLC6A4	Homo sapiens solute carrier family 6 (neurotransmitter transporter, serotonin), member 4 (SLC6A4), mRNA [NM_001045]	3.53664	3.47579	4.76965	3.74308	2.85293	3.18239	3.14307	2.97574	3.63403	1.88047	3.65652	3.63578	3.42285	3.61592	4.09494	4.0231	4.36843	4.25587	4.79467	4.69893
A_23_P135669	NM_030958	SLCO5A1	Homo sapiens solute carrier organic anion transporter family, member 5A1 (SLCO5A1), mRNA [NM_030958]	2.60667	0.431666	0.257934	2.20913	2.42383	3.09743	3.16309	3.39064	3.04515	0.985905	3.63423	3.88116	3.05001	2.06424	1.80734	0.972882	2.77413	2.8037	3.31418	2.57488
A_32_P138939		A_32_P138939		0.251374	2.44903	2.72263	0.435028	0.264832	0.238868	0.241242	0.507197	0.223104	0.414851	4.42206	1.66851	0.170541	0.17666	0.429684	0.261062	0.176061	0.486598	2.46989	0.202537
A_32_P3214		THC2515368		3.9569	3.98441	4.07841	3.14563	4.25953	4.85657	4.6933	4.03679	6.47999	5.55083	6.16166	5.85351	8.53213	8.60391	8.72462	8.43017	1.29043	2.26104	2.13813	2.49089
A_32_P849727	AK057884	AK057884	Homo sapiens cDNA FLJ25155 fis, clone CBR07976. [AK057884]	0.251374	0.431666	1.17389	0.435028	0.264832	0.238868	0.241242	0.507197	0.223104	0.141386	0.191472	0.360555	0.170541	0.17666	0.166487	0.261062	0.176061	0.165153	0.175349	0.202537
A_24_P419058	AB075823	GPR98	Homo sapiens mRNA for KIAA1943 protein. [AB075823]	0.251374	0.431666	0.257934	0.435028	0.264832	0.238868	0.241242	0.507197	0.223104	0	0.191472	0.360555	0.170541	0.17666	0.166487	0.261062	0.176061	0.165153	0.175349	0.202537
A_24_P289366	NM_203463	LASS6	Homo sapiens LAG1 homolog, ceramide synthase 6 (S. cerevisiae) (LASS6), mRNA [NM_203463]	6.48367	6.37958	6.66643	4.65132	7.1347	6.63461	7.55252	5.01236	5.04351	1.35734	4.78694	2.47782	6.46467	6.40997	6.59617	5.17638	7.49879	6.85107	7.57465	4.20591
A_24_P355246		ENST00000376752	Proprotein convertase subtilisin/kexin type 5 precursor (EC 3.4.21.-) (Proprotein convertase PC5) (Subtilisin/kexin-like protease PC5) (PC6) (hPC6). [Source:Uniprot/SWISSPROT;Acc:Q92824] [ENST00000376752]	9.5829	8.21432	8.82558	9.0017	6.64941	6.30041	6.29104	5.85351	1.83152	0.206869	0.700982	0.360555	5.42057	5.31708	5.64908	4.68624	9.11948	8.01677	8.76186	8.05312
A_32_P119736		THC2649856	O63611_BALCA (O63611) NADH dehydrogenase subunit 2, partial (5%) [THC2649856]	0.927683	3.46601	3.91727	4.30044	0.264832	0.238868	0.241242	2.06101	1.03741	4.2103	1.08971	2.18078	2.97427	3.25654	1.9003	3.54151	2.69909	1.82801	1.03237	2.06495
A_32_P64263	BQ029628	BQ029628	BQ029628 UI-H-DT0-aua-h-07-0-UI.s1 NCI_CGAP_DT0 Homo sapiens cDNA clone IMAGE:5866806 3', mRNA sequence [BQ029628]	6.66679	7.51737	7.86308	8.73074	6.13122	6.30022	6.65676	8.37386	6.48532	6.43483	7.19925	8.93997	6.77853	6.91032	6.96766	8.19777	5.16951	5.19445	5.95343	8.23059
A_24_P938352	NM_001874	CPM	Homo sapiens carboxypeptidase M (CPM), transcript variant 1, mRNA [NM_001874]	7.81157	7.26078	7.83096	7.10045	6.81452	6.56273	7.38889	6.28129	6.52609	5.10428	6.64501	4.99385	0.170541	0.17666	0.934562	0.261062	0.176061	0.370191	0.175349	0.202537
A_23_P165408	NM_144711	KLHL23	Homo sapiens kelch-like 23 (Drosophila) (KLHL23), mRNA [NM_144711]	6.75336	6.66871	7.58883	5.92344	6.75842	6.59064	7.32795	5.76508	7.96838	8.22365	7.0913	5.48211	8.55465	8.47503	8.49726	7.68711	7.80314	7.84925	7.92819	6.60776
A_23_P131771	NM_199360	TPD52L2	Homo sapiens tumor protein D52-like 2 (TPD52L2), transcript variant 1, mRNA [NM_199360]	10.2417	10.4289	10.1637	9.97219	10.1656	9.9841	10.1875	10.1458	9.23938	9.278	9.25655	9.22403	8.75558	8.88284	8.79606	9.00578	9.11176	9.19362	9.08318	9.02984
A_24_P313262	NM_006628	ARPP-19	Homo sapiens cyclic AMP phosphoprotein, 19 kD (ARPP-19), mRNA [NM_006628]	7.96464	8.4665	8.19879	6.80186	9.52226	9.55401	9.40554	7.80582	9.38771	9.42158	9.02631	7.0281	9.12419	9.19631	9.4335	7.96127	9.47702	9.24649	9.49595	8.21089
A_24_P542797	AK093002	AK093002	Homo sapiens cDNA FLJ35683 fis, clone SPLEN2019131. [AK093002]	0.251374	0.431666	3.10605	3.30604	0.264832	0.238868	2.05332	0.507197	3.97567	1.50483	4.904	4.50827	6.30538	6.30323	6.79299	6.69925	2.51828	1.13795	0.346621	0.903951
A_24_P283000	NM_004423	DVL3	Homo sapiens dishevelled, dsh homolog 3 (Drosophila) (DVL3), mRNA [NM_004423]	5.98142	6.19566	5.96958	5.92578	6.7942	6.77517	6.94884	6.56048	5.72752	5.66026	6.05802	5.01626	5.53802	5.60619	5.28866	5.57177	6.58756	6.99682	6.7942	6.88539
A_23_P6201	NM_198996	LIPI	Homo sapiens lipase, member I (LIPI), mRNA [NM_198996]	2.66764	4.432	3.36155	3.1005	1.72856	2.67653	2.95729	3.06533	3.28649	3.21084	3.08783	4.00985	2.73526	3.11669	2.98292	2.23854	1.59165	0.841211	2.69345	2.6931
A_23_P104199	NM_133376	ITGB1	Homo sapiens integrin, beta 1 (fibronectin receptor, beta polypeptide, antigen CD29 includes MDF2, MSK12) (ITGB1), transcript variant 1E, mRNA [NM_133376]	11.8764	11.8526	11.6818	9.63274	11.4526	12.0209	11.8335	9.06106	10.8371	10.5738	10.6513	8.47264	11.3208	11.2424	11.6475	9.888	10.4769	10.3054	10.6939	8.59276
A_23_P210100	NM_019885	CYP26B1	Homo sapiens cytochrome P450, family 26, subfamily B, polypeptide 1 (CYP26B1), mRNA [NM_019885]	6.79099	6.99383	6.77744	6.82322	10.1193	10.6331	9.91349	9.77896	9.84732	10.4524	10.1067	10.0601	4.93427	4.89212	5.29869	4.44386	2.83906	2.97825	3.24506	3.05387
A_23_P84929	NM_033518	SLC38A5	Homo sapiens solute carrier family 38, member 5 (SLC38A5), mRNA [NM_033518]	7.59399	7.74351	7.99479	8.23292	12.0875	11.9169	12.3218	12.0175	9.77594	9.87946	9.96451	10.2158	5.55291	5.54868	5.46326	6.12944	10.4166	10.7023	10.6366	10.9732
A_23_P93623	NM_004231	ATP6V1F	Homo sapiens ATPase, H+ transporting, lysosomal 14kDa, V1 subunit F (ATP6V1F), mRNA [NM_004231]	12.9777	13.2909	13.1637	13.6816	13.6979	13.7267	13.7359	14.5313	13.1206	13.3038	13.1255	13.8884	13.0457	13.1085	13.0194	13.5686	13.1169	13.2885	13.2711	13.8624
A_23_P88643	NM_001005241	OR4N4	Homo sapiens olfactory receptor, family 4, subfamily N, member 4 (OR4N4), mRNA [NM_001005241]	5.21003	5.2098	4.92004	5.66056	4.2571	4.59938	4.19177	5.81067	5.15638	5.68649	5.77736	6.96015	4.54518	4.75275	4.84312	5.51425	4.73347	4.93554	4.70739	5.69554
A_23_P24104	NM_002658	PLAU	Homo sapiens plasminogen activator, urokinase (PLAU), mRNA [NM_002658]	13.7419	13.4638	13.1273	12.777	15.0325	14.7534	14.6697	14.0378	9.87624	3.75426	6.28039	10.9055	15.6031	15.3344	15.358	14.8708	10.4831	9.14911	10.6725	10.0345
A_24_P93371	NM_017828	COMMD4	Homo sapiens COMM domain containing 4 (COMMD4), mRNA [NM_017828]	10.1342	10.2409	10.4219	10.441	9.9363	9.89084	10.2525	10.7294	10.3639	10.4195	10.5474	10.9874	10.1605	10.0735	9.85376	10.6363	10.6977	10.8694	10.9751	11.0783
A_24_P80532	NM_004354	CCNG2	Homo sapiens cyclin G2 (CCNG2), mRNA [NM_004354]	3.2509	3.83963	3.72175	2.72926	6.85156	7.84728	7.82785	5.18646	5.21165	2.89415	5.77581	5.11109	4.35808	5.746	6.23618	3.95803	5.22733	4.69377	6.32853	4.01769
A_23_P144746	NM_182594	ZNF454	Homo sapiens zinc finger protein 454 (ZNF454), mRNA [NM_182594]	0.251374	0.431666	0.257934	0.435028	0.264832	0.238868	1.30587	0.507197	0.223104	1.32279	0.191472	0.360555	0.170541	0.17666	0.166487	1.01855	1.79746	0.284169	0.424328	0.202537
A_24_P37946	BX537394	SLC30A5	Homo sapiens mRNA; cDNA DKFZp686F23142 (from clone DKFZp686F23142); complete cds. [BX537394]	7.21911	7.35021	6.83193	5.97166	6.68327	6.97023	6.70361	5.12064	6.55513	5.89306	6.29226	4.58429	6.92693	6.77115	6.94107	6.05454	7.17896	7.70553	7.28418	5.9228
A_23_P216080	NM_032410	HOOK3	Homo sapiens hook homolog 3 (Drosophila) (HOOK3), mRNA [NM_032410]	7.33978	6.53425	7.05147	6.785	7.10526	7.08066	7.05554	5.44586	6.36113	4.53006	5.68536	4.52204	7.31719	7.06005	7.5231	6.35442	4.39577	4.40399	4.32577	2.29221
A_24_P344711	NM_020132	AGPAT3	Homo sapiens 1-acylglycerol-3-phosphate O-acyltransferase 3 (AGPAT3), transcript variant 1, mRNA [NM_020132]	9.23667	9.13209	9.42398	9.64402	8.5316	8.37572	8.89973	9.49094	9.46714	9.0683	9.51203	10.0863	9.8808	9.71268	9.42576	9.79061	9.52791	9.30823	9.84243	9.73863
A_23_P211436	NM_005877	SF3A1	Homo sapiens splicing factor 3a, subunit 1, 120kDa (SF3A1), transcript variant 1, mRNA [NM_005877]	9.9754	9.99625	10.0983	9.88521	9.84044	9.70647	9.94387	9.92778	9.92061	9.9024	10.2903	9.8808	10.9559	10.8216	10.5246	10.4915	9.83081	10.0452	10.0452	9.72278
A_23_P216812	NM_004936	CDKN2B	Homo sapiens cyclin-dependent kinase inhibitor 2B (p15, inhibits CDK4) (CDKN2B), transcript variant 1, mRNA [NM_004936]	4.55226	5.22705	5.78929	5.20288	1.89811	3.17729	3.02214	3.71545	4.40399	8.15898	5.78991	5.9878	3.96923	3.77004	4.15208	4.88107	4.51884	5.02478	5.13567	5.93591
A_23_P18806	NM_030799	YIPF5	Homo sapiens Yip1 domain family, member 5 (YIPF5), transcript variant 2, mRNA [NM_030799]	7.70647	8.29681	7.96838	6.39719	8.02319	8.57371	8.22687	6.71851	9.69579	10.1285	9.76222	8.01813	8.81433	8.98137	8.92072	7.78099	7.81874	8.18106	7.96059	6.84399
A_23_P342934	AB046767	TLE3	Homo sapiens mRNA for KIAA1547 protein, partial cds. [AB046767]	6.95309	6.00712	5.11565	6.50317	7.00394	7.61818	6.39092	6.45215	6.94315	7.25528	6.39719	7.04643	6.25317	5.93978	6.21084	5.66141	6.15214	6.60614	5.77477	5.75276
A_32_P124773		A_32_P124773		5.60358	5.51505	5.61646	5.10726	5.62013	5.78991	5.88298	5.15909	6.76791	6.30538	6.90689	6.64797	8.57345	8.25027	8.29103	8.04814	6.12901	6.32157	6.88341	6.21512
A_32_P175098	XM_001128905	hCG_1988300	PREDICTED: Homo sapiens similar to Keratin, type II cytoskeletal 8 (Cytokeratin-8) (CK-8) (Keratin-8) (K8), transcript variant 2 (LOC728638), mRNA [XM_001128905]	16.1913	16.3109	16.1597	16.1564	13.694	13.7612	13.861	14.0987	12.8209	12.7562	13.0235	13.3274	13.8382	13.9179	13.6743	13.7995	16.204	15.8705	16.1564	16.1701
A_24_P785853	AK123461	AK123461	Homo sapiens cDNA FLJ41467 fis, clone BRSTN2017995. [AK123461]	2.72154	0.431666	2.40901	3.11914	3.8339	0.238868	2.73444	0.507197	1.6975	3.11089	2.2664	3.52925	3.18048	3.20324	3.27159	3.27664	1.07374	0.68462	1.85983	2.35901
A_23_P96990	NM_002533	NVL	Homo sapiens nuclear VCP-like (NVL), transcript variant 1, mRNA [NM_002533]	11.3928	9.87913	10.1925	11.2982	11.4101	11.1456	10.8165	11.1824	12.0357	11.3624	11.795	11.9358	11.0434	10.8371	11.0794	11.0729	10.8905	10.6687	10.4512	11.1991
A_24_P578437	BE926212	BE926212	BE926212 RC5-BN0193-310800-034-A04 BN0193 Homo sapiens cDNA, mRNA sequence [BE926212]	1.346	2.63532	2.21117	2.26062	1.95186	0.238868	1.92691	0.507197	0.818801	2.08113	1.63607	1.52208	5.48756	5.68559	5.52173	5.8933	0.428282	0.588881	1.63779	0.202537
A_23_P410746	NM_014916	LMTK2	Homo sapiens lemur tyrosine kinase 2 (LMTK2), mRNA [NM_014916]	7.60121	6.68537	6.85188	6.00195	4.76331	4.88581	4.54161	3.10867	5.01933	4.07762	4.03282	3.42636	4.96406	3.9035	4.00926	2.62814	5.19275	5.12563	4.87253	4.34223
A_24_P569812	CB049726	CB049726	CB049726 NISC_gj12g03.x1 NCI_CGAP_Pr28 Homo sapiens cDNA clone IMAGE:3271493 3', mRNA sequence [CB049726]	0.251374	0.431666	0.257934	0.435028	0.264832	0.238868	0.241242	0.507197	0.223104	0.168828	0.191472	0.360555	2.37817	2.43928	1.58844	0.261062	0.176061	0.165153	0.175349	0.202537
A_24_P99090	NM_018204	CKAP2	Homo sapiens cytoskeleton associated protein 2 (CKAP2), mRNA [NM_018204]	4.74364	4.88327	3.57387	2.18788	5.9934	6.07024	5.09568	4.81868	6.52639	6.10851	6.67581	6.32304	6.07024	6.47275	6.80796	5.67526	7.06668	6.66852	6.30258	6.22579
A_32_P154561		THC2682789		0.251374	0.431666	0.257934	0.435028	0.264832	0.238868	0.241242	0.507197	0.947941	0.209992	0.191472	0.360555	0.170541	0.17666	0.166487	0.261062	0.176061	0.165153	0.74152	0.202537
A_24_P153880	NM_198181	LOC440295	Homo sapiens hypothetical protein LOC440295 (LOC440295), mRNA [NM_198181]	4.97436	3.52744	4.13552	4.99783	3.63969	3.29561	3.65316	4.34711	4.38189	2.80277	4.76304	4.46228	4.14719	3.9057	4.61658	3.53522	5.20873	5.14453	4.56815	4.06345
A_23_P68773	NM_017424	CECR1	Homo sapiens cat eye syndrome chromosome region, candidate 1 (CECR1), transcript variant 1, mRNA [NM_017424]	1.88685	0.431666	1.96471	0.435028	1.78654	0.238868	2.00234	2.01974	1.16477	0.23745	1.16334	2.84337	3.48192	3.65208	4.6912	3.01572	1.77798	1.47762	1.62301	3.31737
A_23_P107750	NM_030760	EDG8	Homo sapiens endothelial differentiation, sphingolipid G-protein-coupled receptor, 8 (EDG8), mRNA [NM_030760]	0.251374	0.431666	0.257934	0.435028	5.67186	5.747	0.910768	4.25079	4.06764	3.48589	1.29601	3.63657	0.170541	0.17666	0.166487	0.261062	0.176061	0.165153	0.175349	0.202537
A_24_P50950	AK095289	CCDC88	Homo sapiens cDNA FLJ37970 fis, clone CTONG2009955. [AK095289]	3.8698	1.88349	3.21895	4.11785	3.61817	2.61677	2.8119	2.24796	0.223104	6.94751	1.09135	2.01411	2.256	0.17666	1.34905	2.52941	0.176061	0.28888	2.91702	1.40299
A_32_P163247	NM_001768	CD8A	Homo sapiens CD8a molecule (CD8A), transcript variant 1, mRNA [NM_001768]	4.29176	3.88061	4.81504	4.73823	4.32499	4.47319	4.68902	5.3391	4.43756	4.12251	4.87726	5.85174	3.88388	4.09184	4.46391	4.82009	3.8305	4.1222	3.98051	5.09291
A_24_P471242		A_24_P471242		15.2978	15.017	14.9769	14.7191	12.4565	12.6702	12.9516	13.0937	11.7579	11.8381	12.3083	12.2247	11.3447	11.3771	11.3938	11.6481	15.4432	15.4352	15.5817	15.4372
A_32_P209472	NM_170606	MLL3	Homo sapiens myeloid/lymphoid or mixed-lineage leukemia 3 (MLL3), transcript variant 2, mRNA [NM_170606]	4.06278	3.62565	3.99937	4.02742	2.23454	1.32724	2.40355	1.94197	4.19447	2.94212	3.98937	5.10678	3.73182	2.94076	3.67882	2.28494	3.68082	4.19116	3.99368	4.58979
A_32_P221907	NM_006781	C6orf10	Homo sapiens chromosome 6 open reading frame 10 (C6orf10), mRNA [NM_006781]	1.77693	1.86217	2.61049	3.82456	2.7751	2.20141	3.00652	3.79994	2.18907	0.757176	1.97413	2.137	0.621026	0.17666	0.698489	0.261062	0.176061	1.1079	0.909751	0.202537
A_24_P222000	NM_014677	RIMS2	Homo sapiens regulating synaptic membrane exocytosis 2 (RIMS2), mRNA [NM_014677]	0.251374	0.431666	0.257934	0.435028	0.264832	0.238868	0.241242	0.507197	1.58299	5.18346	1.04917	0.360555	1.67243	2.81758	1.99597	1.84569	0.176061	1.01232	1.98402	0.202537
A_23_P24784	NM_003282	TNNI2	Homo sapiens troponin I type 2 (skeletal, fast) (TNNI2), mRNA [NM_003282]	3.79195	3.46419	3.94672	4.49079	9.6325	8.04227	9.21857	10.3279	3.4629	7.29159	3.12494	4.28044	3.26503	3.80192	3.11111	3.79367	8.18646	7.55726	7.96608	9.51295
A_23_P111995	NM_002318	LOXL2	Homo sapiens lysyl oxidase-like 2 (LOXL2), mRNA [NM_002318]	7.32637	7.48278	7.24936	6.81246	9.03584	8.69718	8.67515	8.48175	13.2917	12.9231	13.2025	12.453	13.9687	13.8884	13.7369	12.9357	2.22432	2.66899	2.46622	2.58835
A_23_P142447	NM_012335	MYO1F	Homo sapiens myosin IF (MYO1F), mRNA [NM_012335]	4.83084	5.48815	5.79896	6.04491	4.43435	4.30872	4.73099	5.40645	5.32662	5.34272	5.52069	6.49658	3.84462	3.85615	3.85641	4.26342	4.71404	4.37306	5.3155	5.18784
A_23_P385192	AF527974	NPSA	Homo sapiens prostate-specific antigen mRNA, complete cds. [AF527974]	0.251374	0.431666	1.84292	3.31633	3.56975	1.05423	0.241242	3.39756	0.223104	4.92786	0.191472	0.360555	0.170541	0.17666	0.366394	1.13349	0.176061	0.165153	0.175349	0.202537
A_23_P94683	NM_002504	NFX1	Homo sapiens nuclear transcription factor, X-box binding 1 (NFX1), transcript variant 1, mRNA [NM_002504]	8.50936	7.45637	7.56899	7.94968	6.77027	6.39511	6.25891	6.1927	7.85878	7.68099	8.28767	7.30592	7.60643	7.452	7.04894	7.06074	7.23194	7.36307	6.97657	6.8914
A_23_P155179	AK024035	AK024035	Homo sapiens cDNA FLJ13973 fis, clone Y79AA1001555. [AK024035]	5.94976	6.5352	6.21994	6.01239	6.83455	6.71302	7.19407	6.68649	6.50862	6.81911	7.31749	7.39827	8.53898	8.54064	8.38679	8.06467	7.9951	7.96874	8.23022	7.47992
A_23_P74278	NM_001037341	PDE4B	Homo sapiens phosphodiesterase 4B, cAMP-specific (phosphodiesterase E4 dunce homolog, Drosophila) (PDE4B), transcript variant d, mRNA [NM_001037341]	3.8308	4.57092	2.60143	2.17974	0.264832	0.238868	0.241242	2.09628	4.81979	1.35157	2.20141	3.89843	4.98087	5.15315	6.0731	5.4649	3.22589	1.72722	3.09743	3.27018
A_23_P46549	NM_001994	F13B	Homo sapiens coagulation factor XIII, B polypeptide (F13B), mRNA [NM_001994]	2.4811	2.67114	0.257934	0.435028	1.74296	0.238868	0.241242	0.507197	0.223104	5.20568	0.191472	1.36202	0.170541	1.27436	0.166487	0.261062	0.176061	0.165153	0.601088	0.202537
A_23_P68714	AF050199	AF050199	Homo sapiens putative peroxisome microbody protein 175.1 mRNA, complete cds. [AF050199]	2.58306	1.78929	0.257934	0.435028	0.264832	0.238868	0.241242	0.507197	0.223104	3.57903	0.191472	0.360555	3.09812	0.17666	0.56543	0.261062	2.28573	0.165153	0.175349	0.202537
A_32_P1192	AK096309	COQ10B	Homo sapiens cDNA FLJ38990 fis, clone NT2RI2008455. [AK096309]	0.251374	4.23557	2.75948	0.435028	1.70453	1.82909	2.37259	0.507197	2.266	0.154873	3.8439	3.11518	2.0987	3.47759	3.07466	1.47486	2.48792	1.64345	3.63657	1.81447
A_24_P931250	M95923	ALOX15	Human 12-lipoxygenase mRNA, partial cds. [M95923]	4.93106	5.33419	5.38834	5.97716	4.55662	4.85127	5.01532	6.04159	5.03685	4.49254	5.18442	6.39318	4.75996	5.03971	5.15258	5.99474	5.16358	5.11247	5.15817	5.94689
A_24_P324141		MUC5B	Mucin-5B precursor (Mucin-5 subtype B, tracheobronchial) (High molecular weight salivary mucin MG1) (Sublingual gland mucin). [Source:Uniprot/SWISSPROT;Acc:Q9HC84] [ENST00000349637]	10.9105	10.5037	10.7335	11.1318	7.67899	8.13434	8.01862	8.87661	8.16511	9.33801	9.13026	8.95934	11.3821	10.8312	10.5024	11.3292	7.96983	8.88723	8.58378	8.74009
A_24_P944788		HGF	Hepatocyte growth factor precursor (Scatter factor) (SF) (Hepatopoeitin-A) [Contains: Hepatocyte growth factor alpha chain; Hepatocyte growth factor beta chain]. [Source:Uniprot/SWISSPROT;Acc:P14210] [ENST00000222390]	0.251374	0.431666	0.257934	0.435028	0.264832	0.238868	0.241242	0.507197	0.223104	0	0.191472	0.360555	0.170541	0.17666	0.166487	0.261062	0.176061	0.165153	0.175349	0.202537
A_24_P697573	AI942297	AI942297	AI942297 wo79c01.x1 NCI_CGAP_Kid11 Homo sapiens cDNA clone IMAGE:2461536 3', mRNA sequence [AI942297]	5.70566	5.85236	5.66508	6.35104	5.84282	6.07564	5.73236	6.52081	6.01559	5.27937	6.34571	6.66214	5.49189	5.59533	5.60081	6.68243	5.98295	6.12242	5.68481	6.3622
A_23_P256297	NM_015056	RRP1B	Homo sapiens KIAA0179 (KIAA0179), mRNA [NM_015056]	9.03445	9.0775	8.31487	9.16155	8.48326	8.98996	8.12431	9.10722	8.48416	9.019	9.0458	9.59699	8.55738	8.64619	8.78285	8.76253	8.47109	8.88065	8.13024	8.84391
A_23_P388331	NM_001187	BAGE	Homo sapiens B melanoma antigen (BAGE), mRNA [NM_001187]	2.69202	4.00778	2.68965	3.02694	1.01366	0.238868	0.241242	2.54532	3.32828	4.44068	3.07045	4.42969	9.45634	9.31594	9.69146	9.80263	2.51274	2.50665	2.65358	3.2116
A_24_P925966		A_24_P925966		0.251374	0.431666	0.257934	0.435028	6.06368	5.77268	6.54395	8.13638	0.223104	2.5465	0.191472	0.360555	0.335575	0.17666	0.166487	0.261062	0.176061	0.165153	0.175349	0.202537
A_24_P318319	NM_005466	MED6	Homo sapiens mediator of RNA polymerase II transcription, subunit 6 homolog (S. cerevisiae) (MED6), mRNA [NM_005466]	7.35271	6.95251	6.52556	6.45244	8.27208	8.30522	7.64462	7.58722	7.74625	8.07414	7.32822	7.16885	8.50208	8.68912	8.63366	8.29189	7.8312	8.03979	7.58465	7.25268
A_24_P213187		ENST00000330935	PREDICTED: Homo sapiens hypothetical LOC391648 (LOC391648), mRNA [XR_019189]	0.251374	0.431666	0.257934	0.435028	0.264832	0.238868	0.241242	0.507197	0.223104	5.44148	0.191472	0.360555	0.170541	0.17666	0.166487	0.261062	0.176061	0.683102	0.476788	0.202537
A_23_P145584	NM_003344	UBE2H	Homo sapiens ubiquitin-conjugating enzyme E2H (UBC8 homolog, yeast) (UBE2H), transcript variant 1, mRNA [NM_003344]	10.2973	9.34303	10.1867	10.6556	9.87014	9.98531	10.1798	10.6511	9.35661	8.56384	9.8492	10.4728	9.62787	9.49504	9.9754	10.0019	8.24542	8.02668	8.27882	8.81524
A_23_P49862	NM_145068	TRPV3	Homo sapiens transient receptor potential cation channel, subfamily V, member 3 (TRPV3), mRNA [NM_145068]	0.251374	0.431666	3.20885	2.19572	1.81028	0.238868	0.241242	0.507197	0.223104	1.45416	0.191472	0.360555	0.170541	0.17666	0.166487	0.261062	0.176061	0.165153	0.175349	0.202537
A_23_P7961	NM_002630	PGC	Homo sapiens progastricsin (pepsinogen C) (PGC), mRNA [NM_002630]	5.95913	6.58065	7.41773	7.47103	4.06406	4.39757	3.66087	5.17612	5.22763	1.95749	5.52443	4.44807	3.97837	3.57462	4.01127	4.20647	6.90422	6.62924	7.62643	7.86639
A_23_P71591	NM_017948	NOL8	Homo sapiens nucleolar protein 8 (NOL8), mRNA [NM_017948]	11.2966	11.0774	10.3644	11.0964	11.6076	11.8671	10.4763	10.9809	11.2036	11.7292	10.9288	11.1504	11.6807	11.5837	11.4505	11.0716	11.4335	11.2848	10.519	10.8209
A_23_P404606	NM_153607	LOC153222	Homo sapiens adult retina protein (LOC153222), mRNA [NM_153607]	6.66257	6.7165	6.77853	6.0495	5.45317	5.35612	5.02344	4.49785	5.93821	3.95657	4.96251	3.06422	6.19896	6.90141	5.9103	4.45668	5.86347	4.76583	4.44535	2.83394
A_23_P131534	NM_007227	GPR45	Homo sapiens G protein-coupled receptor 45 (GPR45), mRNA [NM_007227]	4.80155	4.98853	5.12662	4.78824	4.87751	5.22452	5.3555	5.89956	4.84522	4.96027	5.27976	5.68121	4.50537	4.12193	4.22731	4.44367	3.88795	4.22492	4.75731	4.61853
A_23_P27035	NM_015544	TMEM98	Homo sapiens transmembrane protein 98 (TMEM98), transcript variant 1, mRNA [NM_015544]	6.30237	6.98277	7.22131	7.02844	7.92225	8.15336	8.65328	9.21832	3.93999	3.15609	3.81254	4.9414	9.28369	9.34516	9.21879	9.77661	3.1323	3.90175	3.60729	3.98141
A_23_P25019	NM_000946	PRIM1	Homo sapiens primase, polypeptide 1, 49kDa (PRIM1), mRNA [NM_000946]	9.7993	8.99539	10.5041	10.6195	9.31376	8.92675	10.1332	10.354	9.40762	8.37279	9.70742	9.72278	10.7381	10.7921	10.7437	11.0266	9.62846	9.44401	10.1616	10.1187
A_24_P16361		A_24_P16361		6.0852	6.98954	7.36342	5.63239	6.00311	6.58944	7.55567	6.00629	5.6692	5.95986	8.19777	5.78287	7.15499	7.38008	8.37068	7.16858	6.66712	6.65081	7.76605	6.64867
A_24_P294931	NM_180976	PPP2R5D	Homo sapiens protein phosphatase 2, regulatory subunit B', delta isoform (PPP2R5D), transcript variant 2, mRNA [NM_180976]	9.36219	9.18621	9.61683	9.65797	9.64022	9.43708	9.82694	9.93399	10.4512	10.2835	10.7927	10.5474	9.64654	9.52469	9.30961	9.84044	10.2085	10.1887	10.2451	10.0293
A_24_P935864		A_24_P935864		0.251374	0.431666	2.00335	0.435028	0.264832	0.238868	0.241242	0.507197	0.223104	0.104433	0.191472	0.360555	0.170541	0.17666	0.8162	0.261062	0.176061	0.165153	0.175349	0.202537
A_24_P177948	NM_173812	DPY19L2	Homo sapiens dpy-19-like 2 (C. elegans) (DPY19L2), mRNA [NM_173812]	0.251374	0.431666	0.257934	0.435028	0.951113	1.26126	2.25307	0.507197	0.223104	0.184771	0.191472	0.360555	2.68518	1.61694	2.998	1.88391	0.176061	0.165153	0.175349	0.202537
A_23_P319520	NM_145003	TSNARE1	Homo sapiens t-SNARE domain containing 1 (TSNARE1), mRNA [NM_145003]	5.40463	5.68732	5.86347	6.05701	5.47193	5.71154	5.7816	6.39511	5.56695	4.62326	5.62544	6.12944	4.94012	4.88354	5.06631	5.62396	7.1984	7.31112	7.75702	8.02738
A_23_P113184	NM_001080432	FTO	Homo sapiens fatso (FTO), mRNA [NM_001080432]	8.54119	8.02244	8.79869	8.61141	9.31727	8.66832	9.58119	9.37808	10.1303	9.61287	10.3481	9.72449	8.79959	8.77897	8.86773	8.62226	8.79675	8.23177	9.14179	8.60922
A_23_P333552	NM_152657	GGN	Homo sapiens gametogenetin (GGN), mRNA [NM_152657]	6.05955	6.72271	7.03021	7.45356	5.58963	6.16568	6.77052	7.50071	6.08425	5.8705	6.96046	8.51559	6.42731	6.55318	6.75871	7.73618	6.03311	6.05194	6.57011	7.55661
A_23_P14853	NM_002344	LTK	Homo sapiens leukocyte tyrosine kinase (LTK), transcript variant 1, mRNA [NM_002344]	3.73097	4.26095	4.06786	4.49926	3.72093	3.92424	4.00364	4.47991	5.66026	5.04899	6.16832	6.81556	3.38906	3.09431	3.03257	3.656	3.82629	3.49967	3.74282	3.72212
A_23_P161706		THC2703042	AF247167 AD031 {Homo sapiens} (exp=-1; wgp=0; cg=0), partial (95%) [THC2703042]	7.5037	4.96279	6.50511	6.24236	6.16344	5.18188	4.61681	3.43072	5.69107	0.359071	4.06054	2.94282	5.72911	5.28808	5.68789	4.30609	4.94783	3.84824	3.14009	2.13162
A_24_P930237		A_24_P930237		0.251374	0.431666	0.257934	0.435028	0.264832	0.953517	0.241242	0.507197	0.223104	0.122136	0.191472	0.360555	0.170541	0.17666	0.166487	0.261062	0.176061	0.165153	0.175349	0.202537
A_23_P354288	NM_153606	FAM71A	Homo sapiens family with sequence similarity 71, member A (FAM71A), mRNA [NM_153606]	3.36633	4.14972	4.25842	2.72963	3.59308	3.91604	6.20844	5.30773	2.91489	4.53091	4.1636	4.74164	3.00947	3.23952	3.3038	3.18976	3.26918	3.2347	5.4485	3.14544
A_23_P427502	AB051436	ZNRF3	Homo sapiens mRNA for KIAA1133 protein, partial cds. [AB051436]	5.49106	3.30574	3.97891	1.98907	6.49871	6.75277	5.64908	3.96599	5.46048	4.71338	5.45741	5.68428	6.02421	5.25574	6.22374	4.34384	8.66127	8.46104	7.11336	7.53553
A_23_P20676	NM_024635	MAK10	Homo sapiens MAK10 homolog, amino-acid N-acetyltransferase subunit, (S. cerevisiae) (MAK10), mRNA [NM_024635]	8.90775	9.17483	9.06982	8.63655	9.77237	10.1642	9.87101	9.12257	9.49595	9.77805	9.54948	8.6856	9.39958	9.38706	9.60498	9.06396	9.59567	9.55102	9.54519	9.05826
A_32_P150928	NM_012262	HS2ST1	Homo sapiens heparan sulfate 2-O-sulfotransferase 1 (HS2ST1), mRNA [NM_012262]	17.82	17.7349	17.9263	17.9263	17.9263	17.7545	17.6709	17.3627	18.2791	18.3637	17.9263	17.327	18.7904	18.3637	18.3637	18.3637	17.585	17.9648	17.6119	17.585
A_23_P312358	NM_152751	C10orf30	Homo sapiens chromosome 10 open reading frame 30 (C10orf30), mRNA [NM_152751]	5.98204	6.30408	5.69723	7.21485	3.19333	3.90288	0.883281	4.61738	3.4556	4.43647	2.4113	4.07594	6.0352	6.36631	6.6564	6.70763	0.70603	0.669371	0.175349	0.202537
A_32_P20523	NM_145715	TIGD2	Homo sapiens tigger transposable element derived 2 (TIGD2), mRNA [NM_145715]	8.94611	8.40671	6.51604	8.42295	9.54692	9.64402	7.14867	8.42909	8.84844	9.29846	7.72629	7.85711	9.72449	9.75043	9.66504	8.98399	9.64111	10.2039	8.27023	8.64733
A_24_P77364	NM_212552	BOLA3	Homo sapiens bolA homolog 3 (E. coli) (BOLA3), transcript variant 1, mRNA [NM_212552]	13.6072	13.847	13.9542	14.1565	12.9037	12.9341	13.0049	13.8167	13.487	13.3223	13.2223	14.1608	13.7957	13.8069	14.0964	14.1769	13.338	13.4918	13.5778	14.0839
A_23_P200252	NM_032324	C1orf57	Homo sapiens chromosome 1 open reading frame 57 (C1orf57), mRNA [NM_032324]	10.3172	10.481	10.7167	10.6884	8.75709	8.66414	9.06557	9.78296	10.001	9.85193	10.2621	10.7064	10.3033	10.2158	10.0526	10.6598	9.80529	9.94623	10.0752	10.4351
A_32_P233911	BI826226	BI826226	603075917F1 NIH_MGC_119 Homo sapiens cDNA clone IMAGE:5167756 5', mRNA sequence [BI826226]	1.25271	0.431666	0.257934	0.435028	0.264832	1.31082	0.241242	3.11402	0.223104	5.84748	0.191472	1.34787	0.294925	0.17666	0.166487	0.261062	0.176061	0.296966	0.175349	0.202537
A_24_P831005		A_24_P831005		7.20465	7.5363	7.91783	8.58378	6.30851	6.6201	7.0647	8.24198	6.5799	6.28327	7.24545	8.31509	6.93496	6.8767	7.15441	8.31662	5.8933	6.0252	6.81215	7.8312
A_23_P22473	NM_012280	FTSJ1	Homo sapiens FtsJ homolog 1 (E. coli) (FTSJ1), transcript variant 1, mRNA [NM_012280]	8.99284	8.88691	8.6644	8.76015	9.43434	9.34963	9.44592	9.42621	10.4439	10.7096	10.5202	10.1947	8.86899	8.64814	8.00075	8.75684	9.14853	9.38678	9.48172	9.55143
A_23_P110386	AK021912	FLJ11850	Homo sapiens cDNA FLJ11850 fis, clone HEMBA1006717. [AK021912]	0.251374	0.431666	0.257934	2.38627	6.01239	5.15119	6.67269	4.01703	2.00301	1.97613	2.31411	2.96372	1.5005	2.14814	2.11243	1.41637	1.1803	0.165153	0.175349	0.202537
A_23_P99320	NM_000224	KRT18	Homo sapiens keratin 18 (KRT18), transcript variant 1, mRNA [NM_000224]	18.0424	17.8858	17.7349	17.2652	15.019	15.3282	15.3434	14.7224	14.7952	14.5313	15.0052	14.4818	14.5049	14.5407	14.3719	14.0828	17.7545	17.8012	17.9648	17.2488
A_32_P64558		THC2718323		0.251374	0.431666	0.257934	0.435028	0.264832	0.238868	0.241242	0.507197	0.223104	5.23675	0.191472	0.360555	0.170541	0.17666	0.166487	0.261062	0.176061	0.165153	0.175349	0.202537
A_24_P83922	NM_003093	SNRPC	Homo sapiens small nuclear ribonucleoprotein polypeptide C (SNRPC), mRNA [NM_003093]	6.68734	7.30006	7.32207	6.8619	6.51328	6.52139	6.74305	7.18048	7.21281	7.96608	7.35696	7.94801	7.03105	7.33063	7.12609	7.78531	7.52596	7.66855	7.74404	7.75648
A_23_P89192	NM_000502	EPX	Homo sapiens eosinophil peroxidase (EPX), mRNA [NM_000502]	1.26451	0.431666	0.257934	0.435028	0.264832	0.238868	0.241242	0.507197	0.223104	0.81245	0.191472	0.360555	0.170541	0.787579	0.490706	0.261062	0.176061	0.165153	0.175349	0.202537
A_23_P215341	NM_017946	FKBP14	Homo sapiens FK506 binding protein 14, 22 kDa (FKBP14), mRNA [NM_017946]	7.90002	8.40738	7.94546	6.65972	8.46351	8.73731	8.66551	6.93746	9.68256	9.93127	9.27466	7.45858	8.17076	8.30251	8.09196	7.14951	6.24306	6.91001	6.67179	4.96251
A_24_P324520	NM_014221	MTCP1	Homo sapiens mature T-cell proliferation 1 (MTCP1), nuclear gene encoding mitochondrial protein, transcript variant B1, mRNA [NM_014221]	4.36235	3.80961	3.63623	4.40729	3.69158	3.73207	3.48957	4.42872	5.46434	4.69942	5.34705	4.94743	3.74064	3.91532	3.70082	2.84627	4.54328	5.12751	4.83228	4.83627
A_23_P127760	NM_017716	MS4A12	Homo sapiens membrane-spanning 4-domains, subfamily A, member 12 (MS4A12), mRNA [NM_017716]	3.0815	2.67233	2.16027	3.61037	2.66617	1.9599	2.6411	2.40221	3.38876	0.207453	3.15844	3.75356	2.48792	3.47794	3.25909	2.80952	2.54998	3.48833	3.71069	3.90993
A_23_P151506	NM_016445	PLEK2	Homo sapiens pleckstrin 2 (PLEK2), mRNA [NM_016445]	13.098	12.7581	12.6149	12.8095	14.3406	14.3942	14.0138	14.0828	10.3721	10.1326	10.5801	11.0588	9.59737	9.14995	8.78186	9.60032	12.2911	12.4409	12.412	12.3942
A_32_P22263	NM_004965	HMGN1	Homo sapiens high-mobility group nucleosome binding domain 1 (HMGN1), mRNA [NM_004965]	12.3911	12.9011	12.5394	11.9134	12.653	13.1819	12.7996	12.0638	12.407	12.5688	12.2636	12.0611	11.6292	11.9286	12.3688	11.4335	12.1167	12.3101	12.5509	12.0821
A_23_P37778	NM_013241	FHOD1	Homo sapiens formin homology 2 domain containing 1 (FHOD1), mRNA [NM_013241]	9.28443	8.07243	8.33991	9.38074	10.3586	10.1388	10.14	10.4351	10.779	10.5616	11.4515	10.8684	11.2292	10.8919	10.3611	10.9905	9.67186	9.5651	8.82138	9.72536
A_32_P50522	NM_000801	FKBP1A	Homo sapiens FK506 binding protein 1A, 12kDa (FKBP1A), transcript variant 12B, mRNA [NM_000801]	9.75205	10.3383	10.5389	10.4847	10.7638	10.5202	11.141	10.5374	8.67336	9.05648	9.17177	8.39511	10.5428	10.5972	10.3323	10.7433	9.5318	9.62713	9.93586	9.75343
A_24_P313822	NM_005884	PAK4	Homo sapiens p21(CDKN1A)-activated kinase 4 (PAK4), transcript variant 1, mRNA [NM_005884]	7.73307	7.75394	8.25488	8.75386	8.00963	7.95721	8.3392	8.72864	7.89808	9.1191	8.62087	9.01299	7.89979	7.809	7.66577	9.03513	7.789	7.7274	8.06063	8.66726
A_23_P48637	BG108194	BG108194	BG108194 602280063F1 NIH_MGC_86 Homo sapiens cDNA clone IMAGE:4367799 5', mRNA sequence [BG108194]	7.48969	7.60374	7.6759	6.399	9.0171	9.18146	9.22924	7.49879	9.51984	9.06767	9.70315	7.82154	10.1887	10.1461	10.3406	9.35732	7.89486	8.18405	8.11977	6.46836
A_24_P363679	NM_015941	ATP6V1H	Homo sapiens ATPase, H+ transporting, lysosomal 50/57kDa, V1 subunit H (ATP6V1H), transcript variant 1, mRNA [NM_015941]	7.36153	7.31037	7.52343	6.84399	7.5751	7.45153	7.65383	7.0344	7.55022	6.89163	7.29866	6.92132	7.34176	7.28664	7.35771	7.15615	7.22576	6.84693	7.14366	7.0584
A_32_P106553	AV737563	AV737563	AV737563 CB Homo sapiens cDNA clone CBCCNA11 5', mRNA sequence [AV737563]	11.4496	11.8359	12.0456	12.2658	11.0814	10.7835	11.5018	11.4663	12.2301	12.4937	12.4188	12.4741	11.2838	11.2157	11.1517	11.9176	11.4056	11.3139	11.6271	12.1435
A_24_P801197	AK131396	AK131396	Homo sapiens cDNA FLJ16488 fis, clone BRTHA3008826. [AK131396]	6.68709	6.9711	6.99383	6.85897	7.31087	7.80548	7.87074	7.62701	6.53265	6.96954	6.66871	6.35337	8.56588	8.71537	8.81618	8.49785	5.43883	5.94184	5.84555	5.99448
A_23_P204941	NM_004004	GJB2	Homo sapiens gap junction protein, beta 2, 26kDa (GJB2), mRNA [NM_004004]	10.3193	9.85215	9.04473	9.2784	14.2264	13.5211	12.9603	12.5273	2.518	2.15698	2.09628	0.360555	6.54166	6.70057	6.73658	6.59032	10.4195	10.0674	10.1645	9.98272
A_32_P109922	NM_020863	ZFAT1	Homo sapiens ZFAT zinc finger 1 (ZFAT1), transcript variant ZFAT-1, mRNA [NM_020863]	9.34798	7.01607	8.89226	9.49474	9.17608	7.81256	9.01319	9.68142	9.76497	7.58983	9.6501	10.1295	9.5829	9.40863	9.9383	9.62489	10.5377	8.87409	10.2946	10.7251
A_24_P32118	NM_015346	ZFYVE26	Homo sapiens zinc finger, FYVE domain containing 26 (ZFYVE26), mRNA [NM_015346]	7.68773	6.60841	5.42429	6.45444	7.89649	7.82455	5.84045	5.8487	7.62856	7.13258	6.07094	5.72805	7.34372	6.73989	6.89724	6.39318	7.43155	7.54344	5.14061	5.72005
A_24_P376029	NR_002568	NAG18	Homo sapiens NAG18 protein (NAG18) on chromosome 19 [NR_002568]	1.99597	0.431666	0.257934	0.435028	0.264832	0.238868	1.21748	0.507197	0.223104	0.231148	0.191472	0.360555	0.170541	0.17666	0.166487	0.261062	0.176061	0.165153	0.175349	0.202537
A_23_P25086		SDR-O	orphan short-chain dehydrogenase / reductase [Source:RefSeq_peptide;Acc:NP_683695] [ENST00000293502]	2.84848	1.84914	2.61548	3.02412	3.21916	3.64939	2.63997	4.08218	2.98499	2.03584	3.63766	3.72655	2.74414	2.38529	2.90837	2.69479	1.68964	2.15769	3.3113	2.70895
A_23_P83953	S80864	S80864	cytochrome c-like polypeptide [human, lung adenocarcinoma A549, mRNA, 1041 nt]. [S80864]	11.633	12.0226	12.4459	13.0457	11.7396	11.7308	12.1029	12.7093	11.5746	11.9989	11.9444	12.3047	11.671	11.8829	12.013	12.8748	12.4362	12.6448	12.7479	13.3716
A_23_P162378	NM_016122	CCDC41	Homo sapiens coiled-coil domain containing 41 (CCDC41), transcript variant 1, mRNA [NM_016122]	9.82724	8.63161	9.31257	10.2713	8.0149	7.98621	7.79558	7.86386	8.73131	7.90305	8.6594	8.57179	8.19913	8.21551	9.02387	8.66151	9.33617	9.24455	9.15241	9.78358
A_23_P319970	BC034271	FANCC	Homo sapiens Fanconi anemia, complementation group C, mRNA (cDNA clone IMAGE:4777682), with apparent retained intron. [BC034271]	12.6299	12.9092	13.0672	13.0488	11.8168	11.5754	12.1619	12.1861	11.4296	11.9486	11.6164	11.5997	12.5039	12.5708	12.1854	12.8765	11.9998	12.3688	12.0741	12.2876
A_23_P55251	NM_002204	ITGA3	Homo sapiens integrin, alpha 3 (antigen CD49C, alpha 3 subunit of VLA-3 receptor) (ITGA3), transcript variant a, mRNA [NM_002204]	10.7064	10.3025	10.2738	10.3566	12.0009	11.6854	11.9521	11.6432	8.29189	8.51969	8.27133	8.71697	11.4785	11.2302	11.0107	11.0471	8.99802	8.75558	9.09641	8.94611
A_23_P40174	NM_004994	MMP9	Homo sapiens matrix metallopeptidase 9 (gelatinase B, 92kDa gelatinase, 92kDa type IV collagenase) (MMP9), mRNA [NM_004994]	6.64269	6.77227	6.82283	7.04914	14.8113	14.7717	14.2024	14.7934	6.4661	6.124	7.18675	8.26141	8.04141	8.21913	8.35429	8.86205	6.23663	6.38129	6.55795	6.84907
A_24_P652033	AK026768	DPY19L1P1	Homo sapiens cDNA: FLJ23115 fis, clone LNG07933. [AK026768]	6.59116	6.29436	7.1163	8.48827	4.17258	3.48986	4.37948	5.86512	5.12367	2.43303	6.2997	6.73075	4.04514	3.98417	4.60893	5.08894	6.97193	6.50988	7.21979	8.00199
A_24_P911746		A_24_P911746		0.251374	0.431666	0.257934	0.435028	0.264832	0.238868	0.241242	0.507197	0.223104	0	0.191472	0.360555	0.170541	0.17666	0.166487	0.261062	0.176061	0.165153	0.175349	0.202537
A_23_P2960	NM_005163	AKT1	Homo sapiens v-akt murine thymoma viral oncogene homolog 1 (AKT1), transcript variant 1, mRNA [NM_005163]	6.59308	6.65531	6.50347	6.14369	7.34645	7.19602	7.37769	6.76699	6.18306	5.10645	6.02481	5.53145	6.15578	6.09102	5.75217	6.13876	6.37996	6.51883	6.33686	5.98446
A_23_P2831	NM_003991	EDNRB	Homo sapiens endothelin receptor type B (EDNRB), transcript variant 2, mRNA [NM_003991]	0.251374	0.431666	0.257934	2.42427	1.30077	0.238868	0.241242	0.507197	0.223104	0.122637	0.191472	1.38826	0.170541	0.17666	0.294293	0.261062	0.176061	0.165153	0.175349	0.202537
A_24_P234871		A_24_P234871		9.80379	8.84144	9.19772	9.02649	12.765	12.2568	12.5809	11.5238	10.0744	8.53664	9.11795	8.97329	11.5503	11.4442	11.7457	10.7301	10.6745	10.1964	10.7007	9.99892
A_23_P134714	NM_005836	HRSP12	Homo sapiens heat-responsive protein 12 (HRSP12), mRNA [NM_005836]	10.3942	10.6854	10.8593	10.7118	9.18009	9.3529	9.6629	9.74761	10.0889	10.2318	10.1421	10.5131	9.38001	9.37635	9.46329	9.65378	10.0248	10.4822	10.5374	10.4861
A_23_P133174	NM_018475	TMEM165	Homo sapiens transmembrane protein 165 (TMEM165), mRNA [NM_018475]	10.8419	10.5494	10.3272	10.4176	11.473	11.5481	11.1654	11.3593	11.1995	11.0655	9.83634	10.779	11.0266	10.9661	11.2418	11.0986	11.0496	11.2016	10.5892	10.8944
A_24_P838261	AU148142	AU148142	AU148142 AU148142 MAMMA1 Homo sapiens cDNA clone MAMMA1002711 3', mRNA sequence [AU148142]	0.251374	3.79706	0.257934	0.435028	0.264832	0.238868	0.241242	0.507197	0.223104	0.198121	0.191472	0.360555	0.170541	3.08462	0.166487	0.261062	0.176061	0.165153	0.175349	0.202537
A_23_P200838	NM_003679	KMO	Homo sapiens kynurenine 3-monooxygenase (kynurenine 3-hydroxylase) (KMO), mRNA [NM_003679]	7.47332	7.41535	7.44363	7.90435	6.2703	6.37958	6.84781	8.01061	6.72351	6.89776	7.31719	8.30901	7.30106	6.98769	6.95071	7.95165	5.87906	6.11381	6.33836	7.0499
AT_T_3		AT_T_3		0.89084	1.81372	0.975331	2.05709	0.264832	0.928962	0.923953	1.85788	0.832819	0.231932	0.573415	1.41598	0.369561	0.602352	0.359346	1.38283	0.600099	0.498266	0.473594	0.830877
A_23_P201047	NM_007112	THBS3	Homo sapiens thrombospondin 3 (THBS3), mRNA [NM_007112]	7.5537	7.97296	8.12813	8.49785	7.05437	6.88255	6.97852	7.83054	7.10629	7.43019	7.62391	8.62931	6.50929	6.46148	6.32555	6.92057	6.82767	6.52639	6.98856	7.89512
A_23_P24275	BC050694	C10orf110	Homo sapiens cDNA clone IMAGE:4404324, containing frame-shift errors. [BC050694]	5.03866	7.98016	5.54901	5.02929	5.06021	5.57205	5.69307	4.20697	4.66718	5.67213	5.91254	5.30672	6.39434	6.38046	6.4735	6.26007	5.62111	6.99342	6.20064	6.31318
A_32_P122595		THC2702250	ALU6_HUMAN (P39193) Alu subfamily SP sequence contamination warning entry, partial (13%) [THC2702250]	0.251374	0.431666	0.257934	0.435028	0.264832	0.238868	0.241242	0.507197	0.223104	0.134472	0.98142	0.360555	1.14483	1.00345	0.166487	0.261062	0.176061	0.165153	0.175349	0.202537
A_24_P928333	XR_015943	LOC731755	PREDICTED: Homo sapiens similar to heme-regulated initiation factor 2-alpha kinase (LOC731755), mRNA [XR_015943]	0.251374	3.301	1.51154	2.92579	0.264832	0.238868	1.12109	0.507197	0.223104	0.278369	0.191472	0.360555	0.170541	0.789565	0.166487	0.261062	0.176061	0.165153	0.175349	0.202537
A_32_P153195		ENST00000299694	BEAN protein (Fragment). [Source:Uniprot/SPTREMBL;Acc:Q3B7T3] [ENST00000299694]	5.37342	5.07972	5.32442	5.27749	6.63014	6.14164	5.66287	6.39092	5.00976	1.08971	4.7078	5.13682	0.170541	1.45922	0.166487	1.61139	1.57925	3.3655	1.52286	2.95281
A_23_P215634	NM_001013398	IGFBP3	Homo sapiens insulin-like growth factor binding protein 3 (IGFBP3), transcript variant 1, mRNA [NM_001013398]	12.4891	12.4734	12.7117	11.9404	1.17638	1.0723	1.50666	2.33352	11.5311	11.0107	11.6112	10.7952	8.35977	8.29604	8.32331	7.85745	3.13612	0.355638	3.39157	0.646503
A_24_P298723	NR_001546	TTTY20	Homo sapiens testis-specific transcript, Y-linked 20 (TTTY20) on chromosome Y [NR_001546]	0.251374	2.21641	0.257934	0.435028	2.05798	2.06288	0.844172	0.507197	2.49903	0	0.191472	1.75974	0.170541	0.66394	0.166487	2.13935	0.176061	0.612937	0.800902	1.81572
A_23_P66948	NM_022751	FAM59A	Homo sapiens family with sequence similarity 59, member A (FAM59A), mRNA [NM_022751]	9.54032	7.41773	8.91713	8.29795	9.25868	9.03486	8.47643	7.80866	6.43215	3.52533	5.10158	4.20726	7.04047	6.2741	6.5799	5.78105	9.11021	8.16346	7.8413	6.75135
A_23_P82026	NM_005604	POU3F2	Homo sapiens POU domain, class 3, transcription factor 2 (POU3F2), mRNA [NM_005604]	0.251374	2.65997	1.2634	0.435028	0.264832	2.27241	0.241242	0.507197	2.73392	2.82233	2.06146	0.360555	4.50232	4.75493	4.49785	3.87484	1.43862	1.12066	1.16786	1.10257
A_32_P13370	AK091672	LOC286161	Homo sapiens cDNA FLJ34353 fis, clone FEBRA2011665. [AK091672]	4.64843	4.073	4.96083	0.435028	5.09523	5.07338	5.15587	0.507197	5.77499	6.90529	5.25634	2.36783	5.81801	5.95317	5.65967	4.3889	5.11357	4.69524	5.17836	1.93547
A_24_P306304	NM_001045480	PRAMEF16	Homo sapiens PRAME family member 16 (PRAMEF16), mRNA [NM_001045480]	0.251374	0.431666	0.257934	0.435028	0.264832	0.238868	0.241242	0.507197	0.768236	0.145737	0.191472	0.360555	0.170541	0.17666	0.166487	0.261062	1.02245	0.478306	1.63717	0.202537
A_23_P216549	NM_014806	RUSC2	Homo sapiens RUN and SH3 domain containing 2 (RUSC2), mRNA [NM_014806]	9.45908	9.34206	8.92718	9.61542	8.73008	8.99259	8.43676	9.04157	8.65741	8.77482	8.96393	9.31415	10.2059	9.63093	9.70315	9.89031	7.3335	7.40515	7.10014	7.90383
A_24_P188085		ENST00000382794	Rho guanine nucleotide exchange factor 10. [Source:Uniprot/SWISSPROT;Acc:O15013] [ENST00000382794]	2.9543	3.22656	1.1825	3.70912	3.21434	1.79819	0.241242	0.507197	1.42621	3.1758	0.191472	1.33992	2.51671	0.17666	0.552925	1.78517	0.176061	0.165153	0.175349	0.202537
A_24_P208045	NM_025191	EDEM3	Homo sapiens ER degradation enhancer, mannosidase alpha-like 3 (EDEM3), mRNA [NM_025191]	10.3551	10.1847	9.36676	9.05826	9.13518	9.57255	8.9477	7.35502	9.23567	9.55549	7.59913	7.74107	10.0889	9.90133	10.0412	8.74693	9.91136	9.87587	8.80446	7.62765
A_23_P62128	NM_000252	MTM1	Homo sapiens myotubularin 1 (MTM1), mRNA [NM_000252]	7.67723	6.42128	6.55043	7.12804	7.98039	8.04109	7.67115	7.1802	7.52227	6.32743	7.14701	6.79757	6.60147	6.43744	6.96474	6.55145	7.80346	7.63477	7.35864	7.03416
A_24_P482124		A_24_P482124		5.12322	5.40157	5.60443	5.89145	4.98188	4.88266	4.93236	5.51015	4.7414	3.42372	5.48042	5.83681	5.15998	4.89811	5.04384	5.74287	4.73404	5.0546	4.95797	5.84578
A_23_P124570	NM_005246	FER	Homo sapiens fer (fps/fes related) tyrosine kinase (phosphoprotein NCP94) (FER), mRNA [NM_005246]	6.73597	5.89019	6.90689	6.2139	5.22088	3.92634	5.20352	3.7568	7.21763	3.95524	7.50239	6.26181	7.32279	7.51069	7.6669	7.32025	5.52663	4.47893	5.85825	4.76903
A_24_P848662	CR594528	CR594528	full-length cDNA clone CS0DM002YC17 of Fetal liver of Homo sapiens (human) [CR594528]	15.6719	15.3032	15.7363	15.9736	15.6533	15.402	15.5663	15.4994	15.6576	16.0125	15.8652	15.0915	15.8985	15.6925	15.7427	16.0039	15.1827	15.4412	15.1682	15.4503
A_23_P107087	NM_018128	TSR1	Homo sapiens TSR1, 20S rRNA accumulation, homolog (S. cerevisiae) (TSR1), mRNA [NM_018128]	8.52342	8.30078	7.81844	7.70423	8.60886	8.69227	8.22365	8.63626	9.36255	9.48254	9.23496	9.1013	9.58616	9.53145	9.78836	9.63861	8.72422	8.71113	8.64648	8.74554
A_23_P334045	NM_031501	PCDHA5	Homo sapiens protocadherin alpha 5 (PCDHA5), transcript variant 2, mRNA [NM_031501]	5.79628	5.9594	6.2756	6.24	5.49451	5.592	5.7657	6.51328	5.87341	4.90697	6.23325	6.20437	5.95122	5.77046	5.96385	6.52081	5.91107	5.92749	6.10885	6.54486
A_23_P321349	NM_138421	SAAL1	Homo sapiens serum amyloid A-like 1 (SAAL1), mRNA [NM_138421]	9.70913	9.95811	9.83034	9.73264	9.7959	10.257	10.2297	10.6787	10.1431	10.2249	10.2732	10.7012	10.6447	10.6804	11.3344	11.099	10.5896	10.688	10.9242	11.0085
A_23_P79562	NM_001443	FABP1	Homo sapiens fatty acid binding protein 1, liver (FABP1), mRNA [NM_001443]	4.63327	5.48265	5.45191	5.38211	3.18976	3.07886	3.43529	3.84097	0.223104	2.56447	0.191472	0.360555	0.588881	0.17666	0.166487	0.261062	7.28454	7.12709	7.69396	7.92421
A_23_P393697	BC024231	MGC27345	Homo sapiens hypothetical protein MGC27345, mRNA (cDNA clone MGC:27345 IMAGE:4670552), complete cds. [BC024231]	8.74817	8.30951	8.72897	8.39575	8.61979	8.77482	8.60419	8.22065	9.13248	9.33084	8.85865	8.6887	8.61098	8.51269	8.43786	8.44624	9.17483	9.0877	9.10789	8.23556
A_32_P105465	AK093713	AK093713	Homo sapiens cDNA FLJ36394 fis, clone THYMU2009104. [AK093713]	2.87118	3.2942	3.86902	3.82994	4.06764	4.0904	4.10381	4.21364	3.3385	3.11182	3.26503	3.53552	4.25692	4.27986	4.31432	3.82692	5.47839	4.69354	5.46635	4.44842
A_23_P202837	NM_053056	CCND1	Homo sapiens cyclin D1 (CCND1), mRNA [NM_053056]	10.5256	10.59	10.1691	9.29245	10.627	10.6967	10.2497	8.60419	8.90415	9.91654	9.00144	7.75216	11.9324	11.7093	11.5715	10.7446	9.67596	10.1994	9.55445	8.33155
A_24_P7565		A_24_P7565		6.78425	7.09241	7.17437	6.65214	6.39092	6.63803	6.5079	4.45547	6.0434	4.70959	6.048	4.99154	5.62425	5.54333	5.39083	5.45375	7.29842	6.92057	7.1831	6.13379
A_23_P103522	NM_000655	SELL	Homo sapiens selectin L (lymphocyte adhesion molecule 1) (SELL), mRNA [NM_000655]	0.251374	0.431666	0.257934	2.80501	0.264832	1.00705	0.241242	0.507197	0.223104	1.43547	0.191472	0.360555	0.170541	0.17666	0.166487	0.261062	0.176061	0.165153	0.175349	0.202537
A_24_P58177		ENST00000298858	UPF0317 protein C14orf159, mitochondrial precursor. [Source:Uniprot/SWISSPROT;Acc:Q7Z3D6] [ENST00000298858]	5.53168	5.51148	5.82024	6.49821	4.38585	4.59023	5.10225	5.57054	3.66229	3.64858	3.88257	4.11534	5.39339	5.43644	5.49189	6.01642	4.80117	4.78238	4.76437	5.09772
A_24_P179363	BC005077	FANCF	Homo sapiens, clone IMAGE:3608551, mRNA, partial cds. [BC005077]	4.54003	4.75404	4.69608	5.75643	5.35213	5.51089	5.0147	6.90282	4.51653	4.90191	4.40261	5.55538	5.69554	5.53511	5.45125	6.36296	6.02481	6.16489	5.81302	7.18532
A_23_P60479	NM_001539	DNAJA1	Homo sapiens DnaJ (Hsp40) homolog, subfamily A, member 1 (DNAJA1), mRNA [NM_001539]	14.9319	15.3434	14.4606	13.6613	13.8426	14.357	14.3885	13.1233	14.4511	14.6914	14.3994	13.0298	14.2175	14.5117	14.5653	13.7293	14.3064	14.5968	14.4146	13.562
A_32_P108636	BC021806	RPL10	Homo sapiens ribosomal protein L10, mRNA (cDNA clone IMAGE:4499390), with apparent retained intron. [BC021806]	3.18072	3.3385	4.05262	4.00447	3.38137	3.58697	2.7366	3.83904	3.46042	5.91977	2.22508	3.01131	3.21055	0.593791	1.58022	2.37396	2.23733	2.8311	1.91988	2.95944
A_32_P230192		THC2624048	Q964F8_PLAFA (Q964F8) Merozoite surface protein 8, partial (3%) [THC2624048]	0.251374	2.4602	0.257934	0.435028	0.264832	0.238868	0.241242	0.507197	1.21083	0.141568	0.191472	0.360555	0.170541	2.32215	0.705254	0.261062	1.11316	1.93948	0.175349	0.202537
A_24_P158089	NM_000602	SERPINE1	Homo sapiens serpin peptidase inhibitor, clade E (nexin, plasminogen activator inhibitor type 1), member 1 (SERPINE1), mRNA [NM_000602]	6.30628	6.87966	6.21036	5.01596	8.97234	8.4558	9.95258	8.26547	7.14898	7.61564	8.03742	9.18803	9.70951	9.24101	9.2081	8.7822	4.71338	4.67756	4.99594	5.66777
A_32_P184367	NM_006013	RPL10	Homo sapiens ribosomal protein L10 (RPL10), mRNA [NM_006013]	16.8202	17.0929	17.1268	17.2791	16.4939	16.5589	16.7151	16.8611	16.0989	16.3767	16.4227	16.8352	16.5089	16.4577	16.3872	16.4651	16.626	16.8762	16.7707	16.9095
A_23_P64510	NM_024557	RIC3	Homo sapiens resistance to inhibitors of cholinesterase 3 homolog (C. elegans) (RIC3), mRNA [NM_024557]	2.41837	0.431666	0.257934	0.435028	4.52266	3.80657	4.16845	5.25954	0.223104	1.81483	0.191472	0.360555	0.170541	0.17666	0.166487	0.261062	0.176061	0.165153	0.175349	0.202537
A_24_P210569	NM_013243	SCG3	Homo sapiens secretogranin III (SCG3), mRNA [NM_013243]	3.93965	4.63189	4.49725	3.68907	3.67365	3.98937	3.75543	4.40694	4.12766	2.29695	4.66032	4.17392	3.27314	3.55337	4.06701	3.97276	4.98569	5.30212	4.85935	4.90938
A_23_P76610		ENST00000382921	paraspeckle protein 1 [Source:RefSeq_peptide;Acc:NP_001035879] [ENST00000382921]	8.55814	8.76795	8.46904	9.27572	9.3014	9.53572	8.98789	9.91404	9.14112	9.34206	9.18009	9.70679	7.37138	7.40002	7.64091	8.10617	10.0843	10.6376	10.2138	10.9409
A_24_P316296	AK098270	AK098270	Homo sapiens cDNA FLJ40951 fis, clone UTERU2010124. [AK098270]	0.251374	0.431666	0.257934	0.435028	0.264832	0.238868	0.241242	0.507197	0.993227	0.107321	0.191472	1.7887	0.170541	0.17666	0.166487	0.261062	0.176061	0.165153	0.175349	0.202537
A_23_P392544	AF338231	CTAGE3	Homo sapiens CTAGE-3 protein mRNA, complete cds. [AF338231]	5.57709	5.323	5.76592	5.31298	5.64565	5.44009	5.48468	5.01167	5.08669	3.89917	5.23871	5.1099	4.36338	4.56332	4.60666	4.63444	5.5549	5.80323	5.43797	5.08751
A_24_P213284	XR_019258	LOC648662	PREDICTED: Homo sapiens similar to mitochondrial DNA-directed RNA polymerase precursor (LOC648662), mRNA [XR_019258]	10.3066	9.51251	10.1814	10.3224	9.98834	9.79414	10.0726	10.2903	10.5099	10.2077	10.822	11.0484	10.8037	10.8099	10.759	11.1271	9.79638	9.89084	10.3346	10.5349
A_24_P384867	AB033088	SYNE1	Homo sapiens mRNA for KIAA1262 protein, partial cds. [AB033088]	0.251374	0.431666	0.257934	0.435028	0.264832	0.238868	0.241242	0.507197	0.223104	0	0.191472	0.360555	0.170541	0.17666	0.166487	0.261062	0.176061	0.165153	0.175349	0.202537
A_23_P112162	NM_012079	DGAT1	Homo sapiens diacylglycerol O-acyltransferase homolog 1 (mouse) (DGAT1), mRNA [NM_012079]	11.6378	12.056	12.1506	12.0516	10.0616	10.1346	10.627	10.5241	9.17677	9.41413	9.58176	9.80263	9.29206	9.26896	8.99341	9.59959	9.40762	9.77862	10.2617	10.244
A_23_P59807	NM_003391	WNT2	Homo sapiens wingless-type MMTV integration site family member 2 (WNT2), mRNA [NM_003391]	0.251374	0.431666	0.257934	0.435028	1.14405	0.238868	0.241242	0.507197	0.223104	2.56883	0.191472	0.360555	0.170541	0.17666	1.2028	0.261062	2.84104	0.165153	0.175349	0.202537
A_23_P168306	NM_003931	WASF1	Homo sapiens WAS protein family, member 1 (WASF1), transcript variant 1, mRNA [NM_003931]	8.85567	8.63453	8.77034	8.62846	8.62915	8.76878	8.71047	7.86476	8.69882	8.83973	8.5356	7.9169	9.76253	9.71525	9.87199	9.32277	8.5265	8.8899	8.37386	7.77982
A_32_P98975	NM_052849	CCDC32	Homo sapiens coiled-coil domain containing 32 (CCDC32), transcript variant 2, mRNA [NM_052849]	7.11202	7.46481	7.17257	6.84956	9.0683	9.19327	9.16714	9.59657	8.54549	8.70435	8.86129	8.85567	7.04753	7.18048	6.84534	7.26336	8.22901	8.4931	8.52264	8.44685
A_24_P386419		ENST00000335995	GTP_binding protein [Source:RefSeq_peptide;Acc:NP_612393] [ENST00000335995]	7.51472	7.92094	7.27123	8.14295	6.74457	6.63188	6.60312	7.41185	6.07501	6.56347	7.01454	7.72355	6.85843	7.03745	7.12072	7.54606	5.98802	6.58294	6.01377	7.05094
A_23_P101342	NM_032885	ATG4D	Homo sapiens ATG4 autophagy related 4 homolog D (S. cerevisiae) (ATG4D), mRNA [NM_032885]	7.87508	8.58378	8.60755	8.63233	7.3907	7.57632	7.87335	8.55165	7.17678	7.73405	7.88495	8.27303	7.99411	8.2216	7.88702	8.81287	7.45064	8.02075	8.15089	8.82038
A_24_P314451	NM_019863	F8	Homo sapiens coagulation factor VIII, procoagulant component (hemophilia A) (F8), transcript variant 2, mRNA [NM_019863]	4.427	4.55018	5.25168	4.29046	4.72077	4.95907	5.40923	5.51643	5.1305	4.6441	5.7641	5.89766	3.28201	3.73362	3.79964	3.29676	3.4091	3.81518	4.04084	3.87967
A_24_P703614		A_24_P703614		10.1878	10.602	10.388	9.23136	9.80039	10.4533	9.95774	8.9741	9.5417	9.31073	9.52759	9.03077	9.50004	9.4624	10.0685	9.07222	10.8013	10.9088	11.0345	9.74943
A_23_P339818	NM_183376	ARRDC4	Homo sapiens arrestin domain containing 4 (ARRDC4), mRNA [NM_183376]	5.93213	8.80077	8.25742	4.19287	7.64426	9.10979	8.74693	6.24332	5.07276	7.0344	4.85693	3.38814	4.5515	5.57595	5.25371	3.40004	9.17843	9.97765	8.63557	7.34728
A_23_P215505	NM_012294	RAPGEF5	Homo sapiens Rap guanine nucleotide exchange factor (GEF) 5 (RAPGEF5), mRNA [NM_012294]	5.87604	2.94648	2.99235	4.68696	5.91133	5.35362	4.85511	3.61454	0.223104	0.272318	0.191472	0.360555	0.170541	0.17666	0.510826	0.261062	5.34335	3.71497	0.175349	3.30639
A_23_P208119	NM_024430	PSTPIP2	Homo sapiens proline-serine-threonine phosphatase interacting protein 2 (PSTPIP2), mRNA [NM_024430]	0.251374	0.431666	0.257934	0.435028	4.41497	4.36553	4.27555	3.99605	2.54223	0.242746	2.03215	3.14563	1.68964	2.61447	2.51828	1.60954	0.176061	0.165153	0.175349	0.202537
A_23_P31798	NM_000015	NAT2	Homo sapiens N-acetyltransferase 2 (arylamine N-acetyltransferase) (NAT2), mRNA [NM_000015]	4.09904	5.2194	4.29109	3.79941	4.72736	5.14276	4.7426	4.26776	4.7078	3.38199	4.52374	5.42145	3.9499	4.17771	4.56401	4.41887	3.38046	3.73386	3.67216	3.62166
A_24_P932981		KLF6	Krueppel-like factor 6 (Core promoter element-binding protein) (B- cell-derived protein 1) (Proto-oncogene BCD1) (Transcription factor Zf9) (GC-rich sites-binding factor GBF). [Source:Uniprot/SWISSPROT;Acc:Q99612] [ENST00000380960]	7.22295	7.90988	7.76699	6.78115	6.1053	6.42731	7.84925	5.51591	4.9348	0.781539	7.12303	6.48123	7.63619	8.67597	8.77656	7.71236	6.65611	6.04419	6.90422	5.56394
A_23_P42397	NM_153362	PRSS35	Homo sapiens protease, serine, 35 (PRSS35), mRNA [NM_153362]	2.35933	0.431666	2.16304	0.435028	0.264832	0.238868	0.241242	0.507197	0.223104	0.0505199	0.191472	2.48751	0.170541	1.55124	1.48088	0.261062	0.55618	0.648431	0.545524	0.202537
A_24_P944741	NM_018409	LRP2BP	Homo sapiens LRP2 binding protein (LRP2BP), mRNA [NM_018409]	0.251374	0.431666	0.257934	0.435028	0.264832	0.238868	0.241242	0.507197	0.223104	0.167067	0.191472	0.360555	0.170541	0.17666	0.166487	0.261062	0.176061	0.165153	0.175349	0.202537
A_24_P917123	NM_013262	MYLIP	Homo sapiens myosin regulatory light chain interacting protein (MYLIP), mRNA [NM_013262]	5.01084	7.71434	9.82694	8.57432	5.9006	6.49821	10.1465	8.57703	7.25838	8.27566	10.3413	9.79453	4.22414	7.29735	9.60589	7.34454	6.55122	6.70037	8.59066	9.0295
A_23_P255523	NM_017621	ALKBH4	Homo sapiens alkB, alkylation repair homolog 4 (E. coli) (ALKBH4), mRNA [NM_017621]	8.67025	7.76182	5.13242	8.87931	9.12517	9.47401	7.00435	9.0052	8.43432	8.9942	7.32056	8.14353	8.7662	8.00746	7.84509	9.09303	8.62379	9.01962	6.73465	9.0124
A_24_P262543	NM_004823	KCNK6	Homo sapiens potassium channel, subfamily K, member 6 (KCNK6), mRNA [NM_004823]	10.6187	10.866	9.91239	10.1501	11.6647	11.8689	10.4241	10.8593	7.946	8.3936	8.12707	8.32495	8.90415	8.61324	8.33013	8.86587	9.7993	10.0835	9.49504	9.76089
A_32_P11425		A_32_P11425		15.209	14.9787	15.3133	15.6254	15.4115	15.2364	15.2549	15.402	15.1489	15.7851	15.6631	14.9229	15.4844	15.3723	15.4352	15.7999	14.8004	15.2727	15.0079	15.4089
A_24_P749042		A_24_P749042		11.5457	11.56	11.0814	10.207	11.2353	11.1189	10.6215	10.1959	11.3108	11.6494	11.0655	10.6981	11.8018	11.7564	11.1596	11.1886	11.3002	11.4188	11.2561	10.6532
A_23_P317729	NM_152860	SP7	Homo sapiens Sp7 transcription factor (SP7), mRNA [NM_152860]	0.251374	0.431666	0.257934	0.435028	0.264832	0.238868	0.241242	0.507197	0.223104	1.1187	0.191472	0.360555	1.5452	0.17666	0.906225	0.261062	0.176061	0.165153	0.175349	0.202537
A_23_P20722	NM_003086	SNAPC4	Homo sapiens small nuclear RNA activating complex, polypeptide 4, 190kDa (SNAPC4), mRNA [NM_003086]	12.1884	11.8395	10.6011	12.0985	12.3276	12.7741	10.949	12.0196	12.1606	12.9647	11.6335	12.4883	12.9562	12.5458	12.8544	12.6895	12.234	12.7245	11.1783	12.4497
A_24_P237778	NM_020379	MAN1C1	Homo sapiens mannosidase, alpha, class 1C, member 1 (MAN1C1), mRNA [NM_020379]	0.251374	0.431666	0.257934	0.435028	0.264832	0.238868	0.241242	0.507197	0.223104	4.51147	0.191472	0.360555	0.170541	0.17666	0.492246	0.261062	0.176061	0.165153	0.175349	0.202537
A_32_P91546	DQ168992	DQ168992	Homo sapiens testis development related protein 1 (TDRG1) mRNA, complete cds. [DQ168992]	2.04323	0.431666	0.257934	1.96471	1.05042	1.52624	1.8128	2.35123	2.76442	1.16001	4.28728	3.56793	0.923953	1.67286	1.39845	0.261062	0.176061	1.14752	0.677661	1.79064
A_32_P71551		ENST00000378644	Homo sapiens, clone IMAGE:5728979, mRNA. [BC035731]	16.7631	16.5513	16.8485	16.886	16.9884	16.9044	16.9271	16.6301	17.0874	17.2964	17.1133	16.4183	16.8904	16.7966	16.7588	16.8286	16.668	16.9001	16.5977	16.668
A_24_P332981	NM_002119	HLA-DOA	Homo sapiens major histocompatibility complex, class II, DO alpha (HLA-DOA), mRNA [NM_002119]	0.251374	0.431666	1.34209	2.56883	0.264832	0.238868	1.63907	0.507197	0.223104	0.213052	0.191472	0.360555	0.170541	0.17666	0.166487	0.261062	0.176061	0.165153	0.175349	0.202537
A_23_P97826	NM_058222	TECTB	Homo sapiens tectorin beta (TECTB), mRNA [NM_058222]	1.34172	1.75273	1.37456	2.02564	0.264832	0.238868	2.75336	3.0638	1.77205	0.27761	0.191472	1.48519	0.170541	0.17666	0.29711	0.261062	0.176061	0.165153	0.175349	0.202537
A_23_P165921		ENST00000370341	Putative uncharacterized protein C20orf51. [Source:Uniprot/SWISSPROT;Acc:Q9H493] [ENST00000370341]	5.39965	5.62245	5.20737	5.79786	4.92067	5.09266	4.89212	5.82533	5.55315	3.69801	5.58164	6.51553	5.10099	5.22143	5.09591	5.70268	5.21047	5.4897	5.86895	5.76543
A_24_P204011	NM_181721	FOXR1	Homo sapiens forkhead box R1 (FOXR1), mRNA [NM_181721]	2.21082	1.7732	0.919683	2.11989	2.53681	0.238868	0.241242	0.507197	0.223104	3.5559	0.191472	1.39112	0.170541	0.17666	0.166487	0.261062	0.176061	0.660542	0.175349	0.202537
A_32_P97305		THC2681839		4.21252	5.0859	4.54216	4.29629	3.9876	3.86363	3.73298	4.37461	4.14504	5.16614	3.8963	4.92095	3.71524	4.13793	3.80766	3.51722	3.27344	3.85715	3.74655	4.16667
A_24_P341106	XR_018699	LOC392545	PREDICTED: Homo sapiens similar to High mobility group protein B3 (High mobility group protein 4) (HMG-4) (High mobility group protein 2a) (HMG-2a) (LOC392545), mRNA [XR_018699]	6.7969	7.22931	7.1316	6.4534	8.1784	8.1469	8.31251	8.22871	8.05941	8.1337	8.12847	8.2265	7.19407	7.38053	7.29206	7.53391	8.10438	8.11398	8.32216	8.148
A_32_P182882	NM_001028	RPS25	Homo sapiens ribosomal protein S25 (RPS25), mRNA [NM_001028]	16.4855	16.7243	16.6934	16.5703	16.383	16.5321	16.7108	16.7588	15.9958	16.113	15.9987	16.2291	16.5368	16.6574	16.6372	16.5832	16.845	16.8403	16.9351	16.7966
A_23_P110655	AF116688	AF116688	Homo sapiens PRO2133 mRNA, complete cds. [AF116688]	9.08649	9.51984	9.5947	9.30471	8.99539	8.89022	8.90032	8.7362	9.67059	9.72482	10.1009	9.57908	9.51251	9.22403	8.85904	8.97031	9.00144	8.82758	9.35426	8.76186
A_23_P353726	NM_153810	C10orf46	Homo sapiens chromosome 10 open reading frame 46 (C10orf46), mRNA [NM_153810]	6.4844	5.94932	6.42616	6.01813	6.6209	6.80217	6.87655	6.09283	5.74445	5.24617	5.87773	5.31525	6.3098	6.47296	6.66643	6.0816	6.07404	6.27179	6.15657	5.60721
A_24_P185421	NM_018215	FLJ10781	Homo sapiens hypothetical protein FLJ10781 (FLJ10781), mRNA [NM_018215]	5.06855	5.52384	5.58698	5.91689	9.90133	9.13001	9.97176	11.2139	5.58214	6.39947	6.2421	6.01591	5.19177	5.1795	5.10802	5.39872	5.29715	5.17638	5.78457	5.56079
A_24_P225518	NM_001029885	MGC10334	Homo sapiens hypothetical protein MGC10334 (MGC10334), mRNA [NM_001029885]	5.65092	5.6859	5.50483	5.86944	5.77712	6.1029	5.53339	5.75535	6.02713	5.05873	6.31082	6.23767	5.53429	5.59366	5.3123	5.83319	5.71208	5.85379	5.29715	5.87951
A_24_P5994	BX647159	BX647159	Homo sapiens mRNA; cDNA DKFZp686H14196 (from clone DKFZp686H14196). [BX647159]	0.884323	2.88201	0.257934	3.01084	3.69195	3.19683	3.30776	2.43264	3.73849	0.433383	3.8378	3.53415	1.08356	1.54053	2.54133	2.91309	3.07369	3.54258	2.73312	3.49576
A_23_P76015	NM_014786	ARHGEF17	Homo sapiens Rho guanine nucleotide exchange factor (GEF) 17 (ARHGEF17), mRNA [NM_014786]	8.44288	8.02988	7.90913	8.44103	9.66445	9.22365	9.07255	9.17608	9.98671	9.91742	9.77805	9.79488	9.35097	9.0662	9.20699	9.15945	9.8953	9.3618	9.11176	9.20409
A_23_P206228	NM_017684	VPS13C	Homo sapiens vacuolar protein sorting 13 homolog C (S. cerevisiae) (VPS13C), transcript variant 1A, mRNA [NM_017684]	7.19747	7.2158	7.53751	6.32853	8.06262	8.22102	8.33894	6.33901	8.13507	7.1484	7.56051	7.28577	8.67568	8.55969	8.49978	7.25329	7.96779	7.66957	8.21585	5.92634
A_23_P106708	NM_002952	RPS2	Homo sapiens ribosomal protein S2 (RPS2), mRNA [NM_002952]	17.6119	17.7545	17.8524	17.7235	17.9648	18.2791	18.2791	18.3637	18.7904	18.7904	18.7904	18.7904	18.3637	18.7904	18.7904	18.7904	18.7904	18.3637	18.3637	18.7904
A_23_P91217	NM_032221	CHD6	Homo sapiens chromodomain helicase DNA binding protein 6 (CHD6), mRNA [NM_032221]	4.51235	3.51749	3.89402	2.62527	4.48703	2.1668	4.26828	0.507197	4.71517	6.40935	3.27058	3.35911	3.9975	2.57947	3.2013	2.32508	3.16565	1.67243	3.21222	1.42809
A_24_P56407	NM_015962	FCF1	Homo sapiens FCF1 small subunit (SSU) processome component homolog (S. cerevisiae) (FCF1), mRNA [NM_015962]	7.4184	8.16962	6.73626	6.35549	7.80724	8.31962	7.67016	6.53138	6.88439	7.91749	7.14771	6.6958	6.51899	6.68102	6.51961	6.20342	7.11766	7.58758	7.26827	6.35149
A_23_P202540		MAPK8	Mitogen-activated protein kinase 8 (EC 2.7.11.24) (Stress-activated protein kinase JNK1) (c-Jun N-terminal kinase 1) (JNK-46). [Source:Uniprot/SWISSPROT;Acc:P45983] [ENST00000374189]	8.52444	8.06319	8.61378	8.01723	8.53586	8.52975	8.72143	7.49742	8.57282	8.10405	8.58288	7.52396	9.99584	9.83208	10.1371	9.37833	9.54208	9.23567	9.72241	8.80748
A_24_P144773	NM_144726	RNF145	Homo sapiens hypothetical protein FLJ31951 (FLJ31951), mRNA [NM_144726]	4.70549	4.44289	2.39115	0.435028	5.56631	6.24137	4.25334	0.507197	5.64908	4.97952	1.40756	3.86448	5.26729	4.6501	5.24072	3.96349	5.59366	5.62812	2.73392	1.95544
A_23_P115523	NM_023007	JMJD4	Homo sapiens jumonji domain containing 4 (JMJD4), mRNA [NM_023007]	9.77373	9.21626	9.35247	10.1332	9.19631	9.07682	8.68039	10.2835	9.33617	9.60342	9.57804	10.6033	9.30961	9.06982	8.93899	10.0691	9.33247	9.05455	9.16448	10.0534
A_23_P63083	NM_018489	ASH1L	Homo sapiens ash1 (absent, small, or homeotic)-like (Drosophila) (ASH1L), mRNA [NM_018489]	3.82932	0.431666	3.7568	1.85664	3.27725	3.51594	3.15649	0.507197	3.86541	2.84773	2.9566	2.8279	3.74593	2.16209	3.01131	2.21117	3.35513	2.54684	2.99208	3.40129
A_24_P203244	NM_178828	C9orf79	Homo sapiens chromosome 9 open reading frame 79 (C9orf79), mRNA [NM_178828]	3.9057	4.01703	4.39979	3.48395	4.57843	4.82977	4.50955	5.18873	4.62513	3.39728	4.7641	5.06229	4.4378	4.14684	4.42147	4.36862	4.0047	4.5619	4.6497	5.33864
A_24_P590317		THC2653527		0.251374	2.05875	3.28892	0.435028	0.264832	0.238868	0.241242	0.507197	1.27756	0.158182	1.96645	0.360555	2.04943	1.88216	0.470835	0.261062	0.176061	1.24186	2.39197	2.14671
A_23_P137143	NM_001363	DKC1	Homo sapiens dyskeratosis congenita 1, dyskerin (DKC1), mRNA [NM_001363]	13.529	13.3541	12.344	12.2266	13.4848	13.7065	12.7818	12.1619	13.2282	13.7612	12.8104	11.8609	13.0586	13.1343	13.2711	12.4741	14.4181	14.2737	13.8167	13.0264
A_23_P25163	NM_172178	MRPL42	Homo sapiens mitochondrial ribosomal protein L42 (MRPL42), nuclear gene encoding mitochondrial protein, transcript variant 3, mRNA [NM_172178]	11.5214	11.5676	11.8845	11.8974	9.70018	9.76429	10.1016	10.3754	11.6335	11.5978	11.7605	12.1784	11.7537	11.7778	11.7264	12.1746	11.255	11.4925	11.8482	11.8806
A_23_P105264	NM_001987	ETV6	Homo sapiens ets variant gene 6 (TEL oncogene) (ETV6), mRNA [NM_001987]	7.95256	5.91293	6.91095	8.25333	8.49878	7.53892	7.85285	8.75505	7.36943	4.7636	6.92582	8.11125	9.02448	8.36353	8.62087	8.92152	7.84341	7.03047	7.58691	8.10278
A_32_P45087		A_32_P45087		5.52697	6.20755	6.17755	7.14587	5.53802	5.85206	5.86539	7.85847	6.04007	5.34599	6.53932	8.55666	6.06826	5.92959	6.18756	7.05147	5.46906	5.67674	6.03269	7.30533
A_24_P334378	NM_024743	UGT2A3	Homo sapiens UDP glucuronosyltransferase 2 family, polypeptide A3 (UGT2A3), mRNA [NM_024743]	0.251374	0.431666	0.257934	0.435028	0.264832	0.238868	0.241242	2.68593	0.223104	0	0.191472	0.360555	0.170541	0.17666	0.166487	0.261062	0.176061	0.165153	0.175349	0.202537
A_23_P43490	NM_058197	CDKN2A	Homo sapiens cyclin-dependent kinase inhibitor 2A (melanoma, p16, inhibits CDK4) (CDKN2A), transcript variant 3, mRNA [NM_058197]	13.3263	13.6433	13.7858	13.9027	9.55549	9.36129	9.82493	10.3793	14.3523	14.2918	14.3341	15.1077	9.34276	9.38231	9.54782	10.1914	13.8209	13.6667	13.6613	14.1321
A_24_P932598		A_24_P932598		2.27954	0.431666	1.88256	3.4357	2.19572	3.45162	2.50377	1.97361	2.17309	0.178226	2.31527	0.360555	2.27988	1.33092	1.83558	1.78704	1.68468	1.15305	1.49572	0.202537
A_32_P930685	BC046475	MGC26356	Homo sapiens similar to zinc finger protein 595, mRNA (cDNA clone MGC:51010 IMAGE:5270267), complete cds. [BC046475]	0.251374	1.59387	1.69365	2.59353	1.73228	2.58775	0.241242	3.43153	0.223104	2.27374	0.191472	0.360555	3.39603	1.66497	2.70895	2.46757	2.79945	2.66159	0.77812	0.202537
A_32_P142700	NM_182520	C22orf15	Homo sapiens chromosome 22 open reading frame 15 (C22orf15), mRNA [NM_182520]	7.09646	7.40068	7.73888	8.1545	6.60082	6.76029	7.15593	8.0682	6.95165	7.72179	7.51136	8.12966	6.95729	6.91822	7.09395	8.09196	6.52799	6.68822	7.02237	7.60579
A_24_P484322	AA534817	AA534817	AA534817 nf81h07.s1 NCI_CGAP_Co3 Homo sapiens cDNA clone IMAGE:926365 3', mRNA sequence [AA534817]	2.90864	3.44826	1.99253	0.435028	0.264832	3.19387	2.68724	2.18421	1.59965	2.43014	2.47542	3.26532	2.4207	1.30351	1.82525	0.261062	0.625688	0.854867	0.175349	0.202537
A_23_P48897	AF011794	CCPG1	Homo sapiens cell cycle progression restoration 8 protein (CPR8) mRNA, complete cds. [AF011794]	7.7257	8.33713	8.65845	7.90328	7.48438	7.91939	8.15295	7.2991	10.6537	10.5246	10.3865	9.66317	7.44401	7.55465	7.86639	7.20883	7.83742	7.97392	8.51397	7.80661
A_23_P72050	NM_153831	PTK2	Homo sapiens PTK2 protein tyrosine kinase 2 (PTK2), transcript variant 1, mRNA [NM_153831]	8.89509	7.3247	8.13241	8.8369	9.19815	8.31985	8.79149	9.19095	7.9312	4.77996	7.52037	7.90913	7.69597	7.56509	8.28038	7.80046	9.89268	8.86636	9.57834	9.67752
A_24_P141214	NM_198194	STOM	Homo sapiens stomatin (STOM), transcript variant 2, mRNA [NM_198194]	9.42984	10.1114	9.80237	8.87833	12.2124	12.3184	12.4876	10.9202	12.6784	12.6383	12.4899	10.8216	6.42128	6.5739	6.6159	6.05835	0.176061	0.310428	1.63387	2.45937
A_23_P135486	NM_016633	ERAF	Homo sapiens erythroid associated factor (ERAF), mRNA [NM_016633]	3.89945	3.66735	2.94458	4.47553	3.54752	4.06894	3.53701	4.39193	3.88406	2.7259	4.0231	3.70979	3.32173	3.14078	3.28892	3.24466	2.81708	3.85915	2.67911	4.2143
A_24_P475556	AK057359	LOC146346	Homo sapiens cDNA FLJ32797 fis, clone TESTI2002467. [AK057359]	9.99546	9.39603	9.64943	9.12448	8.65741	8.70226	8.86937	7.85285	8.70013	8.03654	7.96608	7.70222	8.77255	8.77722	9.08039	7.99796	9.02815	8.62263	8.84123	8.17336
A_32_P233834		THC2686813		4.85127	3.23433	5.4682	3.05948	5.23512	4.77437	5.40434	2.01182	5.49854	1.0349	4.34443	3.57977	5.30847	4.35132	4.71218	4.11141	5.06995	4.60821	5.17783	4.8103
A_24_P243633	NM_173674	DCBLD1	Homo sapiens discoidin, CUB and LCCL domain containing 1 (DCBLD1), mRNA [NM_173674]	3.97665	4.12807	3.93725	3.30342	3.71988	3.45054	3.12237	3.29867	3.33055	3.87667	1.73738	1.81181	3.4406	3.58483	3.29196	3.18634	2.89079	3.04248	2.46392	1.98066
A_23_P258463	NM_006017	PROM1	Homo sapiens prominin 1 (PROM1), mRNA [NM_006017]	0.251374	0.431666	0.257934	0.435028	3.08652	2.18496	2.49903	4.72526	0.223104	0.166684	0.191472	2.52534	0.170541	0.418793	1.93345	0.261062	8.6985	8.43646	9.07831	8.30855
A_24_P107257	NM_018362	LIN7C	Homo sapiens lin-7 homolog C (C. elegans) (LIN7C), mRNA [NM_018362]	9.41669	10.024	9.77102	8.94142	9.91136	10.3748	10.2877	9.23706	10.392	10.9335	10.7973	9.4434	9.5417	9.79133	9.97901	9.35074	9.89827	10.4131	10.5824	9.52949
A_23_P60506	NM_017867	C4orf27	Homo sapiens chromosome 4 open reading frame 27 (C4orf27), mRNA [NM_017867]	10.7069	10.0573	10.6007	10.8846	10.8287	10.5805	10.3969	10.9452	11.0028	10.6939	10.6105	10.8387	12.7026	12.739	13.0388	12.6317	10.4742	10.6062	10.6687	10.8302
A_23_P166100	NM_021156	TXNDC13	Homo sapiens thioredoxin domain containing 13 (TXNDC13), mRNA [NM_021156]	7.46882	8.31063	7.8773	7.1254	8.0455	8.25691	8.14719	7.98501	7.21422	7.33803	7.00247	6.96827	7.56927	7.70423	7.80724	7.41873	7.95063	8.34788	8.43181	8.14668
A_23_P203191	NM_000039	APOA1	Homo sapiens apolipoprotein A-I (APOA1), mRNA [NM_000039]	4.09207	3.90711	4.03618	3.76274	2.40546	1.91782	2.62221	2.6602	2.17838	5.02808	2.49047	3.03168	3.74282	3.63423	3.63382	3.57341	2.81672	3.05387	2.9984	3.5665
A_24_P328668	NM_182896	ARL13B	Homo sapiens ADP-ribosylation factor-like 13B (ARL13B), transcript variant 1, mRNA [NM_182896]	8.63746	8.39298	8.68011	7.41037	8.95071	9.05692	9.47034	8.14635	9.86931	9.10871	9.1876	8.95497	9.36097	8.98627	9.10758	8.17952	8.83838	8.42215	8.96955	7.83024
A_24_P383834		A_24_P383834		11.6462	12.1181	12.2761	12.2828	11.1261	11.129	11.4245	11.9998	12.2106	12.0495	12.0318	12.9178	11.1923	11.4618	11.469	12.0495	11.0442	11.379	11.7143	11.9984
A_24_P523530		THC2645830		5.87722	6.39121	6.57366	6.83311	5.85615	5.91458	6.16629	7.22501	6.76029	6.72222	7.18133	8.16567	5.87577	6.23826	6.41612	7.16584	6.71253	7.04228	7.25838	7.7268
A_24_P280664	NM_207398	GBP7	Homo sapiens guanylate binding protein 7 (GBP7), mRNA [NM_207398]	0.251374	0.431666	0.257934	0.435028	0.264832	0.238868	0.241242	0.507197	0.223104	0.211131	0.191472	0.360555	0.170541	0.17666	0.166487	0.261062	0.176061	0.165153	0.175349	0.202537
A_23_P58763	NM_015946	PELO	Homo sapiens pelota homolog (Drosophila) (PELO), mRNA [NM_015946]	10.8131	11.3179	8.88515	10.065	10.8649	11.2016	9.71066	10.3961	11.9743	12.2812	12.1086	11.4477	11.1667	11.4213	10.6198	10.8139	11.7285	12.3631	10.9785	11.164
A_32_P14178	AK125910	LPAL2	Homo sapiens cDNA FLJ43922 fis, clone TESTI4012406, weakly similar to Apolipoprotein(A) (EC 3.4.21.-). [AK125910]	6.0337	5.38378	5.80274	6.29201	4.23311	3.69749	4.04341	4.52679	0.223104	0.440998	0.191472	0.360555	3.88518	3.45909	3.22883	4.02678	0.744	0.165153	0.927241	1.17764
A_23_P57534	NM_006386	DDX17	Homo sapiens DEAD (Asp-Glu-Ala-Asp) box polypeptide 17 (DDX17), transcript variant 1, mRNA [NM_006386]	4.97845	4.57235	4.73823	4.2143	4.63342	3.79874	4.00858	3.13919	5.75788	3.16368	5.47577	4.82654	4.9406	4.6434	4.24343	3.7697	3.98559	3.70803	2.97574	1.94143
A_23_P140675	NM_000119	EPB42	Homo sapiens erythrocyte membrane protein band 4.2 (EPB42), mRNA [NM_000119]	3.60936	0.431666	4.02591	3.78689	3.40314	3.60448	3.69977	4.84312	3.34074	3.81046	3.93965	4.33775	3.0815	3.53249	3.25054	3.4489	3.30424	3.08116	3.15236	2.8045
A_23_P66085	NM_153029	N4BP1	Homo sapiens Nedd4 binding protein 1 (N4BP1), mRNA [NM_153029]	5.7791	4.81248	2.49321	3.88553	6.96983	7.2656	5.29963	5.61213	5.60283	5.20778	3.94159	4.78601	5.03831	4.3348	5.14666	4.79907	5.51068	5.67324	4.06247	4.40431
A_23_P51410	NM_022743	SMYD3	Homo sapiens SET and MYND domain containing 3 (SMYD3), mRNA [NM_022743]	6.21036	6.27119	6.82952	5.88878	6.62439	6.38218	7.30424	7.11359	6.36205	5.59557	6.86636	6.68418	6.20529	6.52286	6.36321	6.2416	7.11489	6.91478	7.71308	7.53697
A_24_P324644		A_24_P324644		8.82849	9.12094	8.5791	7.11601	8.84144	8.96304	8.36353	6.30304	8.47875	9.1013	8.11	7.0511	9.40124	9.5943	9.21234	8.23147	9.15555	9.39637	9.10016	7.40763
A_23_P126735	NM_000572	IL10	Homo sapiens interleukin 10 (IL10), mRNA [NM_000572]	3.37428	3.37399	3.37818	3.74978	2.09374	2.67323	2.71296	3.11855	5.5881	3.19595	5.019	6.55575	3.26532	3.09296	3.33295	3.70082	4.14009	4.12003	4.43098	4.89042
A_23_P204048	NM_006482	DYRK2	Homo sapiens dual-specificity tyrosine-(Y)-phosphorylation regulated kinase 2 (DYRK2), transcript variant 2, mRNA [NM_006482]	9.8953	10.5009	6.93034	9.10376	8.0682	8.87535	6.30211	7.60704	7.5783	9.11116	5.62269	7.22868	9.96495	10.1488	9.43204	9.47447	10.2699	10.6696	8.03576	9.37976
A_23_P60225	NM_012203	GRHPR	Homo sapiens glyoxylate reductase/hydroxypyruvate reductase (GRHPR), mRNA [NM_012203]	11.129	11.3097	11.3559	10.9232	10.0157	10.0978	10.2667	10.5095	10.8507	11.1456	10.906	11.019	10.8654	10.8194	10.4999	11.0437	10.4915	10.5037	10.7162	10.8308
A_24_P256692	NM_198551	MIA3	Homo sapiens melanoma inhibitory activity family, member 3 (MIA3), mRNA [NM_198551]	4.48392	4.83491	4.59916	2.98126	4.67311	4.92648	4.48323	0.507197	5.83157	4.98984	5.67122	4.92815	5.3855	5.74893	5.98355	4.86562	5.68481	5.66777	5.70841	3.84424
A_23_P124438	NM_001039127	ZNF718	Homo sapiens zinc finger protein 718 (ZNF718), mRNA [NM_001039127]	3.10474	3.06951	3.51113	2.51828	1.0307	0.238868	1.3051	0.507197	1.89199	0.850774	0.191472	0.360555	2.25178	2.33141	3.01842	0.955428	1.47635	2.57645	0.503345	0.55422
A_24_P690811	NM_001024656	LOC554235	Homo sapiens hypothetical protein LOC554235 (LOC554235), mRNA [NM_001024656]	4.0904	4.12067	5.00399	4.90524	3.93581	3.4069	3.90737	4.55573	3.89603	4.36191	4.26073	4.86163	3.92795	3.60448	3.96277	4.3511	3.50742	3.43183	4.05144	4.43837
A_24_P294408	NM_015900	PLA1A	Homo sapiens phospholipase A1 member A (PLA1A), mRNA [NM_015900]	0.251374	0.431666	2.44395	0.435028	0.264832	1.45889	1.95186	0.507197	2.60456	1.57386	1.81132	2.90257	1.13795	1.62639	1.90195	0.261062	2.04852	1.82261	1.90306	2.22969
A_32_P199529		THC2780599	Q2JE78_FRASC (Q2JE78) Excisionase/Xis, DNA-binding, partial (17%) [THC2780599]	3.70952	2.90477	4.00712	3.98051	2.44429	3.39256	3.65708	3.91359	3.30342	5.99824	3.10474	3.56059	2.7719	2.54445	2.93801	2.84104	1.88841	2.52615	2.8468	2.53141
A_24_P53353	NM_001025300	RAB12	Homo sapiens RAB12, member RAS oncogene family (RAB12), mRNA [NM_001025300]	5.19594	4.75584	4.81979	4.44442	4.73454	5.04314	4.27639	3.63858	4.1853	4.0749	3.14277	3.64364	5.77023	5.45655	5.4732	4.59127	4.91697	4.91823	4.03483	3.9035
A_23_P20864	NM_012098	ANGPTL2	Homo sapiens angiopoietin-like 2 (ANGPTL2), mRNA [NM_012098]	9.6763	8.71593	8.98683	9.9395	6.03668	5.97685	6.34571	7.1468	6.28019	7.16007	5.79929	7.26738	5.40734	4.65055	4.82812	5.91395	5.16495	5.35415	5.35811	6.17724
A_23_P385690	NM_033131	WNT3A	Homo sapiens wingless-type MMTV integration site family, member 3A (WNT3A), mRNA [NM_033131]	0.251374	0.431666	0.257934	0.435028	2.60872	0.238868	0.241242	3.62824	2.32813	0.143272	2.74842	2.4836	1.43079	1.4566	0.450925	1.07374	0.176061	0.752595	1.38576	0.202537
A_23_P80759	BC017572	PVRL3	Homo sapiens poliovirus receptor-related 3, mRNA (cDNA clone IMAGE:4066485), complete cds. [BC017572]	5.17887	4.19612	3.99316	3.68161	8.97031	9.08077	8.56684	8.2174	8.11302	8.64648	6.6304	6.76902	10.3137	10.3991	10.9776	9.95811	8.36266	8.17168	7.81902	7.76157
A_24_P286465	NM_033224	PURB	Homo sapiens purine-rich element binding protein B (PURB), mRNA [NM_033224]	10.776	10.4176	9.79996	9.10979	10.854	11.4392	10.1731	8.68446	10.4843	10.8722	9.72241	9.36297	11.5649	11.0345	10.7019	9.65478	10.5256	10.4851	9.74838	8.67757
A_23_P218295	AK092372	VPS4A	Homo sapiens cDNA FLJ35053 fis, clone OCBBF2018362. [AK092372]	5.318	4.86759	4.04514	4.13793	4.40016	4.43167	3.98937	3.52449	5.06734	5.88103	4.73706	4.02561	6.17489	6.21512	6.39159	5.55291	5.33047	5.34852	5.27224	4.82139
A_24_P221105	XR_018412	LOC648794	PREDICTED: Homo sapiens similar to laminin receptor 1 (ribosomal protein SA) (LOC648794), mRNA [XR_018412]	9.58384	9.96756	10.2104	10.2956	9.59567	9.72241	10.2409	11.0908	9.93174	10.6105	10.2653	11.3629	10.4985	10.6415	10.6541	11.5934	9.84801	10.14	10.306	10.9666
A_23_P74081	NM_005427	TP73	Homo sapiens tumor protein p73 (TP73), mRNA [NM_005427]	1.53776	1.9003	2.10359	2.1865	3.13612	2.68593	2.69114	2.55631	2.77535	2.88137	2.52901	2.33469	0.838278	1.16533	1.32797	1.48186	3.34807	3.15302	3.27543	3.51749
A_24_P590806		THC2547732	Q71AU0_9ORTH (Q71AU0) Cytochrome oxidase subunit I (Fragment), partial (7%) [THC2547732]	6.14121	6.6308	6.96872	6.59328	4.84284	5.053	5.14529	4.7414	5.84666	5.11049	5.69197	5.28435	5.01329	5.01759	5.34126	4.72894	5.88328	6.45042	6.64427	5.84928
A_24_P120352	NM_020773	TBC1D14	Homo sapiens TBC1 domain family, member 14 (TBC1D14), mRNA [NM_020773]	10.0398	8.17952	6.46352	8.58897	9.72651	9.32134	9.14591	8.86397	9.5207	9.98211	7.78987	8.12431	8.86105	8.35757	8.23177	8.37068	9.8621	9.76253	8.24166	8.60812
A_23_P150818	AK093078	MBD6	Homo sapiens cDNA FLJ35759 fis, clone TESTI2004737. [AK093078]	9.62462	9.90204	9.94823	9.91654	9.32619	9.23706	9.42984	8.83132	9.3277	9.78568	9.49974	9.12734	9.34759	9.38925	9.02228	9.07255	9.44401	9.62912	9.4331	8.72832
A_32_P741851	NM_001080407	GLB1L3	Homo sapiens galactosidase, beta 1 like 3 (GLB1L3), mRNA [NM_001080407]	3.27254	3.60643	2.45391	3.40469	2.77535	2.94415	2.25704	3.20731	2.52117	2.25704	2.50226	4.01499	2.96107	3.5247	3.30574	3.26723	2.26526	2.96074	3.47549	3.02694
A_32_P153604		THC2519072	Q28V56_JANSC (Q28V56) Methyltransferase small, partial (6%) [THC2519072]	5.71317	6.07094	5.91426	6.19297	6.01759	6.17944	6.30891	6.98183	5.98166	5.70961	6.28064	6.9224	5.658	5.62608	5.32583	6.1788	5.20845	5.59964	5.77208	6.04159
A_23_P66260	NM_003414	ZNF267	Homo sapiens zinc finger protein 267 (ZNF267), transcript variant 498723, mRNA [NM_003414]	7.89808	7.67535	3.88649	5.76796	8.00142	8.76325	4.75338	6.42435	7.25784	7.63364	3.92446	6.14336	8.36155	8.00142	7.50757	7.19925	8.34927	8.7433	5.51591	6.47233
A_23_P107942	NM_015428	ZNF473	Homo sapiens zinc finger protein 473 (ZNF473), transcript variant 1, mRNA [NM_015428]	8.17986	7.97581	7.03157	7.84361	8.83997	8.91668	8.22395	8.64532	8.43696	8.94199	8.92335	8.36753	8.1615	8.35527	7.96251	8.0569	8.93741	9.58859	8.37631	9.03993
A_24_P205130	NM_015033	FNBP1	Homo sapiens formin binding protein 1 (FNBP1), mRNA [NM_015033]	6.55941	6.25759	6.31613	6.17979	6.89983	6.36142	6.36432	6.42246	9.01039	7.76226	8.28489	7.24159	8.11674	8.10168	8.15951	7.3907	4.30335	3.66848	4.10265	2.55389
A_23_P18518	NM_152402	TRAM1L1	Homo sapiens translocation associated membrane protein 1-like 1 (TRAM1L1), mRNA [NM_152402]	3.06594	4.54497	2.24708	0.435028	2.93331	2.85486	1.85615	3.32346	4.51314	1.85568	3.92602	4.2377	3.04647	3.99089	3.46269	2.04784	1.47942	2.50913	2.89438	3.51808
A_23_P43369	NM_014450	SIT1	Homo sapiens signaling threshold regulating transmembrane adaptor 1 (SIT1), mRNA [NM_014450]	3.33258	3.95404	0.257934	0.435028	1.65876	2.40696	2.10423	2.75476	1.74167	2.30739	1.08611	2.23057	2.534	2.29175	1.82621	2.62389	2.99616	4.49302	3.40661	4.38563
A_24_P915963	AK025225	AK025225	Homo sapiens cDNA: FLJ21572 fis, clone COL06651. [AK025225]	2.13813	3.22069	1.99918	0.435028	0.264832	0.238868	0.241242	0.507197	2.69047	0.0518525	0.191472	0.360555	1.54779	1.33054	0.772289	0.261062	1.45382	1.42114	2.55389	1.2291
A_32_P227110		THC2512148		0.251374	3.20853	0.257934	0.435028	2.46112	2.87923	2.48715	0.507197	4.12599	0.246427	2.8808	0.360555	0.170541	0.17666	0.166487	0.261062	6.53107	6.2001	6.5817	5.18132
A_24_P415150	NM_004297	GNA14	Homo sapiens guanine nucleotide binding protein (G protein), alpha 14 (GNA14), mRNA [NM_004297]	1.44797	3.20972	0.91238	0.435028	0.264832	0.238868	0.241242	0.507197	0.223104	0.751004	0.191472	2.32629	0.170541	0.17666	0.166487	0.261062	3.97861	1.71431	4.08971	3.54048
A_32_P165611	NM_015254	KIF13B	Homo sapiens kinesin family member 13B (KIF13B), mRNA [NM_015254]	8.59895	7.58264	8.75661	8.26356	7.84566	7.31703	8.30855	7.76605	6.7539	4.16057	6.82366	6.81866	7.34697	6.71752	6.76845	6.64242	7.86212	7.39115	8.20112	7.83397
A_23_P390032	NM_153226	TMEM20	Homo sapiens transmembrane protein 20 (TMEM20), mRNA [NM_153226]	6.95251	7.15709	7.11662	6.45759	6.25834	6.62376	5.98446	5.92749	5.95239	6.64034	6.26143	5.14233	7.60464	7.78471	8.07457	7.60945	6.53989	6.78907	6.49482	6.29341
A_24_P780789	BQ015182	BQ015182	BQ015182 UI-H-ED1-axw-m-24-0-UI.s1 NCI_CGAP_ED1 Homo sapiens cDNA clone IMAGE:5834687 3', mRNA sequence [BQ015182]	0.251374	1.99303	0.257934	2.62682	0.264832	0.238868	0.241242	0.507197	5.19419	2.5384	5.22601	4.70045	4.31163	4.51073	4.82139	4.95932	0.176061	0.165153	0.175349	0.774652
A_24_P912021	AK021785	AK021785	Homo sapiens cDNA FLJ11723 fis, clone HEMBA1005314. [AK021785]	0.251374	2.98678	1.79064	2.90764	2.6395	0.238868	1.646	0.507197	0.223104	0.133978	0.191472	0.360555	0.170541	0.17666	0.166487	2.13128	2.24071	0.165153	0.175349	0.202537
A_24_P261691	BC020884	HIST4H4	Homo sapiens histone cluster 4, H4, mRNA (cDNA clone MGC:24116 IMAGE:4619662), complete cds. [BC020884]	3.5144	3.8539	4.43458	3.8336	3.90065	3.92567	5.40228	5.08863	4.64274	1.69851	4.36578	4.31931	2.83561	2.51671	2.13577	3.52597	3.79536	3.99937	4.17452	4.49254
A_24_P187766	NM_018334	LRRN3	Homo sapiens leucine rich repeat neuronal 3 (LRRN3), mRNA [NM_018334]	0.251374	0.431666	0.257934	0.435028	0.264832	1.0669	0.241242	0.507197	0.223104	0.191809	0.191472	0.360555	0.170541	0.17666	0.166487	0.261062	0.176061	0.165153	0.175349	0.202537
A_23_P391938	AK023606	ADAMTSL4	Homo sapiens cDNA FLJ13544 fis, clone PLACE1006815. [AK023606]	1.38169	3.66778	2.92694	0.435028	4.03394	2.567	2.65321	0.507197	3.84313	2.91998	3.31184	3.81955	0.170541	0.17666	1.05077	0.261062	0.176061	1.68623	2.55305	0.202537
A_23_P250196	NM_178812	MTDH	Homo sapiens metadherin (MTDH), mRNA [NM_178812]	9.94561	9.63429	9.52142	8.15749	9.27491	9.4251	9.23464	7.74311	9.63141	9.14364	8.70978	7.28077	9.35207	9.32955	9.48347	8.21121	9.15241	9.06219	9.15466	7.70374
A_24_P177763	NM_030911	CDADC1	Homo sapiens cytidine and dCMP deaminase domain containing 1 (CDADC1), mRNA [NM_030911]	7.82714	8.12689	7.85098	8.53126	8.55261	9.04906	7.97715	9.19362	9.94873	10.7167	10.1925	10.6457	7.76257	8.03229	8.07609	8.38746	8.84945	9.08429	8.97959	9.85563
A_23_P166964	NM_006286	TFDP2	Homo sapiens transcription factor Dp-2 (E2F dimerization partner 2) (TFDP2), mRNA [NM_006286]	6.84729	6.31374	6.95344	6.81307	5.68817	5.49238	6.30628	5.80835	7.29206	6.77198	7.51166	7.38342	7.30376	7.29144	7.5895	7.26738	6.12514	5.80354	6.41804	6.02672
A_32_P139196	AB176708	MIRH1	Homo sapiens C13orf25 v_2 mRNA, complete cds, miR-91-precursor-13 micro RNA, microRNA miR-91, microRNA miR-17, miR-18-precursor-13 micro RNA, microRNA miR-18, miR-19a-precursor-13 micro RNA, microRNA miR-19a, microRNA miR-20, miR-19b-precursor-13...	7.38094	8.45109	7.81002	6.52487	7.90248	7.50584	8.45664	5.5013	7.12677	8.25899	7.31929	6.88622	8.25303	9.38678	8.20697	7.67322	8.27982	8.0727	7.62141	6.56228
A_23_P28307	AL832534	AL832534	Homo sapiens mRNA; cDNA DKFZp547I2016 (from clone DKFZp547I2016) [AL832534]	8.9477	9.41703	9.84998	9.84454	9.10905	8.83451	9.40897	10.534	13.4355	13.1928	13.4961	13.6989	5.53943	5.10592	5.11598	5.83045	9.21668	9.21922	9.72723	10.4626
A_23_P144134	NM_173552	C3orf58	Homo sapiens chromosome 3 open reading frame 58 (C3orf58), mRNA [NM_173552]	3.28463	4.91592	3.5964	1.72856	3.90993	4.61593	3.88456	0.507197	2.37396	0.726094	2.59214	0.360555	5.49737	5.55053	5.70938	3.84883	4.27268	4.27907	3.92876	0.202537
A_23_P5392	NM_004881	TP53I3	Homo sapiens tumor protein p53 inducible protein 3 (TP53I3), transcript variant 1, mRNA [NM_004881]	9.27572	9.90841	9.83208	9.65835	9.86092	9.88296	10.1295	10.4279	9.37255	9.94873	9.79638	10.2193	10.2835	10.2738	9.92381	10.5863	8.93501	9.06723	9.36219	9.4335
A_23_P331177	NM_177455	BHLHB8	Homo sapiens basic helix-loop-helix domain containing, class B, 8 (BHLHB8), mRNA [NM_177455]	5.91893	5.97166	5.98204	6.0639	5.62289	5.89276	6.0337	6.42331	5.6383	5.3646	5.86444	6.40131	5.67549	5.36583	5.42792	5.86539	5.32905	5.47457	5.43218	5.92307
A_32_P25775	BC007306	BC007306	Homo sapiens 5-aminoimidazole-4-carboxamide ribonucleotide formyltransferase/IMP cyclohydrolase, mRNA (cDNA clone IMAGE:3352215). [BC007306]	5.85981	5.90927	5.98634	6.41895	5.89145	6.12532	6.15153	7.05187	5.46593	4.88944	5.76179	6.4398	6.04591	6.05251	6.50001	6.70423	5.37735	5.786	5.58564	6.46183
A_23_P44942	NM_025004	CCDC15	Homo sapiens coiled-coil domain containing 15 (CCDC15), mRNA [NM_025004]	6.27151	5.12171	6.06162	6.1547	6.20367	5.75248	6.37639	5.9693	5.46511	3.02944	5.31982	5.67404	7.08001	6.9693	7.30918	7.00032	5.84609	5.41408	5.59333	5.63063
[truncated: 39,610 more rows]
